# Supplementary material for: Further characterisation of immortalised human lymphatic endothelial cells to explore their transcriptomic profile and VEGFC response
Source: Sci Rep. 2025 Dec 13;15:45765. doi: 10.1038/s41598-025-28510-8 (PMC12756254; doi:10.1038/s41598-025-28510-8)
Supplement: Supplementary file 1 — Supplementary Material 1 [file 41598_2025_28510_MOESM1_ESM.csv]

	baseMean	log2FoldChange	lfcSE	stat	pvalue	padj	diff_expression	symbol	label
ENSG00000000003	561.5367426	0.607217693	0.292228999	2.077883083	0.037720129	0.124686893	NO	TSPAN6
ENSG00000000005	0	NA	NA	NA	NA	NA	NO	TNMD	NA
ENSG00000000419	577.764392	-0.318479951	0.154971024	-2.05509354	0.039869971	0.12975118	NO	DPM1
ENSG00000000457	111.1506807	-0.011357458	0.248038682	-0.045789062	0.963478377	0.982815779	NO	SCYL3
ENSG00000000460	130.8069944	-0.458229709	0.220512154	-2.078024725	0.037707082	0.124665434	NO	FIRRM
ENSG00000000938	2.052944087	-2.296995993	1.679369943	-1.367772481	0.171383304	0.362293941	NO	FGR
ENSG00000000971	11.00624796	0.811659224	1.146715553	0.70781217	0.479061908	0.6869492	NO	CFH
ENSG00000001036	1202.034847	0.390695035	0.1442692	2.708097319	0.006767018	0.033184212	NO	FUCA2
ENSG00000001084	466.1735565	0.047995028	0.190448547	0.252010469	0.801032972	0.901794474	NO	GCLC
ENSG00000001167	572.1745058	-0.121543877	0.159138026	-0.763763888	0.44500796	0.65873094	NO	NFYA
ENSG00000001460	218.8444155	0.413285036	0.299671227	1.379128188	0.167855234	0.357018565	NO	STPG1
ENSG00000001461	1204.517993	1.563020277	0.380850556	4.104025191	4.06E-05	0.000432326	UP	NIPAL3
ENSG00000001497	512.9612353	-0.209092164	0.171380728	-1.220044791	0.222447896	0.430840419	NO	LAS1L
ENSG00000001561	12.04561813	-0.657730182	1.259444391	-0.522238367	0.601504375	0.778503255	NO	ENPP4
ENSG00000001617	3587.438872	0.068885456	0.197879102	0.348118901	0.72775089	0.860490654	NO	SEMA3F
ENSG00000001626	0	NA	NA	NA	NA	NA	NO	CFTR	NA
ENSG00000001629	1449.426295	0.190365553	0.25170041	0.75631801	0.449458553	0.66232881	NO	ANKIB1
ENSG00000001630	61.30551987	0.303953701	0.445498441	0.68227781	0.495063301	0.70060148	NO	CYP51A1
ENSG00000001631	590.9202008	-0.023939693	0.16839886	-0.142160662	0.886953103	0.946744648	NO	KRIT1
ENSG00000002016	143.4194875	-0.470666286	0.307945112	-1.528409667	0.126410856	0.295362483	NO	RAD52
ENSG00000002079	64.7033802	-2.302336917	0.520699325	-4.421624544	9.80E-06	0.000124196	DOWN	MYH16
ENSG00000002330	62.06230889	0.663459677	0.312953365	2.119995343	0.034006438	0.115388483	NO	BAD
ENSG00000002549	2293.570064	0.099608397	0.427055501	0.233244618	0.815571461	0.909607792	NO	LAP3
ENSG00000002586	15872.62652	-0.239356745	0.166891626	-1.434204643	0.151513873	0.334378474	NO	CD99
ENSG00000002587	86.69322532	1.761936681	0.286814354	6.143125891	8.09E-10	2.52E-08	UP	HS3ST1
ENSG00000002726	0.157021652	1.04639009	4.080472857	0.256438439	0.79761231	NA	NO	AOC1
ENSG00000002745	1.782683257	4.331173493	2.665308465	1.625017723	0.104158783	NA	NO	WNT16	NA
ENSG00000002746	0	NA	NA	NA	NA	NA	NO	HECW1	NA
ENSG00000002822	554.5417189	0.325275561	0.192349868	1.69106204	0.090824954	0.234294378	NO	MAD1L1
ENSG00000002834	10666.95823	0.337700452	0.183293366	1.842404114	0.065416061	0.186118675	NO	LASP1
ENSG00000002919	535.9231201	-0.101999848	0.227217329	-0.448908753	0.653497481	0.814548181	NO	SNX11
ENSG00000002933	0	NA	NA	NA	NA	NA	NO	TMEM176A	NA
ENSG00000003056	1118.805237	0.142232616	0.170261516	0.835377358	0.403505274	0.621685149	NO	M6PR
ENSG00000003096	0.437489093	-2.228128176	4.003380564	-0.556561671	0.577826948	NA	NO	KLHL13
ENSG00000003137	13.25898411	4.37582273	1.386775365	3.155394045	0.001602815	0.01033245	UP	CYP26B1
ENSG00000003147	364.6972721	0.367000777	0.218366423	1.680664874	0.092828027	0.237751265	NO	ICA1
ENSG00000003249	1655.89867	-0.296330414	0.408795709	-0.724886312	0.468521779	0.679520948	NO	DBNDD1
ENSG00000003393	1121.906348	0.317143435	0.148100973	2.141400072	0.032241789	0.110915721	NO	ALS2
ENSG00000003400	1283.424097	-0.666577418	0.383368687	-1.738737252	0.08208099	0.218078764	NO	CASP10
ENSG00000003402	5020.404689	-0.2369355	0.25055369	-0.945647618	0.344328348	0.564150271	NO	CFLAR
ENSG00000003436	5596.129286	-0.333649292	0.36557248	-0.912676174	0.361412878	0.581847429	NO	TFPI
ENSG00000003509	203.9394727	-0.415794957	0.18361108	-2.264541752	0.023540815	0.087900192	NO	NDUFAF7
ENSG00000003756	1130.614516	-0.124909051	0.173247127	-0.720987722	0.470917069	0.681383999	NO	RBM5
ENSG00000003987	18.07832903	-0.61230557	0.615812921	-0.994304519	0.320074636	0.54033372	NO	MTMR7
ENSG00000003989	237.631474	1.475220276	0.668406556	2.207070325	0.027309147	0.098434049	NO	SLC7A2
ENSG00000004059	1612.371287	0.297642473	0.202002289	1.473460893	0.140626801	0.318369034	NO	ARF5
ENSG00000004139	50.20038234	0.252263758	0.312115957	0.808237297	0.418953991	0.635803052	NO	SARM1
ENSG00000004142	2113.006631	-0.131552683	0.19610382	-0.670831823	0.502327672	0.707210354	NO	POLDIP2
ENSG00000004399	14793.76892	0.530785132	0.251651156	2.10920999	0.03492646	0.117307752	NO	PLXND1
ENSG00000004455	1691.15684	-0.452524363	0.156212438	-2.896852318	0.003769271	0.020855466	NO	AK2
ENSG00000004468	65.56456316	-5.771175685	0.763725899	-7.556605966	4.14E-14	2.49E-12	DOWN	CD38	CD38
ENSG00000004478	873.3263387	-0.03070438	0.15869609	-0.193479122	0.846583755	0.925417214	NO	FKBP4
ENSG00000004487	1913.815105	1.000003203	0.242482278	4.124025939	3.72E-05	0.000399107	UP	KDM1A
ENSG00000004534	944.2857936	0.253044787	0.193220534	1.309616434	0.190325626	0.387767563	NO	RBM6
ENSG00000004660	133.6779784	1.155308211	0.250775359	4.606944695	4.09E-06	5.75E-05	UP	CAMKK1
ENSG00000004700	1476.350843	0.018409444	0.145924711	0.12615714	0.899607537	0.953401082	NO	RECQL
ENSG00000004766	553.2374914	-0.238221046	0.206322237	-1.154606743	0.248251504	0.462474907	NO	VPS50
ENSG00000004776	23.18212626	-6.060887213	1.166181529	-5.19720735	2.02E-07	3.88E-06	DOWN	HSPB6	HSPB6
ENSG00000004777	169.8193427	0.597280149	0.276530334	2.159908245	0.030779773	0.107381939	NO	ARHGAP33
ENSG00000004779	1019.129968	-0.551128979	0.200161827	-2.753417011	0.005897672	0.029710207	NO	NDUFAB1
ENSG00000004799	645.2121884	-0.771874144	0.232230781	-3.323737443	0.000888198	0.006262832	NO	PDK4
ENSG00000004809	1.815093645	2.001959979	2.997228625	0.667937028	0.50417379	0.708577441	NO	SLC22A16
ENSG00000004838	2.312001124	1.927134214	1.460307225	1.319677244	0.186942801	0.383456878	NO	ZMYND10
ENSG00000004846	0.546157004	1.05098086	3.868774931	0.271657276	0.785885555	NA	NO	ABCB5
ENSG00000004848	0.53577388	1.01478225	3.885985569	0.261138965	0.793985344	NA	NO	ARX
ENSG00000004864	531.8971646	-0.122039243	0.231210515	-0.527827389	0.597619145	0.775998145	NO	SLC25A13
ENSG00000004866	259.8391277	0.1677658	0.198717604	0.844242262	0.398534043	0.617125795	NO	ST7
ENSG00000004897	2243.446316	0.187704038	0.175269333	1.070946263	0.284193593	0.50168556	NO	CDC27
ENSG00000004939	0.180694909	1.04639009	4.080472857	0.256438439	0.79761231	NA	NO	SLC4A1
ENSG00000004948	0	NA	NA	NA	NA	NA	NO	CALCR	NA
ENSG00000004961	566.7167396	0.328786358	0.167430413	1.96371944	0.049562637	0.152538059	NO	HCCS
ENSG00000004975	987.4684466	0.343027523	0.205966319	1.665454449	0.095822124	0.243447716	NO	DVL2
ENSG00000005001	0	NA	NA	NA	NA	NA	NO	PRSS22	NA
ENSG00000005007	3861.479093	0.412267629	0.127506119	3.233316428	0.001223619	0.00822537	NO	UPF1
ENSG00000005020	1911.426879	0.123864716	0.225486582	0.549321893	0.582784566	0.765652096	NO	SKAP2
ENSG00000005022	4101.638977	-0.34438934	0.219931776	-1.56589169	0.117373976	0.280416201	NO	SLC25A5
ENSG00000005059	858.5636177	-0.134483099	0.141465701	-0.950641022	0.341786637	0.561825264	NO	MCUB
ENSG00000005073	102.362718	2.454823024	0.420833914	5.833234775	5.44E-09	1.47E-07	UP	HOXA11
ENSG00000005075	744.6283976	0.05237997	0.198925691	0.263314255	0.792308373	0.897238631	NO	POLR2J
ENSG00000005100	924.669024	-0.615283395	0.16390369	-3.753932539	0.000174082	0.001529119	NO	DHX33
ENSG00000005102	1.190341571	-0.359794832	1.874581495	-0.191933417	0.847794361	NA	NO	MEOX1
ENSG00000005108	545.3166601	0.254470702	0.299471555	0.849732464	0.395473845	0.614840119	NO	THSD7A
ENSG00000005156	355.5103525	0.166139815	0.173370732	0.95829217	0.337915451	0.55806727	NO	LIG3
ENSG00000005175	481.1319067	0.512304257	0.225534433	2.271512381	0.023115978	0.086756771	NO	RPAP3
ENSG00000005187	1.840310484	3.277884154	1.852729574	1.769218887	0.076857353	0.20879947	NO	ACSM3
ENSG00000005189	71.52306132	-0.294529624	0.370613421	-0.794708467	0.426783106	0.644494098	NO	REXO5
ENSG00000005194	1017.548615	-0.427169376	0.154901341	-2.75768675	0.005821195	0.029402834	NO	CIAPIN1
ENSG00000005206	605.6960754	0.449201932	0.148306907	3.028867246	0.002454725	0.014677977	NO	SPPL2B
ENSG00000005238	1143.409736	1.387670208	0.212923108	6.517236305	7.16E-11	2.62E-09	UP	ATOSB
ENSG00000005243	182.7421161	2.525802906	0.289980666	8.710245902	3.03E-18	3.03E-16	UP	COPZ2	COPZ2
ENSG00000005249	1504.520006	1.715225823	0.252170439	6.801851286	1.03E-11	4.25E-10	UP	PRKAR2B
ENSG00000005302	988.4102681	0.384133655	0.223042351	1.722245365	0.08502508	0.223640657	NO	MSL3
ENSG00000005339	2533.635107	-0.253271048	0.12702376	-1.993887187	0.046164385	0.145373092	NO	CREBBP
ENSG00000005379	0	NA	NA	NA	NA	NA	NO	TSPOAP1	NA
ENSG00000005381	0	NA	NA	NA	NA	NA	NO	MPO	NA
ENSG00000005421	0	NA	NA	NA	NA	NA	NO	PON1	NA
ENSG00000005436	260.8205512	-0.060555163	0.258247416	-0.234485069	0.814608423	0.909200302	NO	GCFC2
ENSG00000005448	445.3603739	-0.132045904	0.329993068	-0.400147509	0.689047874	0.83750629	NO	WDR54
ENSG00000005469	135.752199	1.363917029	0.408036368	3.342635946	0.000829867	0.005912653	UP	CROT
ENSG00000005471	0.715876805	-1.582454541	3.589658804	-0.440837034	0.65933098	NA	NO	ABCB4
ENSG00000005483	1814.619001	-0.191398614	0.162987425	-1.174315221	0.240268789	0.452439999	NO	KMT2E
ENSG00000005486	777.9283008	0.722575055	0.165389219	4.368936854	1.25E-05	0.000153977	NO	RHBDD2
ENSG00000005513	48.24970051	4.410947567	0.765389573	5.76300974	8.26E-09	2.15E-07	UP	SOX8	SOX8
ENSG00000005700	1310.537755	-0.056409067	0.169494982	-0.332806707	0.739280195	0.866269219	NO	IBTK
ENSG00000005801	258.6299063	-0.196002821	0.251346024	-0.779812695	0.435501133	0.651658277	NO	ZNF195
ENSG00000005810	1743.402705	-1.149233638	0.172100081	-6.677705372	2.43E-11	9.60E-10	DOWN	MYCBP2
ENSG00000005812	690.4869951	-1.161914959	0.149629795	-7.765264657	8.15E-15	5.46E-13	DOWN	FBXL3
ENSG00000005844	1.329932102	-3.832290117	2.296927141	-1.668442176	0.095227982	NA	NO	ITGAL	NA
ENSG00000005882	301.4316037	0.613922641	0.289886882	2.117800697	0.03419195	0.115822643	NO	PDK2
ENSG00000005884	8315.585624	0.157129362	0.242567086	0.647776931	0.517129238	0.718441941	NO	ITGA3
ENSG00000005889	582.1748816	-0.115491728	0.151978268	-0.759922647	0.447300824	0.66068503	NO	ZFX
ENSG00000005893	3928.327728	0.569994944	0.126862364	4.493018458	7.02E-06	9.21E-05	NO	LAMP2
ENSG00000005961	10.00348142	1.426530794	0.851135108	1.676033312	0.093731668	0.239614885	NO	ITGA2B
ENSG00000005981	0.450881638	-0.594194835	4.059492061	-0.14637172	0.883627951	NA	NO	ASB4
ENSG00000006007	1056.136257	0.765181017	0.137553465	5.562789853	2.65E-08	6.14E-07	NO	GDE1
ENSG00000006015	828.9915012	0.618974969	0.158622035	3.902200416	9.53E-05	0.00091276	NO	REX1BD
ENSG00000006016	237.6618838	3.809688554	0.384574328	9.906247713	3.91E-23	6.41E-21	UP	CRLF1	CRLF1
ENSG00000006025	383.5817229	0.728064093	0.188670833	3.858911736	0.000113893	0.001060678	NO	OSBPL7
ENSG00000006042	624.8960739	1.404495701	0.214661697	6.542833317	6.04E-11	2.23E-09	UP	TMEM98
ENSG00000006047	3.302695812	1.624767397	1.406754494	1.1549758	0.248100337	0.462289252	NO	YBX2
ENSG00000006059	0	NA	NA	NA	NA	NA	NO	KRT33A	NA
ENSG00000006062	178.7738816	0.261888245	0.23381427	1.120069552	0.262684125	0.478139782	NO	MAP3K14
ENSG00000006071	0	NA	NA	NA	NA	NA	NO	ABCC8	NA
ENSG00000006116	0	NA	NA	NA	NA	NA	NO	CACNG3	NA
ENSG00000006118	2732.349022	0.698673086	0.286094567	2.4421054	0.014601883	0.060868918	NO	TMEM132A
ENSG00000006125	8409.602064	0.237386919	0.174199321	1.362731601	0.172967115	0.36442903	NO	AP2B1
ENSG00000006128	0	NA	NA	NA	NA	NA	NO	TAC1	NA
ENSG00000006194	447.4862641	-0.046006868	0.175245909	-0.262527486	0.792914797	0.897309424	NO	ZNF263
ENSG00000006210	951.5388075	-0.139780591	1.490953623	-0.093752474	NA	NA	NO	CX3CL1
ENSG00000006282	2405.430068	1.031888447	0.147912608	6.976338654	3.03E-12	1.38E-10	UP	SPATA20
ENSG00000006283	7.057534693	4.478209856	1.419625558	3.154500729	0.00160773	0.010353605	UP	CACNA1G
ENSG00000006327	2162.930902	0.529534499	0.306408996	1.728195012	0.083953268	0.221566635	NO	TNFRSF12A
ENSG00000006377	0.302395729	-1.693617519	4.045873592	-0.418603666	0.67550581	NA	NO	DLX6
ENSG00000006432	3.101191901	1.601294694	1.723117282	0.929301047	0.352733093	0.573326942	NO	MAP3K9
ENSG00000006451	4753.383015	0.483510204	0.276057333	1.751484736	0.079862448	0.214429166	NO	RALA
ENSG00000006453	79.73972061	3.227871831	0.514263883	6.276683889	3.46E-10	1.14E-08	UP	BAIAP2L1	BAIAP2L1
ENSG00000006459	352.8477801	-0.200979827	0.32123062	-0.625655884	0.531540675	0.729525767	NO	KDM7A
ENSG00000006468	344.14904	1.946884582	0.465092235	4.18601825	2.84E-05	0.000315502	UP	ETV1
ENSG00000006530	443.9068054	-0.324375876	0.174104416	-1.863111136	0.062446632	0.179904196	NO	AGK
ENSG00000006534	44.09897495	-1.20981193	0.415148433	-2.91416716	0.003566389	0.019971409	DOWN	ALDH3B1
ENSG00000006555	0.550229281	-0.984090476	3.878342227	-0.253739979	0.799696446	NA	NO	TTC22
ENSG00000006576	441.1782014	0.678261255	0.206743948	3.280682516	0.001035562	0.0071482	NO	PHTF2
ENSG00000006606	0.332524999	1.908592803	4.040968962	0.472310681	0.636705048	NA	NO	CCL26
ENSG00000006607	937.9378188	-0.243830024	0.170001674	-1.434280135	0.151492337	0.33436975	NO	FARP2
ENSG00000006611	0	NA	NA	NA	NA	NA	NO	USH1C	NA
ENSG00000006625	83.09860569	-0.774201722	0.373979863	-2.070169543	0.03843647	0.126177517	NO	GGCT
ENSG00000006634	221.1757433	-0.02587195	0.185435064	-0.139520267	0.889039042	0.947961819	NO	DBF4
ENSG00000006638	414.8316706	0.155963135	0.31941471	0.488277874	0.625353032	0.794950097	NO	TBXA2R
ENSG00000006652	630.0498329	-0.611205253	0.214442872	-2.850200831	0.004369163	0.023431578	NO	IFRD1
ENSG00000006659	0	NA	NA	NA	NA	NA	NO	LGALS14	NA
ENSG00000006695	324.1458502	-0.467646835	0.227110741	-2.059113687	0.039483349	0.128835767	NO	COX10
ENSG00000006704	426.634496	0.725229165	0.189005065	3.837088516	0.000124502	0.001146005	NO	GTF2IRD1
ENSG00000006712	1050.18424	0.344037733	0.137871637	2.495348139	0.01258336	0.054029751	NO	PAF1
ENSG00000006715	1590.144824	0.212744202	0.123347917	1.724749042	0.084572709	0.222728043	NO	VPS41
ENSG00000006740	8.444234158	-0.266784358	0.84608353	-0.315316807	0.752521125	0.873508773	NO	ARHGAP44
ENSG00000006744	1869.123162	-0.249105444	0.177115105	-1.40646075	0.159587352	0.345539414	NO	ELAC2
ENSG00000006747	2.24096747	-3.476685204	1.850420322	-1.87886242	0.060263281	0.175959899	NO	SCIN
ENSG00000006756	348.0951043	-0.503716352	0.182795248	-2.75563154	0.005857894	0.029564644	NO	ARSD
ENSG00000006757	131.2060456	-1.611180422	0.354568052	-4.544065417	5.52E-06	7.51E-05	DOWN	PNPLA4
ENSG00000006788	0	NA	NA	NA	NA	NA	NO	MYH13	NA
ENSG00000006831	1794.962119	0.10408944	0.238518695	0.436399502	0.662546901	0.820639564	NO	ADIPOR2
ENSG00000006837	4.326568175	-1.067258718	1.06757799	-0.999700937	0.317455258	0.537786525	NO	CDKL3
ENSG00000007001	0.550229281	-0.984090476	3.878342227	-0.253739979	0.799696446	NA	NO	UPP2
ENSG00000007038	31.716297	-8.396712417	1.541943161	-5.445539517	5.16E-08	1.13E-06	DOWN	PRSS21	PRSS21
ENSG00000007047	1524.727932	0.335291537	0.220391955	1.521341999	0.128174036	0.298163381	NO	MARK4
ENSG00000007062	0.157021652	1.04639009	4.080472857	0.256438439	0.79761231	NA	NO	PROM1
ENSG00000007080	1597.206294	0.190440978	0.197680494	0.963377692	0.335358017	0.555967519	NO	CCDC124
ENSG00000007129	86.40346478	-0.305013083	0.749955817	-0.40670807	0.684222412	0.834298821	NO	CEACAM21
ENSG00000007168	2985.608321	-0.011149679	0.161285004	-0.069130289	0.944885912	0.974822079	NO	PAFAH1B1
ENSG00000007171	42.8796631	-2.846819579	2.213648689	-1.286030431	0.198432441	0.399174417	NO	NOS2
ENSG00000007174	0	NA	NA	NA	NA	NA	NO	DNAH9	NA
ENSG00000007202	3600.738473	-0.189123434	0.188897374	-1.001196732	0.316731706	0.537236877	NO	BLTP2
ENSG00000007216	0	NA	NA	NA	NA	NA	NO	SLC13A2	NA
ENSG00000007237	250.2915541	-0.546914846	0.221472498	-2.469448125	0.013532164	0.057199635	NO	GAS7
ENSG00000007255	164.7217695	0.041082171	0.571883829	0.071836568	0.942731971	0.974259952	NO	TRAPPC6A
ENSG00000007264	45.99903621	-1.344495845	0.603306217	-2.228546314	0.025844106	0.094624061	NO	MATK
ENSG00000007306	0.847433448	-1.856064102	2.322798226	-0.799063854	0.424253387	NA	NO	CEACAM7
ENSG00000007312	22.48688789	2.021795435	0.738061808	2.739330789	0.00615644	0.030696647	UP	CD79B
ENSG00000007314	1.580695392	3.006243182	2.024300755	1.48507734	0.137523338	NA	NO	SCN4A	NA
ENSG00000007341	172.0938332	-0.703732241	0.218928738	-3.214435188	0.001307014	0.008709001	NO	ST7L
ENSG00000007350	2.92997125	-0.88443208	1.476357317	-0.599063702	0.549130406	0.742626435	NO	TKTL1
ENSG00000007372	0.157021652	1.04639009	4.080472857	0.256438439	0.79761231	NA	NO	PAX6
ENSG00000007376	795.6574843	0.105450765	0.175086319	0.602278726	0.54698862	0.740783548	NO	RPUSD1
ENSG00000007384	2071.598229	0.620626754	0.184284331	3.367767354	0.000757795	0.005448389	NO	RHBDF1
ENSG00000007392	552.8015555	0.13286831	0.175404494	0.757496612	0.448752395	0.66182053	NO	LUC7L
ENSG00000007402	5.36568767	0.819505613	0.855450467	0.957981373	0.338072151	0.558277015	NO	CACNA2D2
ENSG00000007516	27.66594381	-0.770848712	0.410781822	-1.876540469	0.060581103	0.176616716	NO	BAIAP3
ENSG00000007520	1423.632532	0.253072675	0.123316669	2.052217906	0.04014849	0.13033524	NO	TSR3
ENSG00000007541	737.5373564	0.988959942	0.160547399	6.159925033	7.28E-10	2.28E-08	NO	PIGQ
ENSG00000007545	380.7804754	-0.209699028	0.182957383	-1.146163246	0.251727612	0.466897884	NO	CRAMP1
ENSG00000007866	217.9280851	4.928830916	0.565222052	8.720167415	2.78E-18	2.81E-16	UP	TEAD3	TEAD3
ENSG00000007908	507.3991656	-3.034227757	1.598182279	-1.898549243	NA	NA	NO	SELE	NA
ENSG00000007923	606.9189368	-0.367367824	0.193995285	-1.893694603	0.058265558	0.17184183	NO	DNAJC11
ENSG00000007933	0	NA	NA	NA	NA	NA	NO	FMO3	NA
ENSG00000007944	203.5054017	0.379248463	0.429724045	0.882539545	0.377485105	0.597473478	NO	MYLIP
ENSG00000007952	3.20323531	-0.335010703	1.456099189	-0.230074095	0.818034194	0.910975541	NO	NOX1
ENSG00000007968	53.40213871	-0.003509922	0.630023782	-0.005571094	0.995554933	0.998075148	NO	E2F2
ENSG00000008018	2325.635992	0.097519477	0.138215919	0.705558933	0.48046247	0.688075518	NO	PSMB1
ENSG00000008056	4.687670016	-0.157829078	0.950097852	-0.166118761	0.86806349	0.936940995	NO	SYN1
ENSG00000008083	740.6750114	-0.442767485	0.155694292	-2.843826063	0.004457537	0.023798144	NO	JARID2
ENSG00000008086	430.7772985	0.504519648	0.279146746	1.807363525	0.070705617	0.196635659	NO	CDKL5
ENSG00000008118	143.4290193	10.65630975	3.907076971	2.727437886	0.006382827	0.031609955	UP	CAMK1G
ENSG00000008128	16.74689316	-0.6325189	0.548557046	-1.153059475	0.248885974	0.463373528	NO	CDK11A
ENSG00000008130	2262.781277	-0.323561456	0.146534462	-2.208091201	0.027237916	0.098283382	NO	NADK
ENSG00000008196	0	NA	NA	NA	NA	NA	NO	TFAP2B	NA
ENSG00000008197	0	NA	NA	NA	NA	NA	NO	TFAP2D	NA
ENSG00000008226	1.724514093	0.661081173	2.0469122	0.322965085	0.746721684	NA	NO	DLEC1
ENSG00000008256	1906.07146	0.587213807	0.335961679	1.747859486	0.080488362	0.215402079	NO	CYTH3
ENSG00000008277	5.59418549	-1.163129454	0.932682487	-1.247079762	0.212368253	0.417772532	NO	ADAM22
ENSG00000008282	2228.279486	-0.405540705	0.137653502	-2.946097985	0.003218104	0.018328449	NO	SYPL1
ENSG00000008283	358.6499409	2.063639402	0.554780637	3.719739415	0.000199428	0.001730169	UP	CYB561
ENSG00000008294	3239.0836	-0.114964176	0.179355919	-0.64098345	0.521533436	0.721826902	NO	SPAG9
ENSG00000008300	63.49498546	-0.499872096	0.404774192	-1.234940629	0.216852601	0.423440385	NO	CELSR3
ENSG00000008311	527.5719356	-0.022728111	0.226870083	-0.100181173	0.920200492	0.963095914	NO	AASS
ENSG00000008323	8.618808844	1.518700884	0.743456219	2.042757656	0.041076434	0.132758019	NO	PLEKHG6
ENSG00000008324	205.1842631	-0.521321363	0.2379586	-2.190806983	0.028465763	0.101601617	NO	SS18L2
ENSG00000008382	80.94560908	0.765524229	0.31974586	2.394164633	0.01665827	0.067704705	NO	MPND
ENSG00000008394	896.2829755	-0.542836549	0.38149163	-1.42293174	0.154755944	0.338877753	NO	MGST1
ENSG00000008405	688.0869591	-0.25913914	0.272915359	-0.94952201	0.342355183	0.562215998	NO	CRY1
ENSG00000008438	3.557499003	0.762733135	1.265300843	0.602807735	0.546636601	0.740465007	NO	PGLYRP1
ENSG00000008441	1566.053536	0.432190515	0.244825262	1.765301962	0.07751303	0.210010727	NO	NFIX
ENSG00000008513	4294.34894	-0.435802505	0.366652853	-1.188597065	0.234598263	0.445905712	NO	ST3GAL1
ENSG00000008516	12.0145198	0.715069269	0.690765995	1.035183077	0.30058342	0.520079602	NO	MMP25
ENSG00000008517	2712.190694	1.104324016	0.503407293	2.19369888	0.028257064	0.101065374	NO	IL32
ENSG00000008710	2920.009197	0.270265623	0.244107842	1.10715666	0.268226202	0.484319947	NO	PKD1
ENSG00000008735	23.78922997	-0.634922944	0.631288311	-1.005757485	0.314532243	0.535015282	NO	MAPK8IP2
ENSG00000008838	2095.668738	-0.235411693	0.205893648	-1.143365496	0.252886872	0.468180456	NO	MED24
ENSG00000008853	458.3322972	-0.167628427	0.348033452	-0.481644583	0.630058449	0.798472001	NO	RHOBTB2
ENSG00000008869	1119.276781	-0.128359105	0.14291863	-0.898127171	0.369117755	0.589033511	NO	HEATR5B
ENSG00000008952	2032.79771	-0.078304211	0.145919008	-0.536627899	0.591524669	0.771557122	NO	SEC62
ENSG00000008988	9925.756516	-0.742899017	0.192637947	-3.856452099	0.000115045	0.001069308	NO	RPS20
ENSG00000009307	11225.89941	-0.280796527	0.118930869	-2.361006257	0.018225423	0.072464547	NO	CSDE1
ENSG00000009335	3846.498436	-0.136826124	0.17534473	-0.780326413	0.43519877	0.651462138	NO	UBE3C
ENSG00000009413	1252.813098	-0.256927445	0.127775756	-2.010768349	0.044349931	0.140814895	NO	REV3L
ENSG00000009694	0	NA	NA	NA	NA	NA	NO	TENM1	NA
ENSG00000009709	0	NA	NA	NA	NA	NA	NO	PAX7	NA
ENSG00000009724	10.71879963	0.411632611	0.666138636	0.617938352	0.536615977	0.733458353	NO	MASP2
ENSG00000009765	0	NA	NA	NA	NA	NA	NO	IYD	NA
ENSG00000009780	155.5087131	0.266977306	0.243030815	1.098532737	0.271971931	0.488152452	NO	FAM76A
ENSG00000009790	0.167302364	-0.877163262	4.080472857	-0.214966082	0.829793763	NA	NO	TRAF3IP3
ENSG00000009830	577.7445566	0.362216556	0.22833227	1.586357264	0.112658289	0.272553889	NO	POMT2
ENSG00000009844	753.8992419	0.063023202	0.187130407	0.336787607	0.736277016	0.864748388	NO	VTA1
ENSG00000009950	0.681250369	0.159698618	2.953935019	0.05406301	0.956884963	NA	NO	MLXIPL
ENSG00000009954	2618.881652	0.162399816	0.132195366	1.228483431	0.219265546	0.426575231	NO	BAZ1B
ENSG00000010017	961.1668433	0.406015166	0.160149857	2.535220291	0.011237663	0.049446238	NO	RANBP9
ENSG00000010030	11.94274339	-1.15757217	0.913794999	-1.266774465	0.205235945	0.408371016	NO	ETV7
ENSG00000010072	305.6013123	0.002415864	0.202391874	0.011936567	0.990476224	0.996133394	NO	SPRTN
ENSG00000010165	873.8812613	-0.002189926	0.176480963	-0.01240885	0.990099424	0.995952386	NO	METTL13
ENSG00000010219	98.04698807	-3.606982117	0.772828305	-4.667248976	3.05E-06	4.43E-05	DOWN	DYRK4	DYRK4
ENSG00000010244	1955.30958	-0.063234868	0.163374698	-0.387054231	0.69871606	0.843111837	NO	ZNF207
ENSG00000010256	2999.159735	-0.2028578	0.155239984	-1.306736794	0.191302118	0.389048484	NO	UQCRC1
ENSG00000010270	1196.80538	-0.471638877	0.195810885	-2.408644836	0.016011872	0.065610377	NO	STARD3NL
ENSG00000010278	22648.90407	1.553038184	0.477157556	3.254770181	0.001134842	0.007718627	UP	CD9
ENSG00000010282	0	NA	NA	NA	NA	NA	NO	HHATL	NA
ENSG00000010292	2513.406922	-0.075523819	0.131909359	-0.572543291	0.566953966	0.754338737	NO	NCAPD2
ENSG00000010295	938.0580255	0.533332005	0.135590921	3.933390251	8.38E-05	0.000812233	NO	IFFO1
ENSG00000010310	0.622256279	-2.728458229	2.836931517	-0.961763868	0.336168232	NA	NO	GIPR	NA
ENSG00000010318	98.59565239	-0.2721067	0.250845245	-1.084759252	0.278028297	0.49524767	NO	PHF7
ENSG00000010319	124.0685869	1.264898551	0.262871177	4.811857143	1.50E-06	2.33E-05	UP	SEMA3G
ENSG00000010322	2390.324097	1.127956626	0.17311822	6.515528085	7.24E-11	2.64E-09	UP	NISCH
ENSG00000010327	10314.82214	0.342177922	0.150910717	2.267419629	0.023364603	0.087424273	NO	STAB1
ENSG00000010361	114.7943213	-0.322404103	0.267480409	-1.205337262	0.22807313	0.437799046	NO	FUZ
ENSG00000010379	1.164979773	3.717072446	2.361756555	1.573859269	0.115519988	NA	NO	SLC6A13	NA
ENSG00000010404	1756.598635	-0.130374712	0.181113703	-0.719850073	0.471617311	0.681878385	NO	IDS
ENSG00000010438	78.20001899	2.716014106	0.659833651	4.116210357	3.85E-05	0.000411717	UP	PRSS3	PRSS3
ENSG00000010539	139.7802691	-0.352192124	0.220487114	-1.597336537	0.110190711	0.268069175	NO	ZNF200
ENSG00000010610	0.175503347	1.04639009	4.080472857	0.256438439	0.79761231	NA	NO	CD4
ENSG00000010626	58.58760851	0.860677689	0.361362707	2.381755704	0.017230324	0.069613144	NO	LRRC23
ENSG00000010671	0.515299638	-0.860118368	3.937517433	-0.218441793	0.827084906	NA	NO	BTK
ENSG00000010704	113.123082	-0.042166219	0.228106131	-0.184853512	0.853343935	0.928564208	NO	HFE
ENSG00000010803	531.7850869	0.408951989	0.161034728	2.539526684	0.011100258	0.049011749	NO	SCMH1
ENSG00000010810	3076.750629	0.146156755	0.248594945	0.587931323	0.556578391	0.747788925	NO	FYN
ENSG00000010818	580.9678343	-1.39623287	0.227320795	-6.14212559	8.14E-10	2.53E-08	DOWN	HIVEP2
ENSG00000010932	0.526556024	-0.984823487	3.93229609	-0.250444896	0.802243313	NA	NO	FMO1
ENSG00000011007	1485.648733	-0.629132085	0.181897528	-3.458717076	0.000542755	0.004084514	NO	ELOA
ENSG00000011009	2467.917484	-0.218572346	0.197954763	-1.104153005	0.269526771	0.485791926	NO	LYPLA2
ENSG00000011021	865.6173074	-0.168092418	0.302452912	-0.555763927	0.578372248	0.762489085	NO	CLCN6
ENSG00000011028	2416.005257	2.930118987	0.256583434	11.41975124	3.33E-30	9.05E-28	UP	MRC2	MRC2
ENSG00000011052	0	NA	NA	NA	NA	NA	NO	NME1-NME2	NA
ENSG00000011083	0	NA	NA	NA	NA	NA	NO	SLC6A7	NA
ENSG00000011105	4571.762958	0.65320298	0.274093215	2.383141734	0.017165584	0.069414714	NO	TSPAN9
ENSG00000011114	1224.985416	-0.002321225	0.169648865	-0.013682526	0.989083264	0.995513902	NO	BTBD7
ENSG00000011132	361.3222537	0.029599243	0.199723674	0.148200973	0.882184164	0.944675727	NO	APBA3
ENSG00000011143	178.5910255	0.085686493	0.26729528	0.320568672	0.748537281	0.87171005	NO	MKS1
ENSG00000011198	292.0332322	0.811581484	0.197815631	4.102716649	4.08E-05	0.000433566	NO	ABHD5
ENSG00000011201	1.636992091	-2.988704012	1.877645935	-1.591729279	0.111445546	NA	NO	ANOS1	NA
ENSG00000011243	523.970851	0.169783238	0.190086398	0.89318983	0.371755524	0.59164267	NO	AKAP8L
ENSG00000011258	309.7492257	-0.239216109	0.246453979	-0.970631964	0.331731583	0.552426823	NO	MBTD1
ENSG00000011260	660.9107834	-0.257855166	0.178008321	-1.448556813	0.147461389	0.328788559	NO	UTP18
ENSG00000011275	1374.659516	-0.003480775	0.12693625	-0.027421441	0.978123598	0.989676853	NO	RNF216
ENSG00000011295	963.9880283	0.083841443	0.140253487	0.597785086	0.549983343	0.743145747	NO	TTC19
ENSG00000011304	11621.95982	-0.206339179	0.23583797	-0.874919248	0.381617845	0.60176008	NO	PTBP1
ENSG00000011332	35.83880722	0.168103035	0.413253013	0.406779937	0.684169623	0.834298821	NO	DPF1
ENSG00000011347	46.98243939	2.910078726	0.586204922	4.96426867	6.90E-07	1.16E-05	UP	SYT7	SYT7
ENSG00000011376	693.3457631	-0.208061672	0.268245674	-0.775638501	0.437962461	0.653490163	NO	LARS2
ENSG00000011405	2184.019898	0.144424378	0.259034624	0.557548547	0.5771527	0.761726205	NO	PIK3C2A
ENSG00000011422	1366.323975	0.520244916	0.297148434	1.750791378	0.079981852	0.214556922	NO	PLAUR
ENSG00000011426	2100.337716	0.561552216	0.227954506	2.463439856	0.013761098	0.057999734	NO	ANLN
ENSG00000011451	2735.816181	0.46230182	0.133351778	3.466784083	0.000526725	0.00398755	NO	WIZ
ENSG00000011454	1431.962049	-0.259287379	0.128249258	-2.021745653	0.043202635	0.137996394	NO	RABGAP1
ENSG00000011465	0.874978187	-3.225887229	3.209308278	-1.005165895	0.314816974	NA	NO	DCN	NA
ENSG00000011478	396.8740636	0.194299605	0.218685111	0.888490324	0.374277059	0.594224981	NO	QPCTL
ENSG00000011485	1604.063418	-0.25597563	0.13838042	-1.849796591	0.064342872	0.183780175	NO	PPP5C
ENSG00000011523	1116.596491	0.081798911	0.281658483	0.290418773	0.771495884	0.884947055	NO	CEP68
ENSG00000011566	693.2989737	0.899893695	0.169972397	5.294351966	1.19E-07	2.41E-06	NO	MAP4K3
ENSG00000011590	1.580695392	3.006243182	2.024300755	1.48507734	0.137523338	NA	NO	ZBTB32	NA
ENSG00000011600	0	NA	NA	NA	NA	NA	NO	TYROBP	NA
ENSG00000011638	474.6931952	4.672739892	0.211686891	22.07382735	5.64E-108	1.79E-104	UP	LDAF1	LDAF1
ENSG00000011677	218.5795236	11.26411732	3.906967745	2.883084289	0.003938021	0.021600616	UP	GABRA3
ENSG00000012048	481.2474709	-0.575710061	0.199112594	-2.891379451	0.003835547	0.021136076	NO	BRCA1
ENSG00000012061	705.5732679	0.201113035	0.159662443	1.259613918	0.207808672	0.411356045	NO	ERCC1
ENSG00000012124	3.918767709	-0.664191811	1.214058468	-0.547083875	0.58432111	0.766673756	NO	CD22
ENSG00000012171	17.58307502	1.051994129	0.523154232	2.010868047	0.044339396	0.140814895	NO	SEMA3B
ENSG00000012174	583.628829	0.063859067	0.185954277	0.343412736	0.73128798	0.862497117	NO	MBTPS2
ENSG00000012211	261.0650802	0.001000799	0.30431861	0.003288656	0.997376037	0.999049565	NO	PRICKLE3
ENSG00000012223	17.51395488	5.773314165	1.339372335	4.310462458	1.63E-05	0.000194362	UP	LTF	LTF
ENSG00000012232	3455.497374	0.403421971	0.280891139	1.436221776	0.150939245	0.333729987	NO	EXTL3
ENSG00000012504	0	NA	NA	NA	NA	NA	NO	NR1H4	NA
ENSG00000012660	3366.651064	0.029508341	0.155137283	0.190207926	0.849146201	0.926515135	NO	ELOVL5
ENSG00000012779	1.185484769	-1.420055306	2.524671733	-0.562471266	0.573794976	NA	NO	ALOX5
ENSG00000012817	639.9011341	-0.062403789	0.190661452	-0.327301552	0.743439819	0.868698806	NO	KDM5D
ENSG00000012822	2129.489021	0.983073552	0.308435972	3.187285664	0.001436149	0.009417668	NO	CALCOCO1
ENSG00000012963	540.3264339	0.539961909	0.225016934	2.3996501	0.01641075	0.066999406	NO	UBR7
ENSG00000012983	1348.376991	-0.082624501	0.136135743	-0.606927316	0.543899149	0.738418688	NO	MAP4K5
ENSG00000013016	243.0781776	2.65653144	0.504124472	5.269594293	1.37E-07	2.73E-06	UP	EHD3	EHD3
ENSG00000013275	1351.155327	0.111254348	0.170502389	0.652509028	0.514072851	0.716409454	NO	PSMC4
ENSG00000013288	2164.446643	1.408420231	0.198627497	7.090761618	1.33E-12	6.36E-11	UP	MAN2B2
ENSG00000013293	55.33600207	-1.938969165	0.699823434	-2.77065481	0.00559437	0.028507002	DOWN	SLC7A14
ENSG00000013297	14748.72756	-1.059153607	0.169390567	-6.252730762	4.03E-10	1.32E-08	DOWN	CLDN11
ENSG00000013306	2067.603632	0.268789498	0.127977169	2.100292574	0.035703112	0.119557331	NO	SLC25A39
ENSG00000013364	7691.059298	0.880717094	0.215802991	4.081116257	4.48E-05	0.000470646	NO	MVP
ENSG00000013374	985.7773249	-0.013978577	0.193735013	-0.072153078	0.942480086	0.974242746	NO	NUB1
ENSG00000013375	902.879571	0.418511406	0.180381278	2.320148799	0.020332829	0.07884776	NO	PGM3
ENSG00000013392	179.6067545	0.809822552	0.229577185	3.527452218	0.000419579	0.003279549	NO	RWDD2A
ENSG00000013441	647.2751611	-0.243371107	0.273381267	-0.89022598	0.373344557	0.593140638	NO	CLK1
ENSG00000013503	269.9185831	0.631775733	0.205292896	3.077435925	0.002087897	0.012883044	NO	POLR3B
ENSG00000013523	464.7692493	0.530482642	0.173404328	3.059223777	0.002219113	0.013569702	NO	ANGEL1
ENSG00000013561	873.1574395	0.179397369	0.18369096	0.976626011	0.328754337	0.549522829	NO	RNF14
ENSG00000013563	468.8011622	0.751403219	0.337913988	2.223652304	0.026171847	0.095419863	NO	DNASE1L1
ENSG00000013573	570.9670915	0.941717004	0.162319964	5.801609235	6.57E-09	1.75E-07	NO	DDX11
ENSG00000013583	1533.348102	-0.142011514	0.166999699	-0.850369878	0.395119478	0.614521894	NO	HEBP1
ENSG00000013588	617.9426473	0.812883105	0.260107068	3.125186531	0.001776923	0.011260164	NO	GPRC5A
ENSG00000013619	560.1173369	-0.055767148	0.201271928	-0.277073651	0.781723553	0.890880922	NO	MAMLD1
ENSG00000013725	0.536893165	2.588414136	3.799402979	0.681268649	0.495701517	NA	NO	CD6	NA
ENSG00000013810	1403.36795	0.197058299	0.232788369	0.846512648	0.397266821	0.61633037	NO	TACC3
ENSG00000014123	750.7890288	0.072178742	0.217462555	0.331913425	0.739954633	0.866698525	NO	UFL1
ENSG00000014138	428.1058165	-0.053396067	0.220000454	-0.242708895	0.808230916	0.905190067	NO	POLA2
ENSG00000014164	666.5847273	0.100019538	0.140877514	0.709975174	0.477719532	0.686369926	NO	ZC3H3
ENSG00000014216	7541.368675	0.481026613	0.204486599	2.352362532	0.018654584	0.073799504	NO	CAPN1
ENSG00000014257	0	NA	NA	NA	NA	NA	NO	ACP3	NA
ENSG00000014641	1671.049447	0.054097344	0.179793259	0.300886388	0.76350113	0.880450003	NO	MDH1
ENSG00000014824	1352.97925	-0.078067516	0.209630912	-0.372404599	0.709591631	0.849981358	NO	SLC30A9
ENSG00000014914	190.417359	2.6002198	0.556603188	4.671586247	2.99E-06	4.35E-05	UP	MTMR11	MTMR11
ENSG00000014919	862.4024294	-0.559598063	0.197144958	-2.838510655	0.004532461	0.024137161	NO	COX15
ENSG00000015133	1037.301147	0.633098364	0.355359709	1.781570471	0.074819303	0.204960918	NO	CCDC88C
ENSG00000015153	264.8578067	0.29232095	0.180154581	1.622611808	0.104672415	0.259085684	NO	YAF2
ENSG00000015171	1617.148126	0.184463681	0.248682301	0.741764416	0.458230084	0.670371683	NO	ZMYND11
ENSG00000015285	3.451669671	-3.144864548	1.519745433	-2.069336403	0.03851453	0.126390132	NO	WAS
ENSG00000015413	44.5934351	3.464721685	1.055929999	3.281203953	0.00103365	0.007139941	UP	DPEP1
ENSG00000015475	1411.041406	0.057805162	0.144530736	0.399950653	0.689192863	0.837575452	NO	BID
ENSG00000015479	15.38363729	0.13460657	0.634151932	0.212262335	0.831902378	0.917117142	NO	MATR3
ENSG00000015520	0.135093364	-0.877163262	4.080472857	-0.214966082	0.829793763	NA	NO	NPC1L1
ENSG00000015532	852.5813796	0.838743217	0.155279733	5.401498309	6.61E-08	1.42E-06	NO	XYLT2
ENSG00000015568	729.1504708	0.641847583	0.247877509	2.589374027	0.00961506	0.043848822	NO	RGPD5
ENSG00000015592	0	NA	NA	NA	NA	NA	NO	STMN4	NA
ENSG00000015676	2061.363524	0.109144058	0.149493976	0.730090004	0.465335171	0.676607594	NO	NUDCD3
ENSG00000016082	0	NA	NA	NA	NA	NA	NO	ISL1	NA
ENSG00000016391	3.482351118	-0.508812998	1.807113995	-0.281561096	0.778280074	0.889723605	NO	CHDH
ENSG00000016402	1.576396644	-4.066193955	2.753374936	-1.476803578	0.139728297	NA	NO	IL20RA	NA
ENSG00000016490	0	NA	NA	NA	NA	NA	NO	CLCA1	NA
ENSG00000016602	0.175503347	1.04639009	4.080472857	0.256438439	0.79761231	NA	NO	CLCA4
ENSG00000016864	726.132511	0.36282182	0.200369072	1.810767583	0.070176836	0.19556754	NO	GLT8D1
ENSG00000017260	2830.361923	0.34023305	0.208822182	1.629295545	0.103250469	0.25678464	NO	ATP2C1
ENSG00000017427	14.17947648	-0.708350484	1.226192477	-0.577682947	0.563478195	0.752497715	NO	IGF1
ENSG00000017483	565.4708564	-0.102317245	0.203130275	-0.503702584	0.614470392	0.787929773	NO	SLC38A5
ENSG00000017797	3349.370346	0.255419511	0.134222041	1.902962507	0.057045438	0.169526066	NO	RALBP1
ENSG00000018189	600.9958123	0.039011469	0.168523599	0.231489648	0.816934426	0.910540499	NO	RUFY3
ENSG00000018236	0.270186729	-1.555977784	4.059492438	-0.383293677	0.701502027	NA	NO	CNTN1
ENSG00000018280	9.095681123	-1.117739959	0.748254626	-1.493796256	0.13522888	0.310098592	NO	SLC11A1
ENSG00000018408	6170.789626	-0.744980901	0.265997254	-2.800708995	0.005099048	0.026465227	NO	WWTR1
ENSG00000018510	2900.726122	-0.054081135	0.198738044	-0.272122707	0.785527671	0.89339033	NO	AGPS
ENSG00000018607	0	NA	NA	NA	NA	NA	NO	NA	NA
ENSG00000018610	295.7703525	0.077184893	0.199313749	0.38725323	0.698568747	0.843097154	NO	STEEP1
ENSG00000018625	0	NA	NA	NA	NA	NA	NO	ATP1A2	NA
ENSG00000018699	573.2917234	-0.547291983	0.167961665	-3.25843389	0.00112029	0.007644259	NO	TTC27
ENSG00000018869	30.75867027	-0.978779333	0.481800417	-2.031503708	0.042203924	0.135534238	NO	ZNF582
ENSG00000019102	41.40256251	2.589371713	0.417234065	6.206040991	5.43E-10	1.73E-08	UP	VSIG2	VSIG2
ENSG00000019144	2211.968744	1.234429822	0.143898593	8.578470424	9.61E-18	9.23E-16	UP	PHLDB1
ENSG00000019169	0	NA	NA	NA	NA	NA	NO	MARCO	NA
ENSG00000019186	0	NA	NA	NA	NA	NA	NO	CYP24A1	NA
ENSG00000019485	254.3417621	0.323919648	0.205716935	1.574589121	0.115351316	0.277044199	NO	PRDM11
ENSG00000019505	7.60659105	-0.865056329	1.56273446	-0.553552987	0.579884808	0.763485513	NO	SYT13
ENSG00000019549	404.9436558	0.62251987	0.601799023	1.034431506	0.300934482	0.520481461	NO	SNAI2
ENSG00000019582	20.88273049	-3.814999691	0.862727245	-4.422022969	9.78E-06	0.000124132	DOWN	CD74	CD74
ENSG00000019991	3.973763029	-1.566241765	1.168770217	-1.340076725	0.180220402	0.375383503	NO	HGF
ENSG00000019995	335.9901386	0.204042199	0.167807338	1.215931325	0.224011084	0.432849013	NO	ZRANB1
ENSG00000020129	858.7998751	0.331723705	0.157142145	2.110978595	0.034774152	0.117008479	NO	NCDN
ENSG00000020181	3112.403244	1.576165774	0.297052231	5.306022333	1.12E-07	2.29E-06	UP	ADGRA2
ENSG00000020219	0	NA	NA	NA	NA	NA	NO	CCT8L1P	NA
ENSG00000020256	773.0061884	-0.411063694	0.143785256	-2.85887235	0.004251498	0.022929876	NO	ZFP64
ENSG00000020426	202.136019	0.029364747	0.25450801	0.11537848	0.908145136	0.956670309	NO	MNAT1
ENSG00000020577	2532.792962	-0.810295378	0.465006718	-1.742545531	0.081413032	0.216808798	NO	SAMD4A
ENSG00000020633	1.919217585	-0.395070189	1.419930925	-0.278231977	0.780834289	0.890781507	NO	RUNX3
ENSG00000020922	476.1848075	0.035159789	0.203894956	0.172440698	0.863091079	0.934491178	NO	MRE11
ENSG00000021300	11.5235314	-1.562997368	0.727658597	-2.147981723	0.031715207	0.109739465	NO	PLEKHB1
ENSG00000021355	1001.576895	-0.458082928	0.242423969	-1.889594212	0.058812252	0.173051616	NO	SERPINB1
ENSG00000021461	0.167302364	-0.877163262	4.080472857	-0.214966082	0.829793763	NA	NO	CYP3A43
ENSG00000021488	0.882162296	-2.000708743	2.727469969	-0.733540155	0.463229046	NA	NO	SLC7A9
ENSG00000021574	694.5464106	0.249468644	0.169991392	1.467536926	0.142230052	0.320738634	NO	SPAST
ENSG00000021645	14.09730947	-3.667430984	0.813210381	-4.509818209	6.49E-06	8.64E-05	DOWN	NRXN3	NRXN3
ENSG00000021762	1715.875839	-0.092893589	0.214874088	-0.432316383	0.665511481	0.822109405	NO	OSBPL5
ENSG00000021776	1146.760899	-0.082570713	0.176276238	-0.468416584	0.63948671	0.805052216	NO	AQR
ENSG00000021826	7.579941116	0.789179727	1.340356883	0.588783284	0.556006661	0.747673963	NO	CPS1
ENSG00000021852	0	NA	NA	NA	NA	NA	NO	C8B	NA
ENSG00000022267	3098.302222	0.32507494	0.261168519	1.244694195	0.213244181	0.418845753	NO	FHL1
ENSG00000022277	914.1954297	0.135452183	0.171770533	0.788564724	0.430366456	0.64704583	NO	RTF2
ENSG00000022355	0	NA	NA	NA	NA	NA	NO	GABRA1	NA
ENSG00000022556	46.76878119	-2.740393136	1.701880431	-1.610214846	0.107350962	0.263418482	NO	NLRP2
ENSG00000022567	576.1457345	-1.422180107	0.373445655	-3.808265244	0.000139945	0.001264293	DOWN	SLC45A4
ENSG00000022840	4883.825256	0.282701209	0.147522643	1.916324184	0.055323844	0.165605784	NO	RNF10
ENSG00000022976	103.6329811	-0.197475319	0.242389874	-0.814701191	0.415243371	0.632544312	NO	ZNF839
ENSG00000023041	627.3855452	-0.380884827	0.162993758	-2.336806215	0.019449263	0.076351455	NO	ZDHHC6
ENSG00000023171	270.696141	-0.004325877	0.309864574	-0.013960541	0.988861462	0.995513902	NO	GRAMD1B
ENSG00000023191	6357.443252	0.165080233	0.201159547	0.820643293	0.41184948	0.629643988	NO	RNH1
ENSG00000023228	2342.091336	-0.299700645	0.211931659	-1.414138152	0.157321343	0.342583303	NO	NDUFS1
ENSG00000023287	1577.53471	0.066127806	0.19814955	0.333726755	0.738585759	0.865962349	NO	RB1CC1
ENSG00000023318	1083.32049	-0.352803012	0.247306251	-1.426583481	0.153699988	0.337362959	NO	ERP44
ENSG00000023330	1847.926971	-0.22406532	0.234955752	-0.953649007	0.34026134	0.560238087	NO	ALAS1
ENSG00000023445	492.9951037	-4.035094379	0.677597079	-5.95500557	2.60E-09	7.44E-08	DOWN	BIRC3	BIRC3
ENSG00000023516	1727.158559	0.342982176	0.228975207	1.497900933	0.134158991	0.308365402	NO	AKAP11
ENSG00000023572	166.5248469	-0.360724891	0.227649713	-1.584561147	0.113066078	0.273177183	NO	GLRX2
ENSG00000023608	552.1779015	-1.400731129	0.348691636	-4.017105614	5.89E-05	0.000597236	DOWN	SNAPC1
ENSG00000023697	703.0550904	0.221770599	0.222499151	0.996725596	0.318897722	0.539134741	NO	DERA
ENSG00000023734	2681.904282	-0.020073602	0.176859639	-0.113500189	0.909634013	0.957093807	NO	STRAP
ENSG00000023839	24.87671254	0.658617313	0.482551337	1.364864756	0.172295561	0.363538046	NO	ABCC2
ENSG00000023892	135.8521468	3.760764545	0.456988095	8.229458462	1.88E-16	1.55E-14	UP	DEF6	DEF6
ENSG00000023902	1204.34201	0.378778374	0.307891641	1.230232728	0.218609967	0.425821312	NO	PLEKHO1
ENSG00000023909	1067.448617	-1.270680578	0.594760299	-2.1364583	0.032642076	0.111955794	NO	GCLM
ENSG00000024048	1173.470638	0.005533958	0.169565987	0.032636016	0.973964848	0.988169091	NO	UBR2
ENSG00000024422	15292.14402	-0.015359581	0.155269955	-0.098921783	0.921200374	0.963487203	NO	EHD2
ENSG00000024526	350.6877005	-0.037161196	0.210242935	-0.176753603	0.859701934	0.932786654	NO	DEPDC1
ENSG00000024862	211.4535983	-0.433810586	0.21453568	-2.022090618	0.043166991	0.137921147	NO	CCDC28A
ENSG00000025039	49.4039518	0.448775603	1.774504027	0.252901992	NA	NA	NO	RRAGD
ENSG00000025156	194.7954156	0.331582824	0.278442602	1.190848028	0.23371325	0.44503855	NO	HSF2
ENSG00000025293	1494.877664	0.17426957	0.146129677	1.192567956	0.233038622	0.444280247	NO	PHF20
ENSG00000025423	2.42390175	0.334766316	1.249949237	0.267823929	0.788834851	0.895384526	NO	HSD17B6
ENSG00000025434	69.45899325	-1.428720275	0.384265464	-3.718055379	0.000200762	0.001740153	DOWN	NR1H3
ENSG00000025708	226.8813865	0.783273922	0.312373538	2.507491278	0.012159158	0.052540494	NO	TYMP
ENSG00000025770	672.9496963	-0.316436012	0.212493412	-1.489156813	0.13644608	0.312061949	NO	NCAPH2
ENSG00000025772	847.4544868	0.009817904	0.256665828	0.038251701	0.969487	0.986185305	NO	TOMM34
ENSG00000025796	1691.697678	0.006266492	0.14731693	0.042537489	0.966070227	0.984091641	NO	SEC63
ENSG00000025800	2654.574598	0.03740241	0.193974477	0.192821293	0.847098927	0.925528662	NO	KPNA6
ENSG00000026025	45144.00401	0.315551995	0.147700453	2.136432141	0.032644207	0.111955794	NO	VIM
ENSG00000026036	44.05908499	1.072448094	0.473407773	2.265379143	0.023489423	0.087771778	NO	RTEL1-TNFRSF6B
ENSG00000026103	550.0386237	-0.06600755	0.271869545	-0.242791264	0.808167103	0.905171907	NO	FAS
ENSG00000026297	103.5633805	0.798080315	0.266385355	2.995961673	0.002735808	0.01604282	NO	RNASET2
ENSG00000026508	4618.983496	2.712241211	1.126444563	2.407789339	0.016049439	0.065735225	NO	CD44
ENSG00000026559	124.5837967	3.753488441	0.498032517	7.536633276	4.82E-14	2.88E-12	UP	KCNG1	KCNG1
ENSG00000026652	438.8977041	0.095722657	0.192576808	0.497062225	0.619145172	0.790895322	NO	AGPAT4
ENSG00000026751	0.302395729	-1.693617519	4.045873592	-0.418603666	0.67550581	NA	NO	SLAMF7
ENSG00000026950	366.8847355	-0.217405794	0.304227206	-0.714616542	0.47484602	0.684087611	NO	BTN3A1
ENSG00000027001	311.1979858	0.726760225	0.26033048	2.791683194	0.005243467	0.027059703	NO	MIPEP
ENSG00000027075	2729.800238	-1.023338523	0.372589361	-2.746558622	0.006022412	0.030186667	DOWN	PRKCH
ENSG00000027644	0.626384985	0.321522617	2.992699673	0.107435644	0.914443378	NA	NO	INSRR
ENSG00000027697	985.8287748	0.369416133	0.303169536	1.218513369	0.223028948	0.431556929	NO	IFNGR1
ENSG00000027847	575.4788221	0.104226418	0.175615163	0.593493274	0.552851083	0.74505179	NO	B4GALT7
ENSG00000027869	9.113122968	2.63694812	0.797037075	3.308438467	0.000938178	0.006566555	UP	SH2D2A
ENSG00000028116	408.8832574	0.340396519	0.168489955	2.020277818	0.043354578	0.13831136	NO	VRK2
ENSG00000028137	697.1930158	1.663080385	0.24108485	6.898319766	5.26E-12	2.31E-10	UP	TNFRSF1B
ENSG00000028203	2121.98324	0.339359985	0.138406886	2.451901021	0.014210374	0.059523941	NO	VEZT
ENSG00000028277	764.5126321	-1.286328122	0.370028129	-3.476298206	0.000508387	0.003870292	DOWN	POU2F2
ENSG00000028310	959.3162372	0.133052161	0.144763611	0.91909949	0.358043536	0.578349947	NO	BRD9
ENSG00000028528	2410.913893	-0.031976289	0.149648541	-0.213675918	0.830799792	0.916646533	NO	SNX1
ENSG00000028839	417.5396153	-0.427371503	0.20249085	-2.110571928	0.034809123	0.117058371	NO	TBPL1
ENSG00000029153	1482.441852	0.136846614	0.15891689	0.861120639	0.389171603	0.608774893	NO	BMAL2
ENSG00000029363	2784.78961	-0.154369124	0.190930707	-0.80850863	0.41879784	0.635662165	NO	BCLAF1
ENSG00000029364	1393.815049	-0.275973668	0.13963973	-1.976326281	0.048117835	0.149445838	NO	SLC39A9
ENSG00000029534	19.52935708	0.372318784	0.591870155	0.629054837	0.529313156	0.727994103	NO	ANK1
ENSG00000029559	0	NA	NA	NA	NA	NA	NO	IBSP	NA
ENSG00000029639	181.5688367	-0.011083592	0.210424175	-0.052672616	0.957992758	0.980155393	NO	TFB1M
ENSG00000029725	1317.189197	0.278893312	0.147687382	1.888403114	0.058971854	0.173413908	NO	RABEP1
ENSG00000029993	952.1206535	0.094237552	0.242324922	0.38888923	0.69735809	0.842705649	NO	HMGB3
ENSG00000030066	894.5927532	-0.208750262	0.153231286	-1.362321416	0.173096472	0.364537719	NO	NUP160
ENSG00000030110	589.8478695	-0.551179013	0.309708141	-1.779672342	0.075129599	0.205511811	NO	BAK1
ENSG00000030304	1.136114954	3.681904441	2.997416856	1.228359157	0.219312173	NA	NO	MUSK	NA
ENSG00000030419	62.690688	3.20759694	1.02730548	3.12233995	0.001794196	0.011350709	UP	IKZF2
ENSG00000030582	17852.5672	0.728442547	0.256626092	2.838536573	0.004532093	0.024137161	NO	GRN
ENSG00000031003	421.4796361	0.148458335	0.241702351	0.614219658	0.539070185	0.735279887	NO	FAM13B
ENSG00000031081	3400.328676	0.082735477	0.240332713	0.344253912	0.730655341	0.86210271	NO	ARHGAP31
ENSG00000031691	118.3850006	-0.919577586	0.256673967	-3.582667915	0.000340103	0.002734772	NO	CENPQ
ENSG00000031698	4119.222604	-0.5742903	0.195604748	-2.935973214	0.00332503	0.018863992	NO	SARS1
ENSG00000031823	1368.1746	-0.102830672	0.182840518	-0.56240637	0.57383918	0.759271294	NO	RANBP3
ENSG00000032219	652.095247	0.111838662	0.193039351	0.579356808	0.562348442	0.751599933	NO	ARID4A
ENSG00000032389	717.0710658	-0.26764848	0.257788092	-1.038249973	0.299153693	0.51826599	NO	EIPR1
ENSG00000032444	4867.993701	0.294212239	0.160650187	1.83138435	0.067043196	0.18921942	NO	PNPLA6
ENSG00000032742	177.3056051	0.797076703	0.42060299	1.895080924	0.058081681	0.171412992	NO	IFT88
ENSG00000033011	412.6379526	-0.244572559	0.226978657	-1.077513462	0.28125094	0.498652724	NO	ALG1
ENSG00000033030	587.8875245	-0.095124891	0.142220346	-0.668855717	0.503587521	0.708225622	NO	ZCCHC8
ENSG00000033050	1655.984104	-0.085179354	0.142321553	-0.598499325	0.549506809	0.742821098	NO	ABCF2
ENSG00000033100	2383.986555	0.580758869	0.128664836	4.51373418	6.37E-06	8.51E-05	NO	CHPF2
ENSG00000033122	13.85057454	-0.576155114	0.775280967	-0.743156531	0.457386917	0.669704882	NO	LRRC7
ENSG00000033170	1126.054903	4.585053518	0.627236774	7.309924587	2.67E-13	1.42E-11	UP	FUT8	FUT8
ENSG00000033178	1713.57819	-0.098874683	0.141649136	-0.698025311	0.485161365	0.692298574	NO	UBA6
ENSG00000033327	1392.920708	0.319222526	0.239310497	1.333926136	0.182228065	0.377642816	NO	GAB2
ENSG00000033627	767.9211184	-0.286659742	0.14933902	-1.919523389	0.054918129	0.164806385	NO	ATP6V0A1
ENSG00000033800	625.3215693	-0.08738198	0.134994238	-0.647301555	0.517436795	0.718622328	NO	PIAS1
ENSG00000033867	1292.760289	-0.662888694	0.267574008	-2.477403167	0.013234231	0.05629826	NO	SLC4A7
ENSG00000034053	1415.966326	0.349689171	0.153071514	2.284482344	0.022343199	0.084709054	NO	APBA2
ENSG00000034152	2383.565815	-1.318309975	0.376737453	-3.499280374	0.000466516	0.003602002	DOWN	MAP2K3
ENSG00000034239	1.188550619	2.561354148	2.105081113	1.216748434	0.223699945	NA	NO	CLXN	NA
ENSG00000034510	24715.06344	0.089051135	0.123579802	0.720596199	0.471157993	0.681569045	NO	TMSB10
ENSG00000034533	80.64314521	0.277954828	0.30290494	0.917630557	0.358812315	0.579119474	NO	ASTE1
ENSG00000034677	1625.606681	-0.017237392	0.13316198	-0.129446801	0.897004117	0.952074973	NO	RNF19A
ENSG00000034693	161.7489769	0.052959525	0.227350354	0.232942347	0.815806175	0.909709512	NO	PEX3
ENSG00000034713	1698.733932	-0.843848041	0.18972536	-4.447734555	8.68E-06	0.000111357	NO	GABARAPL2
ENSG00000034971	0	NA	NA	NA	NA	NA	NO	MYOC	NA
ENSG00000035115	146.1541815	0.195029909	0.316042102	0.617101037	0.537168085	0.733683161	NO	SH3YL1
ENSG00000035141	573.3462291	-0.129765074	0.207067002	-0.626681568	0.530867988	0.729023435	NO	FAM136A
ENSG00000035403	10166.92434	0.789401649	0.189909928	4.156716071	3.23E-05	0.000352242	NO	VCL
ENSG00000035499	125.6248444	0.265859283	0.324098251	0.820304591	0.41204249	0.629787175	NO	DEPDC1B
ENSG00000035664	301.4456491	0.014966702	0.508017854	0.029460977	0.976496941	0.988872051	NO	DAPK2
ENSG00000035681	807.3739037	0.342766359	0.213762172	1.603493997	0.108825633	0.265665863	NO	NSMAF
ENSG00000035687	1772.003089	0.322575639	0.153615098	2.099895409	0.035738043	0.119640798	NO	ADSS2
ENSG00000035720	0.167302364	-0.877163262	4.080472857	-0.214966082	0.829793763	NA	NO	STAP1
ENSG00000035862	14671.92296	0.828930505	0.121374793	6.82951116	8.52E-12	3.59E-10	NO	TIMP2
ENSG00000035928	1752.615756	-0.473243625	0.133398765	-3.54758625	0.000388778	0.003083846	NO	RFC1
ENSG00000036054	847.1824152	0.025304822	0.192777763	0.131264217	0.895566298	0.951229914	NO	TBC1D23
ENSG00000036257	1306.314435	0.111604049	0.152177994	0.733378371	0.463327687	0.674849713	NO	CUL3
ENSG00000036448	15.79674988	-2.714244981	0.829846661	-3.270778939	0.001072517	0.007371181	DOWN	MYOM2
ENSG00000036473	0	NA	NA	NA	NA	NA	NO	OTC	NA
ENSG00000036530	9.037557395	-0.780726476	0.779856844	-1.001115117	0.316771157	0.537236877	NO	CYP46A1
ENSG00000036549	1184.364801	-0.535305224	0.195105887	-2.743665163	0.006075748	0.030382085	NO	ZZZ3
ENSG00000036565	0	NA	NA	NA	NA	NA	NO	SLC18A1	NA
ENSG00000036672	9.142346986	0.518466197	1.377731345	0.376318793	0.706679909	0.848310304	NO	USP2
ENSG00000036828	0	NA	NA	NA	NA	NA	NO	CASR	NA
ENSG00000037042	292.3330837	-0.137239656	0.239811996	-0.572280196	0.567132164	0.754523043	NO	TUBG2
ENSG00000037241	463.277721	-0.238355315	0.262237327	-0.908929778	0.363387194	0.583364366	NO	RPL26L1
ENSG00000037280	7368.452831	-1.367465437	0.251269285	-5.44223078	5.26E-08	1.15E-06	DOWN	FLT4
ENSG00000037474	1680.542677	-0.250485091	0.188927033	-1.325829803	0.184896079	0.380908756	NO	NSUN2
ENSG00000037637	564.1656568	-0.385518195	0.149225539	-2.583459889	0.009781484	0.044437287	NO	FBXO42
ENSG00000037749	754.984348	-0.57350633	0.142084216	-4.036383115	5.43E-05	0.000555882	NO	MFAP3
ENSG00000037757	333.1737548	0.377438023	0.180036001	2.0964586	0.036041529	0.120393773	NO	MRI1
ENSG00000037897	87.76494744	0.097921293	0.264427564	0.370314243	0.711148363	0.850934903	NO	METTL1
ENSG00000037965	0.31986055	-1.761672941	4.039580834	-0.436102906	0.662762069	NA	NO	HOXC8
ENSG00000038002	136.5437946	-1.874287086	0.342985462	-5.464625451	4.64E-08	1.02E-06	DOWN	AGA
ENSG00000038210	362.7133242	-0.119121214	0.203912203	-0.584178937	0.559099931	0.74944135	NO	PI4K2B
ENSG00000038219	1559.175467	-0.028138006	0.182086445	-0.154531031	0.877191046	0.942136991	NO	BOD1L1
ENSG00000038274	2038.965648	0.16491229	0.131011372	1.258763171	0.208115887	0.41169659	NO	MAT2B
ENSG00000038295	232.245097	-1.534619396	0.585310665	-2.621888662	0.008744399	0.040638378	DOWN	TLL1
ENSG00000038358	1361.813328	0.124504032	0.163807913	0.760061157	0.44721803	0.660614049	NO	EDC4
ENSG00000038382	8524.869571	0.03246381	0.152486388	0.212896445	0.831407735	0.9169449	NO	TRIO
ENSG00000038427	1521.344646	7.914011814	2.258507452	3.504089308	0.000458172	0.003546215	UP	VCAN
ENSG00000038532	1052.566857	-0.132569622	0.192975898	-0.68697502	0.49209847	0.698167458	NO	CLEC16A
ENSG00000038945	97.03799207	1.498919041	0.49634216	3.019930929	0.002528323	0.015034748	UP	MSR1
ENSG00000039068	0	NA	NA	NA	NA	NA	NO	CDH1	NA
ENSG00000039123	1146.416578	-0.188390931	0.169541232	-1.111180622	0.266490611	0.482296839	NO	MTREX
ENSG00000039139	102.351074	0.884378894	0.486211073	1.818919691	0.068923683	0.192923416	NO	DNAH5
ENSG00000039319	1072.243373	-0.069687852	0.154220629	-0.451871142	0.651361815	0.813182738	NO	ZFYVE16
ENSG00000039523	2607.848811	-0.138162339	0.202503164	-0.682272496	0.495066661	0.70060148	NO	RIPOR1
ENSG00000039537	0.180694909	1.04639009	4.080472857	0.256438439	0.79761231	NA	NO	C6
ENSG00000039560	7842.892593	-0.393785704	0.165459859	-2.379947058	0.017315126	0.069837061	NO	RAI14
ENSG00000039600	75.35949723	6.268055655	0.753962028	8.313489839	9.29E-17	7.96E-15	UP	SOX30	SOX30
ENSG00000039650	709.7025025	0.648108603	0.257372739	2.518171135	0.011796599	0.051276782	NO	PNKP
ENSG00000039987	0.347997274	0.084617418	4.080472857	0.02073716	0.983455326	NA	NO	BEST2
ENSG00000040199	388.3298298	0.175138772	0.213389898	0.820745376	0.411791319	0.629611349	NO	PHLPP2
ENSG00000040275	403.6067273	-0.272348691	0.17697101	-1.538945227	0.123817669	0.290893889	NO	SPDL1
ENSG00000040341	834.777903	-0.074891103	0.13695279	-0.546838831	0.584489463	0.766673756	NO	STAU2
ENSG00000040487	408.8391309	0.308046293	0.222860135	1.382240448	0.166897884	0.355857951	NO	SLC66A1
ENSG00000040531	685.3712274	0.427612529	0.232289421	1.840860972	0.065641935	0.186538057	NO	CTNS
ENSG00000040608	188.6293127	-0.832970762	0.696667377	-1.195650592	0.23183294	0.442486848	NO	RTN4R
ENSG00000040633	852.1092813	0.463692621	0.185976874	2.493281073	0.012656861	0.054259586	NO	PHF23
ENSG00000040731	1.685705468	-0.508957661	1.508291069	-0.337439949	0.735785274	NA	NO	CDH10
ENSG00000040933	866.3179876	0.352452401	0.164642453	2.140713977	0.032297111	0.11104577	NO	INPP4A
ENSG00000041353	4.978657131	4.79422574	1.969276331	2.434511431	0.014911909	0.06191698	NO	RAB27B
ENSG00000041357	2004.070564	-0.117148574	0.165935312	-0.705989417	0.480194719	0.687795659	NO	PSMA4
ENSG00000041515	1.330682927	1.887802897	2.535081012	0.744671625	0.456470257	NA	NO	MYO16
ENSG00000041802	887.0434991	0.001716857	0.181683938	0.009449689	0.992460351	0.996653034	NO	LSG1
ENSG00000041880	361.0449683	0.291792175	0.264790793	1.101972514	0.270473621	0.486622219	NO	PARP3
ENSG00000041982	441.1972202	9.099374383	1.258836611	7.228399858	4.89E-13	2.47E-11	UP	TNC	TNC
ENSG00000041988	222.8240844	-0.233317495	0.208930343	-1.116723842	0.26411242	0.479853435	NO	THAP3
ENSG00000042062	7.244258665	-1.517023146	0.833647703	-1.81974129	0.068798412	0.192657842	NO	RIPOR3
ENSG00000042088	397.1632824	0.549407663	0.264490086	2.077233489	0.037780014	0.124798078	NO	TDP1
ENSG00000042286	337.7548085	2.063981864	0.508899307	4.055776528	5.00E-05	0.000518177	UP	AIFM2
ENSG00000042304	0	NA	NA	NA	NA	NA	NO	NA	NA
ENSG00000042317	115.6572592	0.087766248	0.291775611	0.300800496	0.76356663	0.880472144	NO	SPATA7
ENSG00000042429	45.50474604	0.317800681	0.38057876	0.835045765	0.403691941	0.621816734	NO	MED17
ENSG00000042445	2089.414131	-0.623173848	0.263628811	-2.363830596	0.018087081	0.07204902	NO	RETSAT
ENSG00000042493	2195.836023	2.414387213	0.271477553	8.893505872	5.92E-19	6.55E-17	UP	CAPG
ENSG00000042753	2952.9867	-0.272995997	0.193482395	-1.410960399	0.158256291	0.343674762	NO	AP2S1
ENSG00000042781	0.675330711	1.555364374	2.898990986	0.536519217	0.591599758	NA	NO	USH2A
ENSG00000042813	0	NA	NA	NA	NA	NA	NO	ZPBP	NA
ENSG00000042832	4.018211588	-0.466111407	1.08171183	-0.430901645	0.666539887	0.822588359	NO	TG
ENSG00000042980	0.31986055	-1.761672941	4.039580834	-0.436102906	0.662762069	NA	NO	ADAM28
ENSG00000043039	0.554301558	-2.540066358	3.984800053	-0.637438849	0.52383903	NA	NO	BARX2	NA
ENSG00000043093	685.8605521	-0.26281603	0.143531247	-1.831071878	0.067089815	0.189322899	NO	DCUN1D1
ENSG00000043143	1707.752201	0.070093924	0.299752461	0.233839363	0.815109689	0.909403514	NO	JADE2
ENSG00000043355	4.025964152	-3.435763264	1.58389363	-2.169188132	0.030068404	0.105636585	NO	ZIC2
ENSG00000043462	1.298603864	-0.568690601	2.472423575	-0.230013419	0.818081342	NA	NO	LCP2
ENSG00000043514	208.8358007	-0.553074368	0.179009506	-3.089636856	0.002004014	0.012450286	NO	TRIT1
ENSG00000043591	935.5830488	-1.264986935	0.380810628	-3.32182676	0.000894302	0.006298867	DOWN	ADRB1
ENSG00000044012	0	NA	NA	NA	NA	NA	NO	GUCA2B	NA
ENSG00000044090	1211.436628	0.152358191	0.156365527	0.974371995	0.329871869	0.550596315	NO	CUL7
ENSG00000044115	13997.46946	-0.084281996	0.112159167	-0.751449909	0.452381936	0.665039214	NO	CTNNA1
ENSG00000044446	255.7634196	0.373119613	0.196150736	1.902208576	0.057143892	0.169665167	NO	PHKA2
ENSG00000044459	288.2766559	0.227246064	0.27234924	0.834392136	0.404060047	0.622037596	NO	CNTLN
ENSG00000044524	0	NA	NA	NA	NA	NA	NO	EPHA3	NA
ENSG00000044574	9707.278437	-0.692926323	0.355009635	-1.951852161	0.050955759	0.15581696	NO	HSPA5
ENSG00000046604	1171.322927	3.169131317	0.624712473	5.072943882	3.92E-07	7.02E-06	UP	DSG2	DSG2
ENSG00000046647	227.5911158	-0.198085971	0.208138196	-0.951704083	0.341247078	0.561277952	NO	GEMIN8
ENSG00000046651	236.7169692	0.242974429	0.217930727	1.114915885	0.264886469	0.480708653	NO	OFD1
ENSG00000046653	6.433863426	-0.285670296	0.969753675	-0.294580266	0.768314539	0.883643035	NO	GPM6B
ENSG00000046774	0	NA	NA	NA	NA	NA	NO	MAGEC2	NA
ENSG00000046889	988.5980342	-1.180263787	1.383239741	-0.853260467	NA	NA	NO	PREX2
ENSG00000047056	1252.30535	0.522652507	0.228822024	2.284100531	0.022365623	0.08471902	NO	WDR37
ENSG00000047188	1533.205924	-0.427315011	0.137907306	-3.098566885	0.001944591	0.012144592	NO	YTHDC2
ENSG00000047230	370.8050178	0.082641413	0.218715537	0.377848843	0.705542887	0.847426836	NO	CTPS2
ENSG00000047249	1147.490244	0.236148981	0.13381902	1.764689216	0.077616012	0.210140049	NO	ATP6V1H
ENSG00000047315	2760.139704	0.222267223	0.149004525	1.491681024	0.135782786	0.311068695	NO	POLR2B
ENSG00000047346	827.4045355	-0.233410049	0.269893424	-0.864823032	0.387135928	0.606951335	NO	ATOSA
ENSG00000047365	0	NA	NA	NA	NA	NA	NO	ARAP2	NA
ENSG00000047410	3599.965558	-0.115107094	0.146012943	-0.788334869	0.430500857	0.64704583	NO	TPR
ENSG00000047457	1.619294921	-1.025281069	1.962962451	-0.522313134	0.601452326	NA	NO	CP
ENSG00000047578	629.1413277	0.432313544	0.179135828	2.413328191	0.015807579	0.064983295	NO	KATNIP
ENSG00000047579	372.3701351	0.774939813	0.167036435	4.639345976	3.50E-06	4.99E-05	NO	DTNBP1
ENSG00000047597	0.35206955	-1.886009239	4.028798223	-0.468131968	0.63969022	NA	NO	XK
ENSG00000047617	212.9093735	0.364631765	0.353187132	1.03240388	0.301882955	0.521209719	NO	ANO2
ENSG00000047621	383.0252269	-0.294024089	0.190798375	-1.541019881	0.123311947	0.290077011	NO	FERRY3
ENSG00000047634	358.3120247	0.023372449	0.176066005	0.13274822	0.894392507	0.950630607	NO	SCML1
ENSG00000047644	2386.205439	0.294729523	0.119892282	2.458286039	0.013960193	0.058710321	NO	WWC3
ENSG00000047648	30.47117164	2.822383024	0.819365362	3.44459646	0.000571913	0.004276509	UP	ARHGAP6
ENSG00000047662	2.292489473	-0.765714409	1.344087201	-0.56969102	0.568887282	0.756013438	NO	FAM184B
ENSG00000047849	11826.05911	-0.458528493	0.114723238	-3.996823148	6.42E-05	0.000645274	NO	MAP4
ENSG00000047932	760.5362903	0.218898458	0.18600359	1.176850715	0.239255097	0.451184207	NO	GOPC
ENSG00000047936	0	NA	NA	NA	NA	NA	NO	ROS1	NA
ENSG00000048028	604.9556352	-0.009790973	0.184726438	-0.053002556	0.957729871	0.980044606	NO	USP28
ENSG00000048052	1053.20856	-1.025921271	1.087178561	-0.943654804	NA	NA	NO	HDAC9
ENSG00000048140	2269.261302	0.649449957	0.153006286	4.244596563	2.19E-05	0.000251782	NO	TSPAN17
ENSG00000048162	237.514449	-0.822462852	0.206255579	-3.987590803	6.67E-05	0.000667371	NO	NOP16
ENSG00000048342	257.706201	0.078684827	0.264461962	0.297527957	0.766063467	0.882284346	NO	CC2D2A
ENSG00000048392	1979.443706	-0.498850662	0.153142394	-3.257430216	0.001124259	0.007663094	NO	RRM2B
ENSG00000048405	577.1924757	-0.131433045	0.167846139	-0.78305671	0.433593811	0.649826897	NO	ZNF800
ENSG00000048462	0.175503347	1.04639009	4.080472857	0.256438439	0.79761231	NA	NO	TNFRSF17
ENSG00000048471	877.2715778	0.597373644	0.184273773	3.241772462	0.001187888	0.008022042	NO	SNX29
ENSG00000048540	0.838272021	0.694416208	2.358881359	0.294383694	0.768464725	NA	NO	LMO3
ENSG00000048544	852.057108	-0.433119852	0.15596084	-2.777106425	0.005484522	0.028075443	NO	MRPS10
ENSG00000048545	1.609158575	-2.945659916	2.507425473	-1.174774663	0.240084879	NA	NO	GUCA1A	NA
ENSG00000048649	1369.917219	0.15884826	0.195763086	0.811431119	0.417118134	0.634176306	NO	RSF1
ENSG00000048707	1579.010222	0.28940222	0.148668842	1.946623226	0.051579922	0.157219967	NO	VPS13D
ENSG00000048740	2884.873195	-0.830738465	0.155617004	-5.338352763	9.38E-08	1.95E-06	NO	CELF2
ENSG00000048828	5481.076988	-0.323288486	0.214815175	-1.504961117	0.132334074	0.305447788	NO	FAM120A
ENSG00000048991	925.9503648	-0.216916025	0.251253213	-0.863336325	0.387952578	0.607517636	NO	R3HDM1
ENSG00000049089	13.58876309	-0.665811692	0.730729867	-0.911159817	0.362211173	0.582784977	NO	COL9A2
ENSG00000049130	1010.853201	0.633783072	0.23618918	2.68337048	0.00728842	0.035250225	NO	KITLG
ENSG00000049167	95.10754247	0.068097719	0.264690186	0.257273304	0.796967799	0.899782512	NO	ERCC8
ENSG00000049192	833.3289269	-0.12245331	0.184338634	-0.664284566	0.506508198	0.710711015	NO	ADAMTS6
ENSG00000049239	2401.220273	1.161900451	0.235575703	4.932174389	8.13E-07	1.35E-05	UP	H6PD
ENSG00000049245	4207.139016	0.012097748	0.13338065	0.090700921	0.927730239	0.96682628	NO	VAMP3
ENSG00000049246	231.558398	1.30288162	0.236079484	5.518826104	3.41E-08	7.75E-07	UP	PER3
ENSG00000049247	0	NA	NA	NA	NA	NA	NO	UTS2	NA
ENSG00000049249	24.02234245	-1.44611835	1.065043803	-1.35780176	0.174526596	0.36665624	NO	TNFRSF9
ENSG00000049283	94.75739962	3.331885439	0.391487293	8.510839298	1.73E-17	1.63E-15	UP	EPN3	EPN3
ENSG00000049323	3330.454545	0.454008108	0.334656522	1.356639056	0.174895926	0.367310416	NO	LTBP1
ENSG00000049449	4273.635429	-0.099603268	0.175514271	-0.567493844	0.570378708	0.75689203	NO	RCN1
ENSG00000049540	26.90737335	-5.247361573	1.050734027	-4.993996042	5.91E-07	1.02E-05	DOWN	ELN	ELN
ENSG00000049541	417.5734431	-0.313912973	0.202660996	-1.548956037	0.121392289	0.286629892	NO	RFC2
ENSG00000049618	2114.501677	0.07992621	0.165339222	0.483407441	0.628806466	0.797626238	NO	ARID1B
ENSG00000049656	2715.000829	-0.409483397	0.214337547	-1.910460405	0.05607396	0.167324414	NO	CLPTM1L
ENSG00000049759	3403.515078	-0.488430844	0.362486303	-1.347446344	0.177836523	0.371843558	NO	NEDD4L
ENSG00000049768	1.868536536	0.427864967	1.703636417	0.251148052	0.801699646	0.902175574	NO	FOXP3
ENSG00000049769	78.8729442	0.476190416	0.311781933	1.527318825	0.126681751	0.295922718	NO	PPP1R3F
ENSG00000049860	2377.514623	0.550717194	0.189578559	2.904955052	0.003673058	0.020454042	NO	HEXB
ENSG00000049883	224.8086903	0.13662513	0.31540486	0.433173825	0.664888493	0.821968769	NO	PTCD2
ENSG00000050030	0.437489093	-2.228128176	4.003380564	-0.556561671	0.577826948	NA	NO	NEXMIF
ENSG00000050130	621.869361	0.419513104	0.182884326	2.293871286	0.021797893	0.08310556	NO	JKAMP
ENSG00000050165	12684.77229	0.867534175	0.335892455	2.582773629	0.009800961	0.044490205	NO	DKK3
ENSG00000050327	44.07428316	4.564451849	0.784112402	5.821170327	5.84E-09	1.57E-07	UP	ARHGEF5	ARHGEF5
ENSG00000050344	2508.459915	1.329461638	0.3241381	4.101528453	4.10E-05	0.00043507	UP	NFE2L3
ENSG00000050393	787.4341878	0.258575822	0.13966686	1.851375629	0.064115533	0.1834063	NO	MCUR1
ENSG00000050405	3403.265312	0.352823364	0.312653576	1.12848018	0.259117183	0.474612101	NO	LIMA1
ENSG00000050426	827.9109964	-0.039573698	0.215979025	-0.183229358	0.85461806	0.929305597	NO	LETMD1
ENSG00000050438	182.253014	1.719198642	0.425973585	4.035927815	5.44E-05	0.000556661	UP	SLC4A8
ENSG00000050555	680.857692	4.338350675	1.189671008	3.64668101	NA	NA	NO	LAMC3	NA
ENSG00000050628	0.270186729	-1.555977784	4.059492438	-0.383293677	0.701502027	NA	NO	PTGER3
ENSG00000050730	10.03039167	-4.184069069	1.207748794	-3.464353753	0.000531507	0.004020553	DOWN	TNIP3
ENSG00000050748	930.042173	0.306516381	0.17211081	1.780924632	0.074924764	0.205152921	NO	MAPK9
ENSG00000050767	1.744251939	-3.078896043	2.387638486	-1.289515168	0.197219047	NA	NO	COL23A1	NA
ENSG00000050820	10762.0458	-1.037437731	0.222190425	-4.669137886	3.02E-06	4.39E-05	DOWN	BCAR1
ENSG00000051009	544.2583714	0.419090196	0.203012822	2.064353328	0.038984228	0.127513428	NO	FHIP1B
ENSG00000051108	1570.502134	-0.736849531	0.15252633	-4.830966125	1.36E-06	2.13E-05	NO	HERPUD1
ENSG00000051128	1425.817054	1.07207653	0.321514528	3.334457504	0.00085466	0.006064045	UP	HOMER3
ENSG00000051180	325.3426771	-0.839434512	0.29387399	-2.856443714	0.00428416	0.023066779	NO	RAD51
ENSG00000051341	254.4618322	-0.347863678	0.298336942	-1.166009396	0.243610647	0.456742943	NO	POLQ
ENSG00000051382	933.3643889	-0.115658034	0.223327996	-0.517884172	0.604539086	0.780780932	NO	PIK3CB
ENSG00000051523	2721.13626	0.072367427	0.220950639	0.327527573	0.743268892	0.868643911	NO	CYBA
ENSG00000051596	1766.765732	-0.488415327	0.162011034	-3.014704084	0.002572301	0.015243829	NO	THOC3
ENSG00000051620	769.649191	0.267418512	0.20602974	1.297960731	0.194300829	0.393380057	NO	HEBP2
ENSG00000051825	484.2255112	0.053268081	0.165870955	0.321141706	0.748103006	0.871377965	NO	MPHOSPH9
ENSG00000052126	393.9645066	1.197782916	0.361676886	3.31174859	0.000927148	0.006503718	UP	PLEKHA5
ENSG00000052344	0.540373458	-2.539424831	3.984834379	-0.637272366	0.523947448	NA	NO	PRSS8	NA
ENSG00000052723	665.6191064	-0.394096395	0.237669631	-1.658168919	0.097283376	0.246277685	NO	SIKE1
ENSG00000052749	519.4527876	-0.536401924	0.234165977	-2.290691123	0.021981284	0.083687304	NO	RRP12
ENSG00000052795	770.8169517	-0.340238559	0.239657858	-1.419684553	0.155699537	0.34045511	NO	FNIP2
ENSG00000052802	4877.47572	0.894337176	0.129797954	6.890225505	5.57E-12	2.43E-10	NO	MSMO1
ENSG00000052841	1223.707784	0.214897992	0.240017627	0.895342542	0.370604005	0.590661781	NO	TTC17
ENSG00000052850	2.369237162	0.489442754	1.301108478	0.376173672	0.706787787	0.848386249	NO	ALX4
ENSG00000053108	1.953710056	-0.355464487	1.904352528	-0.186658973	0.851928026	0.927951427	NO	FSTL4
ENSG00000053254	2275.400111	-0.140289354	0.144562836	-0.970438588	0.331827922	0.552426823	NO	FOXN3
ENSG00000053328	0	NA	NA	NA	NA	NA	NO	METTL24	NA
ENSG00000053371	1034.377698	-0.225680677	0.163305525	-1.381953714	0.166985913	0.355873541	NO	AKR7A2
ENSG00000053372	877.0585802	-0.737150243	0.174855607	-4.215765532	2.49E-05	0.000280659	NO	MRTO4
ENSG00000053438	17.74776932	0.196214118	0.503859891	0.389421983	0.696964013	0.842443567	NO	NNAT
ENSG00000053501	225.618331	-0.319655413	0.201970746	-1.582681742	0.113494022	0.273932709	NO	USE1
ENSG00000053524	16.46941538	-0.349196025	0.545913102	-0.639654962	0.522396942	0.722188335	NO	MCF2L2
ENSG00000053702	26.07062794	-0.034423243	0.477834952	-0.072040027	0.942570054	0.974259952	NO	NRIP2
ENSG00000053747	741.992127	2.557443625	0.20001701	12.78613068	1.96E-37	7.76E-35	UP	LAMA3	LAMA3
ENSG00000053770	770.3989849	0.234961226	0.184275269	1.275055668	0.202289539	0.404387698	NO	AP5M1
ENSG00000053900	385.454653	0.199114578	0.195497069	1.018504158	0.308438426	0.528811174	NO	ANAPC4
ENSG00000053918	3.531230836	3.377485645	2.055951081	1.642785023	0.10042742	0.251491736	NO	KCNQ1
ENSG00000054116	1288.667709	-0.253447006	0.18217421	-1.391234277	0.164154396	0.352259553	NO	TRAPPC3
ENSG00000054118	3719.058599	-0.267865758	0.156092761	-1.716067783	0.086149637	0.225655447	NO	THRAP3
ENSG00000054148	2084.143713	-0.814778024	0.220611035	-3.693278637	0.000221381	0.001895857	NO	PHPT1
ENSG00000054179	1.243552114	-0.518013752	2.130675515	-0.24312184	0.807911013	NA	NO	ENTPD2
ENSG00000054219	139.1947861	0.886745551	0.240567755	3.686053234	0.000227759	0.001940541	NO	LY75
ENSG00000054267	1055.553103	-0.270019538	0.127240981	-2.122111408	0.033828384	0.114982852	NO	ARID4B
ENSG00000054277	39.69300673	0.791673938	0.457197187	1.731580947	0.083348201	0.220510954	NO	OPN3
ENSG00000054282	467.5083562	0.681988361	0.308304212	2.212063071	0.026962307	0.097572255	NO	SDCCAG8
ENSG00000054356	0.663785547	0.217876753	2.964937688	0.073484429	0.941420634	NA	NO	PTPRN
ENSG00000054392	145.7904221	2.383622043	0.563163907	4.2325547	2.31E-05	0.00026374	UP	HHAT
ENSG00000054523	2355.581016	-0.097538162	0.157327001	-0.619970899	0.535276946	0.732542308	NO	KIF1B
ENSG00000054598	544.1246768	-0.504572011	0.184334961	-2.737256177	0.006195403	0.030842401	NO	FOXC1
ENSG00000054611	1150.553393	-0.132767914	0.124652251	-1.065106426	0.286827771	0.504495351	NO	TBC1D22A
ENSG00000054654	1880.269372	-0.222927208	0.314484858	-0.708864681	0.478408454	0.686583518	NO	SYNE2
ENSG00000054690	7.138950187	-0.151798011	1.113321566	-0.13634696	0.891547002	0.948718557	NO	PLEKHH1
ENSG00000054793	2910.17904	0.143401115	0.159107674	0.901283461	0.367437625	0.587535636	NO	ATP9A
ENSG00000054796	0	NA	NA	NA	NA	NA	NO	SPO11	NA
ENSG00000054803	0	NA	NA	NA	NA	NA	NO	CBLN4	NA
ENSG00000054938	4.41548994	-1.049845925	1.617093662	-0.64921776	0.516197634	0.717792513	NO	CHRDL2
ENSG00000054965	881.4835992	-0.019448659	0.168322755	-0.115543846	0.908014069	0.956670309	NO	FAM168A
ENSG00000054967	197.2696884	0.286763624	0.292928995	0.978952678	0.327603362	0.548080684	NO	RELT
ENSG00000054983	362.2799588	0.709868437	0.270155267	2.627631307	0.008598165	0.040184641	NO	GALC
ENSG00000055044	937.3898473	-0.629130733	0.130014492	-4.838927764	1.31E-06	2.05E-05	NO	NOP58
ENSG00000055070	2871.359427	-0.078371574	0.209980891	-0.373231931	0.708975833	0.849564802	NO	SZRD1
ENSG00000055118	8.799218272	4.826944236	1.590035523	3.035746163	0.002399413	0.014421502	UP	KCNH2
ENSG00000055130	1561.230382	-0.192790169	0.129944086	-1.483639431	0.137904603	0.314150914	NO	CUL1
ENSG00000055147	495.2735278	-0.01105789	0.178313689	-0.062013691	0.950551929	0.977116002	NO	FAM114A2
ENSG00000055163	1683.890068	-0.0212955	0.382499073	-0.055674645	0.955600999	0.979273739	NO	CYFIP2
ENSG00000055208	2019.316698	-0.190736338	0.278604599	-0.684613029	0.493588143	0.69932322	NO	TAB2
ENSG00000055211	823.9837493	0.504219339	0.156951081	3.212589137	0.001315443	0.008759028	NO	GINM1
ENSG00000055332	1507.69229	-0.033385271	0.199119709	-0.167664321	0.866847367	0.936677143	NO	EIF2AK2
ENSG00000055483	1121.018811	-0.416676143	0.17374875	-2.398153332	0.016477966	0.067232546	NO	USP36
ENSG00000055609	1755.300374	-0.203161091	0.186840336	-1.087351344	0.276881566	0.494223459	NO	KMT2C
ENSG00000055732	0	NA	NA	NA	NA	NA	NO	MCOLN3	NA
ENSG00000055813	120.3048888	2.782375047	0.401694694	6.926591485	4.31E-12	1.92E-10	UP	CCDC85A	CCDC85A
ENSG00000055917	2439.920195	-0.322565374	0.116261963	-2.774470404	0.005529166	0.028241066	NO	PUM2
ENSG00000055950	584.6490249	-0.058262707	0.199812065	-0.291587533	0.770602008	0.884846497	NO	MRPL43
ENSG00000055955	0.494738213	2.481530151	3.881430894	0.639333849	0.522605773	NA	NO	ITIH4
ENSG00000055957	0	NA	NA	NA	NA	NA	NO	ITIH1	NA
ENSG00000056050	239.8661015	-1.223019756	0.224164347	-5.455906665	4.87E-08	1.07E-06	DOWN	HPF1
ENSG00000056097	2223.848159	-0.117267084	0.162582338	-0.721278129	0.470738411	0.681261896	NO	ZFR
ENSG00000056277	138.028283	-0.079079547	0.244011762	-0.324080881	0.745876801	0.869938003	NO	ZNF280C
ENSG00000056291	4.281262614	5.589379069	1.57063089	3.558684033	0.000372718	0.00296196	UP	NPFFR2
ENSG00000056487	0.796742753	-1.799634282	2.744494407	-0.65572525	0.512000919	NA	NO	PHF21B
ENSG00000056558	659.4348336	-3.064952348	0.938144049	-3.267038095	0.001086791	0.007450431	DOWN	TRAF1
ENSG00000056586	2435.632435	-0.759656231	0.158281914	-4.799387435	1.59E-06	2.46E-05	NO	RC3H2
ENSG00000056736	39.61957826	0.065521985	0.371104759	0.17655927	0.859854589	0.932845839	NO	IL17RB
ENSG00000056972	312.6304872	-0.786995909	0.43639686	-1.803394984	0.071326205	0.197756296	NO	TRAF3IP2
ENSG00000056998	4.178578014	-0.945100259	1.338101422	-0.70629942	0.480001954	0.687623138	NO	GYG2
ENSG00000057019	1930.893198	0.210867188	0.181235191	1.163500234	0.244626603	0.458060665	NO	DCBLD2
ENSG00000057149	0.314043304	1.837750173	4.047603304	0.454034162	0.649804239	NA	NO	SERPINB3
ENSG00000057252	1056.333741	1.057838458	0.220169186	4.804661709	1.55E-06	2.41E-05	UP	SOAT1
ENSG00000057294	1251.892464	2.091468838	0.343514465	6.088444734	1.14E-09	3.48E-08	UP	PKP2
ENSG00000057468	2.646304794	0.029196545	1.568408003	0.018615402	0.985147916	0.993190793	NO	MSH4
ENSG00000057593	0.651759865	2.880434915	3.569508954	0.806955509	0.419692116	NA	NO	F7	NA
ENSG00000057608	6385.649667	0.35912458	0.190359427	1.886560519	0.059219461	0.173873166	NO	GDI2
ENSG00000057657	156.1347387	0.298664093	0.47742143	0.625577476	0.531592116	0.729543716	NO	PRDM1
ENSG00000057663	767.0221467	0.035035579	0.166725413	0.210139405	0.833558872	0.918015949	NO	ATG5
ENSG00000057704	661.2232264	2.150115381	0.400547095	5.367946514	7.96E-08	1.68E-06	UP	TMCC3
ENSG00000057757	613.6850044	-0.560465869	0.140905661	-3.977596544	6.96E-05	0.000690557	NO	PITHD1
ENSG00000057935	626.8895949	0.491011374	0.237014301	2.07165294	0.038297819	0.125922269	NO	MTA3
ENSG00000058056	981.2244129	-0.559805671	0.141337628	-3.960768821	7.47E-05	0.000736515	NO	USP13
ENSG00000058063	2263.677417	-0.75286801	0.172533947	-4.363593513	1.28E-05	0.000157177	NO	ATP11B
ENSG00000058085	11289.08257	4.247200473	0.487228112	8.717067773	2.85E-18	2.87E-16	UP	LAMC2	LAMC2
ENSG00000058091	249.4969603	6.97692206	1.622743205	4.299461576	1.71E-05	0.000202738	UP	CDK14	CDK14
ENSG00000058262	8429.387106	-0.145993976	0.199145555	-0.733101854	0.463496309	0.674849713	NO	SEC61A1
ENSG00000058272	1929.515401	0.262920464	0.188589558	1.394141155	0.163274983	0.351056668	NO	PPP1R12A
ENSG00000058335	15.15170171	0.153676424	0.54793422	0.280465097	0.7791207	0.890202977	NO	RASGRF1
ENSG00000058404	8.845975153	-1.857642909	1.080844226	-1.718696242	0.085669697	0.224776576	NO	CAMK2B
ENSG00000058453	799.2217879	-0.425983454	0.332529236	-1.281040606	0.200179404	0.401520064	NO	CROCC
ENSG00000058600	687.6807757	-0.586330787	0.216948221	-2.702630069	0.006879326	0.033630886	NO	POLR3E
ENSG00000058668	6232.475248	0.85242104	0.274169933	3.109097448	0.001876598	0.011813064	NO	ATP2B4
ENSG00000058673	0.980838272	2.291204708	2.192521359	1.045009071	0.296018777	NA	NO	ZC3H11A
ENSG00000058729	305.1366668	-0.009601656	0.261366792	-0.036736327	0.970695244	0.986728215	NO	RIOK2
ENSG00000058799	298.7801679	0.453488363	0.213308673	2.125972449	0.033505554	0.114127729	NO	YIPF1
ENSG00000058804	767.3268264	-0.394907786	0.18134774	-2.177627284	0.029433797	0.104054048	NO	NDC1
ENSG00000058866	15.99279243	-1.719263962	0.869806489	-1.976605122	0.048086283	0.149372238	NO	DGKG
ENSG00000059122	1759.477159	0.130027319	0.155533963	0.836005952	0.403151554	0.621341528	NO	FLYWCH1
ENSG00000059145	483.5260422	-0.109525213	0.303825568	-0.360487151	0.718482863	0.854921867	NO	UNKL
ENSG00000059377	12.25255389	-0.261802442	0.60109755	-0.435540691	0.66317001	0.821061464	NO	TBXAS1
ENSG00000059378	1308.461074	0.139611821	0.177385765	0.787052001	0.431251426	0.647643399	NO	PARP12
ENSG00000059573	1311.741669	-0.095396547	0.21077165	-0.452606158	0.650832364	0.81306267	NO	ALDH18A1
ENSG00000059588	415.998887	-0.057019792	0.176205069	-0.323599043	0.746241612	0.870043329	NO	TARBP1
ENSG00000059691	456.3861996	-0.264028122	0.248636199	-1.061905396	0.288278635	0.506157769	NO	GATB
ENSG00000059728	268.6344726	-0.105163597	0.192149581	-0.547300683	0.584172174	0.766574817	NO	MXD1
ENSG00000059758	3147.136885	0.542000118	0.205029318	2.643524953	0.008204772	0.038707553	NO	CDK17
ENSG00000059769	83.14933639	0.208098691	0.356079274	0.584416749	0.558939961	0.74944135	NO	DNAJC25
ENSG00000059804	1045.10218	0.090493719	0.192072445	0.471143681	0.637538133	0.803290445	NO	SLC2A3
ENSG00000059915	5.471187319	0.205027123	0.93898138	0.218350574	0.827155973	0.914675304	NO	PSD
ENSG00000060069	981.7819784	0.097522698	0.133919479	0.728218921	0.466479585	0.677644357	NO	CTDP1
ENSG00000060138	13320.80622	-0.838783309	0.14330807	-5.8530082	4.83E-09	1.32E-07	NO	YBX3
ENSG00000060140	247.7575656	1.288889948	0.274588773	4.69389164	2.68E-06	3.95E-05	UP	STYK1
ENSG00000060237	6339.505865	-0.388652958	0.190973876	-2.035110589	0.041839747	0.134516731	NO	WNK1
ENSG00000060303	0	NA	NA	NA	NA	NA	NO	RPS17P5	NA
ENSG00000060339	1604.722521	-0.428093965	0.186329788	-2.297506855	0.021589872	0.082494395	NO	CCAR1
ENSG00000060491	1611.555852	0.754886468	0.149176094	5.060371587	4.18E-07	7.44E-06	NO	OGFR
ENSG00000060558	5.054965017	-1.648920319	1.015696199	-1.623438505	0.104495699	0.258681946	NO	GNA15
ENSG00000060566	0.167302364	-0.877163262	4.080472857	-0.214966082	0.829793763	NA	NO	CREB3L3
ENSG00000060642	188.3584713	-0.01274595	0.231923722	-0.054957509	0.956172316	0.979293889	NO	PIGV
ENSG00000060656	810.1072462	3.64879018	0.390309264	9.348459071	8.89E-21	1.20E-18	UP	PTPRU	PTPRU
ENSG00000060688	644.5402856	-0.173624421	0.195501903	-0.88809581	0.374489216	0.59436333	NO	SNRNP40
ENSG00000060709	0	NA	NA	NA	NA	NA	NO	RIMBP2	NA
ENSG00000060718	0.310596712	0.084617418	4.080472857	0.02073716	0.983455326	NA	NO	COL11A1
ENSG00000060749	1202.819605	-0.026931532	0.134660962	-0.199995099	0.841484414	0.922272021	NO	QSER1
ENSG00000060762	358.2954005	-0.365877066	0.366581403	-0.998078634	0.31824123	0.53848149	NO	MPC1
ENSG00000060971	638.1441394	-0.082785343	0.170580797	-0.485314553	0.627453234	0.796547273	NO	ACAA1
ENSG00000060982	8321.827109	0.631432679	0.167053204	3.779829803	0.000156936	0.001397212	NO	BCAT1
ENSG00000061273	5360.335345	0.332983984	0.235542389	1.413690269	0.157452864	0.342712729	NO	HDAC7
ENSG00000061337	3.996117236	3.528975145	1.79372142	1.96740425	0.049136625	0.151668754	NO	LZTS1
ENSG00000061455	1.073776684	1.508928855	2.611296369	0.577846648	0.563367658	NA	NO	PRDM6
ENSG00000061492	0	NA	NA	NA	NA	NA	NO	WNT8A	NA
ENSG00000061656	127.1350382	-0.50746025	0.524154667	-0.968149828	0.332969548	0.553658776	NO	SPAG4
ENSG00000061676	6242.135115	0.206591261	0.236275724	0.874365161	0.381919424	0.601956713	NO	NCKAP1
ENSG00000061794	835.4119575	-0.331986186	0.168882342	-1.965783877	0.049323581	0.152097704	NO	MRPS35
ENSG00000061918	23.01686049	-2.946823938	0.811709949	-3.630390316	0.000282993	0.002340877	DOWN	GUCY1B1
ENSG00000061936	1173.404733	0.238139984	0.175935239	1.35356615	0.175874832	0.368858224	NO	SFSWAP
ENSG00000061938	2463.022133	0.236807582	0.338159081	0.700284557	0.483749614	0.691117603	NO	TNK2
ENSG00000061987	1181.67025	0.350834862	0.184131216	1.905352448	0.056734272	0.168870817	NO	MON2
ENSG00000062038	0	NA	NA	NA	NA	NA	NO	CDH3	NA
ENSG00000062096	0	NA	NA	NA	NA	NA	NO	ARSF	NA
ENSG00000062194	1057.836595	-0.277337269	0.128591484	-2.156731222	0.031026613	0.107926303	NO	GPBP1
ENSG00000062282	35.29883358	1.330476928	0.484878153	2.74394076	0.006070649	0.030380404	UP	DGAT2
ENSG00000062370	53.61089315	0.189731258	0.468399395	0.405062987	0.685431212	0.835085231	NO	ZNF112
ENSG00000062485	5418.850311	0.10150681	0.185832515	0.546227391	0.58490964	0.766918986	NO	CS
ENSG00000062524	40.56551101	3.783869604	0.783312761	4.8305987	1.36E-06	2.13E-05	UP	LTK	LTK
ENSG00000062582	1.135476188	-0.293998907	1.713306865	-0.171597344	0.863754096	NA	NO	MRPS24
ENSG00000062598	776.0596374	0.048229983	0.175196726	0.275290436	0.783093112	0.891848227	NO	ELMO2
ENSG00000062650	1376.366312	-0.328472016	0.141415251	-2.322748181	0.020192684	0.078464299	NO	WAPL
ENSG00000062716	2402.404105	0.091656316	0.248159669	0.369344127	0.711871238	0.851347466	NO	VMP1
ENSG00000062725	926.3565866	0.128129585	0.178090552	0.719463123	0.471855616	0.682030292	NO	APPBP2
ENSG00000062822	948.1363282	-0.384457027	0.258092489	-1.489609515	0.136326939	0.311939525	NO	POLD1
ENSG00000063015	0.834097332	0.770350488	2.361081283	0.326270211	0.744219925	NA	NO	SEZ6
ENSG00000063046	9924.285144	-0.066577564	0.161658087	-0.411841843	0.68045535	0.831349764	NO	EIF4B
ENSG00000063127	57.23897543	1.976459156	0.39004993	5.067195264	4.04E-07	7.20E-06	UP	SLC6A16
ENSG00000063169	638.1179586	0.24954816	0.190160074	1.312305759	0.18941699	0.386661968	NO	BICRA
ENSG00000063176	451.659866	-0.233052812	0.242452052	-0.96123258	0.336435238	0.557027234	NO	SPHK2
ENSG00000063177	12120.60246	-0.331527895	0.184219528	-1.799634911	0.071918305	0.199078661	NO	RPL18
ENSG00000063180	44.83815063	-0.034645113	0.596622498	-0.058068734	0.953693879	0.978591717	NO	CA11
ENSG00000063241	815.1523151	0.065964734	0.224182658	0.294245481	0.768570329	0.883670009	NO	ISOC2
ENSG00000063244	3245.954025	0.149145622	0.123902674	1.203732068	0.228693154	0.4385457	NO	U2AF2
ENSG00000063245	4123.349802	0.16036857	0.134637036	1.191117801	0.233607343	0.444921504	NO	EPN1
ENSG00000063322	864.1397226	0.4020077	0.201063774	1.999403928	0.045564667	0.143794105	NO	MED29
ENSG00000063438	332.3327864	0.953719852	0.325634909	2.928801019	0.003402722	0.019207349	NO	AHRR
ENSG00000063515	0	NA	NA	NA	NA	NA	NO	GSC2	NA
ENSG00000063587	280.6460449	0.349688953	0.242247727	1.443517995	0.148874607	0.330741636	NO	ZNF275
ENSG00000063601	667.4560375	-0.268440937	0.170524156	-1.574210622	0.115438765	0.277184215	NO	MTMR1
ENSG00000063660	3532.223061	0.818062529	0.286501569	2.85535096	0.004298929	0.023133204	NO	GPC1
ENSG00000063761	95.56424434	0.585715437	0.313458075	1.86856069	0.061683959	0.178491152	NO	ADCK1
ENSG00000063854	836.0488423	-0.184725626	0.290429162	-0.636043655	0.524747969	0.724132201	NO	HAGH
ENSG00000063978	1481.626615	0.141609726	0.138741532	1.020672927	0.307409425	0.527760679	NO	RNF4
ENSG00000064012	248.4473779	-0.091740683	0.310825792	-0.29515145	0.767878188	0.883483032	NO	CASP8
ENSG00000064042	1403.437798	-2.24029844	0.5798557	-3.863544738	0.000111753	0.001043306	DOWN	LIMCH1
ENSG00000064102	577.5481597	0.028922776	0.220338781	0.131265026	0.895565658	0.951229914	NO	INTS13
ENSG00000064115	2273.456215	-0.947371687	0.288060054	-3.288799242	0.001006158	0.006975611	NO	TM7SF3
ENSG00000064195	0.167302364	-0.877163262	4.080472857	-0.214966082	0.829793763	NA	NO	DLX3
ENSG00000064199	22.41194463	0.990727175	0.521799193	1.898675179	0.057607197	0.170481803	NO	SPA17
ENSG00000064201	0.332524999	1.908592803	4.040968962	0.472310681	0.636705048	NA	NO	TSPAN32
ENSG00000064205	3.261894047	1.392741531	1.684098266	0.826995407	0.408239665	0.626138697	NO	CCN5
ENSG00000064218	0	NA	NA	NA	NA	NA	NO	DMRT3	NA
ENSG00000064225	485.1746448	0.868721223	0.189735665	4.578586858	4.68E-06	6.50E-05	NO	ST3GAL6
ENSG00000064270	2.064256902	-0.499077651	1.388697665	-0.35938539	0.719306803	0.855185611	NO	ATP2C2
ENSG00000064300	8.199900838	4.663897966	1.713223753	2.722293547	0.006483053	0.032031232	UP	NGFR
ENSG00000064309	133.5744736	-0.684348289	0.314308078	-2.177316893	0.029456932	0.104071875	NO	CDON
ENSG00000064313	995.3919976	-0.552608737	0.232036241	-2.381562186	0.01723938	0.069634937	NO	TAF2
ENSG00000064393	2547.923123	0.27539499	0.241461642	1.140533079	0.25406428	0.469127139	NO	HIPK2
ENSG00000064419	1767.422442	-0.192533018	0.206640453	-0.931729555	0.351476308	0.57201754	NO	TNPO3
ENSG00000064489	0.135093364	-0.877163262	4.080472857	-0.214966082	0.829793763	NA	NO	NA
ENSG00000064490	696.6885117	0.036670432	0.192792587	0.190206652	0.849147199	0.926515135	NO	RFXANK
ENSG00000064545	438.7489341	0.526423346	0.203612873	2.585412891	0.009726245	0.044228597	NO	TMEM161A
ENSG00000064547	63.29137108	2.817046776	0.341999037	8.237002066	1.77E-16	1.46E-14	UP	LPAR2	LPAR2
ENSG00000064601	2461.56659	1.153643723	0.221905768	5.198800063	2.01E-07	3.85E-06	UP	CTSA
ENSG00000064607	1389.740193	0.286383839	0.162260768	1.764960453	0.077570412	0.210076407	NO	SUGP2
ENSG00000064651	9112.758953	0.161618397	0.456216879	0.35425782	0.723145675	0.857360431	NO	SLC12A2
ENSG00000064652	210.6968756	1.105074376	0.25748606	4.291783313	1.77E-05	0.000208838	UP	SNX24
ENSG00000064655	0	NA	NA	NA	NA	NA	NO	EYA2	NA
ENSG00000064666	5024.653523	0.755232067	0.267588816	2.822360355	0.004767158	0.025091901	NO	CNN2
ENSG00000064687	443.225889	-0.082422658	0.366627323	-0.224813189	0.822124605	0.912163198	NO	ABCA7
ENSG00000064692	416.073072	-1.174459099	0.276768993	-4.24346342	2.20E-05	0.000252476	DOWN	SNCAIP
ENSG00000064703	502.8383091	-0.477652565	0.166354072	-2.871300705	0.004087865	0.022287534	NO	DDX20
ENSG00000064726	2198.891699	-0.004856869	0.142658016	-0.034045535	0.97284084	0.987737193	NO	BTBD1
ENSG00000064763	915.9724889	0.523849177	0.221245387	2.367729268	0.017897627	0.071473998	NO	FAR2
ENSG00000064787	0	NA	NA	NA	NA	NA	NO	BCAS1	NA
ENSG00000064835	0	NA	NA	NA	NA	NA	NO	POU1F1	NA
ENSG00000064886	0	NA	NA	NA	NA	NA	NO	CHI3L2	NA
ENSG00000064932	2886.272021	-0.216247744	0.185380975	-1.166504517	0.243410523	0.456457738	NO	SBNO2
ENSG00000064933	365.7335595	-0.626528316	0.187093826	-3.348738593	0.000811803	0.005799424	NO	PMS1
ENSG00000064961	1799.863512	1.067583312	0.204994921	5.207852493	1.91E-07	3.68E-06	UP	HMG20B
ENSG00000064989	4839.84868	-1.087497053	0.352178627	-3.087913261	0.002015673	0.012510461	DOWN	CALCRL
ENSG00000064995	299.6936954	-0.415679026	0.174446947	-2.382839216	0.017179696	0.069452865	NO	TAF11
ENSG00000064999	1803.018612	-0.237896545	0.222096559	-1.071140166	0.28410641	0.50168556	NO	ANKS1A
ENSG00000065000	5302.703107	-0.086491513	0.135797017	-0.636917623	0.524178503	0.723809366	NO	AP3D1
ENSG00000065029	505.3271697	-0.257109149	0.242879372	-1.058587836	0.289787529	0.50800972	NO	ZNF76
ENSG00000065054	3168.974138	-0.419378097	0.288613659	-1.453077789	0.146202157	0.326674471	NO	NHERF2
ENSG00000065057	255.7576778	0.744020987	0.195492279	3.805884249	0.000141298	0.001274702	NO	NTHL1
ENSG00000065060	1003.508897	-0.850020344	0.299271806	-2.84029543	0.004507177	0.024036171	NO	BLTP3A
ENSG00000065135	2819.323296	-0.020857926	0.136329396	-0.152996538	0.878401005	0.942770313	NO	GNAI3
ENSG00000065150	4107.533588	-0.598756744	0.230950744	-2.592573351	0.009526086	0.043526571	NO	IPO5
ENSG00000065154	2414.865529	1.230759132	0.123964353	9.928331054	3.13E-23	5.23E-21	UP	OAT
ENSG00000065183	653.2789026	-0.465346527	0.176507272	-2.636415608	0.008378704	0.039352386	NO	WDR3
ENSG00000065243	1743.064532	-0.054382212	0.137500085	-0.395506753	0.692468939	0.839636851	NO	PKN2
ENSG00000065268	1327.831259	-0.775251022	0.148694457	-5.213718377	1.85E-07	3.59E-06	NO	WDR18
ENSG00000065308	8420.387869	0.5287723	0.277895771	1.902772025	0.057070299	0.169526066	NO	TRAM2
ENSG00000065320	118.614336	-1.625695537	0.250171191	-6.498332317	8.12E-11	2.94E-09	DOWN	NTN1
ENSG00000065325	0	NA	NA	NA	NA	NA	NO	GLP2R	NA
ENSG00000065328	172.2903307	-0.264688924	0.276505143	-0.957265826	0.338433099	0.558622439	NO	MCM10
ENSG00000065357	1334.590116	0.888903019	0.348551686	2.550276052	0.010763765	0.04788176	NO	DGKA
ENSG00000065361	4.555554519	0.655376482	1.051405757	0.623333549	0.533065356	0.730819749	NO	ERBB3
ENSG00000065371	0	NA	NA	NA	NA	NA	NO	ROPN1	NA
ENSG00000065413	41.06264791	-0.15571796	0.45431571	-0.342752752	0.731784473	0.862571468	NO	ANKRD44
ENSG00000065427	3220.083552	-0.66001949	0.173877121	-3.795896116	0.000147111	0.001321498	NO	KARS1
ENSG00000065457	669.5819003	0.160215311	0.138204355	1.159263837	0.246348658	0.460514344	NO	ADAT1
ENSG00000065485	1515.047194	-0.181369015	0.312138429	-0.581053141	0.561204639	0.751050571	NO	PDIA5
ENSG00000065491	644.0019098	-0.38660288	0.200379502	-1.929353435	0.053687	0.162083773	NO	TBC1D22B
ENSG00000065518	1011.609196	0.002036968	0.19792513	0.010291611	0.991788628	0.996552186	NO	NDUFB4
ENSG00000065526	2463.830462	-0.142425822	0.118626509	-1.200623893	0.229897128	0.439990715	NO	SPEN
ENSG00000065534	832.4185769	1.447592038	0.226921413	6.379265917	1.78E-10	6.12E-09	UP	MYLK
ENSG00000065548	1316.760956	-0.158212473	0.129172837	-1.224812248	0.220645969	0.428515563	NO	ZC3H15
ENSG00000065559	617.1733793	0.080224283	0.1762068	0.455284833	0.648904336	0.812003889	NO	MAP2K4
ENSG00000065600	262.062139	0.109575102	0.170784177	0.641599849	0.521133031	0.721542545	NO	PACC1
ENSG00000065609	7.111324096	-2.805975151	1.396059306	-2.009925466	0.044439078	0.141037708	NO	SNAP91
ENSG00000065613	2917.413912	0.268974376	0.146739813	1.833002031	0.066802269	0.188872067	NO	SLK
ENSG00000065615	346.8407873	-0.04874586	0.182943973	-0.266452395	0.789890818	0.895994851	NO	CYB5R4
ENSG00000065618	41.92463597	0.034688738	0.441863384	0.078505572	0.937425898	0.97181794	NO	COL17A1
ENSG00000065621	56.8694412	-1.233331683	0.34421656	-3.583010887	0.000339656	0.002732338	DOWN	GSTO2
ENSG00000065665	127.2394844	0.06914105	0.273268689	0.253014899	0.8002567	0.901408616	NO	SEC61A2
ENSG00000065675	4.619380535	0.135122125	0.947177344	0.142657683	0.886560539	0.946590409	NO	PRKCQ
ENSG00000065717	649.164726	3.096193221	0.610411432	5.072305432	3.93E-07	7.04E-06	UP	TLE2	TLE2
ENSG00000065802	574.5276763	0.878163229	0.280387968	3.131957601	0.00173645	0.011022547	NO	ASB1
ENSG00000065809	2444.9677	-0.548869456	0.325313491	-1.687201641	0.091564586	0.235586643	NO	FAM107B
ENSG00000065833	673.9927666	0.230246618	0.363571859	0.633290537	0.526543932	0.725778119	NO	ME1
ENSG00000065882	2708.391745	0.62796735	0.172310391	3.644396285	0.00026802	0.002229633	NO	TBC1D1
ENSG00000065883	1527.826105	0.071283929	0.148773785	0.479143076	0.631836847	0.799922863	NO	CDK13
ENSG00000065911	1021.984244	-1.897985657	0.416391977	-4.558170574	5.16E-06	7.07E-05	DOWN	MTHFD2
ENSG00000065923	487.2172417	0.705396839	0.37684873	1.871830214	0.061230097	0.177583156	NO	SLC9A7
ENSG00000065970	680.8267268	0.20190362	0.173126882	1.166217621	0.24352647	0.45663014	NO	FOXJ2
ENSG00000065978	20807.95361	-0.091127768	0.156401578	-0.582652488	0.560127264	0.750030994	NO	YBX1
ENSG00000065989	442.8522584	0.400601173	0.265359055	1.50965707	0.131130951	0.303335031	NO	PDE4A
ENSG00000066027	1209.078117	-0.258779516	0.180326689	-1.435059433	0.151270162	0.334086502	NO	PPP2R5A
ENSG00000066032	0	NA	NA	NA	NA	NA	NO	CTNNA2	NA
ENSG00000066044	2369.772955	-0.046429387	0.130481987	-0.355829862	0.721967984	0.856510942	NO	ELAVL1
ENSG00000066056	18593.15883	0.150179589	0.203682661	0.737321423	0.460926907	0.672454698	NO	TIE1
ENSG00000066084	1964.30953	0.56091368	0.157046988	3.571629664	0.000354767	0.002831138	NO	DIP2B
ENSG00000066117	2637.313147	0.329960281	0.186214951	1.771932267	0.076405801	0.207839955	NO	SMARCD1
ENSG00000066135	1031.921965	0.234036754	0.134914195	1.73470816	0.08279251	0.219560057	NO	KDM4A
ENSG00000066136	616.1795716	-0.160310412	0.14541195	-1.102456935	0.270263071	0.486439586	NO	NFYC
ENSG00000066185	3.004628762	-0.998535088	1.173916814	-0.850601231	0.394990905	0.614441067	NO	ZMYND12
ENSG00000066230	54.2466514	-1.859967046	0.473577875	-3.927478758	8.58E-05	0.00083118	DOWN	SLC9A3
ENSG00000066248	452.5593001	9.654209972	2.190370022	4.407570354	1.05E-05	0.000132091	UP	NGEF	NGEF
ENSG00000066279	1378.364685	0.619730773	0.315716095	1.962936901	0.049653506	0.152792998	NO	ASPM
ENSG00000066294	0	NA	NA	NA	NA	NA	NO	CD84	NA
ENSG00000066322	4033.369882	0.122699504	0.171776482	0.714297453	0.475043267	0.684281873	NO	ELOVL1
ENSG00000066336	0.584230033	0.194745913	3.778541429	0.05153997	0.958895252	NA	NO	SPI1
ENSG00000066379	54.11782011	0.027283907	0.333494422	0.081812185	0.934796066	0.970679087	NO	POLR1H
ENSG00000066382	0.454953915	-2.277654429	3.985771655	-0.571446291	0.567697158	NA	NO	MPPED2
ENSG00000066405	1.734810035	3.160146048	1.96201259	1.61066553	0.107252643	NA	NO	CLDN18	NA
ENSG00000066422	602.4602781	-0.139293651	0.142270556	-0.979075751	0.327542552	0.548027161	NO	ZBTB11
ENSG00000066427	516.6902154	-0.427251398	0.239709143	-1.782374222	0.074688226	0.204660807	NO	ATXN3
ENSG00000066455	685.7037452	0.273806097	0.167131644	1.638266042	0.101366208	0.253109399	NO	GOLGA5
ENSG00000066468	2.301171775	0.130434003	1.914807212	0.068118609	0.945691217	0.975144248	NO	FGFR2
ENSG00000066557	569.4243948	-0.173043517	0.197137382	-0.87778135	0.380062387	0.600003853	NO	LRRC40
ENSG00000066583	370.0831923	0.675071777	0.174987086	3.857837705	0.000114395	0.001063835	NO	ISOC1
ENSG00000066629	427.5730593	1.454674115	0.614535495	2.367111625	0.017927525	0.071518301	NO	EML1
ENSG00000066651	112.577098	-0.761701126	0.32968241	-2.31040875	0.020865535	0.080421541	NO	TRMT11
ENSG00000066654	776.5497931	-0.194006632	0.169336905	-1.145684292	0.251925806	0.467095569	NO	THUMPD1
ENSG00000066697	912.734215	-0.40602963	0.162091191	-2.504945682	0.01224702	0.052848101	NO	MSANTD3
ENSG00000066735	695.2599533	2.945318106	0.503041707	5.85501771	4.77E-09	1.31E-07	UP	KIF26A	KIF26A
ENSG00000066739	903.7891252	-0.070546436	0.287818981	-0.245106963	0.806373612	0.904510547	NO	ATG2B
ENSG00000066777	2200.977831	0.05402057	0.208916195	0.258575311	0.795962935	0.899128431	NO	ARFGEF1
ENSG00000066813	0.757349644	-3.016842425	2.687835994	-1.122405694	0.261689984	NA	NO	ACSM2B	NA
ENSG00000066827	211.308259	-0.203215767	0.189171952	-1.074238359	0.282715864	0.500224003	NO	ZFAT
ENSG00000066855	509.3210999	0.00253385	0.291477314	0.008693128	0.993063975	0.99689071	NO	MTFR1
ENSG00000066923	34.58250131	0.559117512	0.383017215	1.459771233	0.144352957	0.324065658	NO	STAG3
ENSG00000066926	785.3456549	-0.452350256	0.183033081	-2.47141257	0.013458046	0.056987676	NO	FECH
ENSG00000066933	990.6301045	0.030719176	0.147292442	0.208559078	0.834792459	0.918797184	NO	MYO9A
ENSG00000067048	1654.453373	-0.50234282	0.135677899	-3.702466084	0.000213514	0.001837282	NO	DDX3Y
ENSG00000067057	8837.061654	0.788368226	0.261706889	3.012409146	0.00259183	0.015330768	NO	PFKP
ENSG00000067064	2664.786824	0.408237277	0.161549571	2.527009355	0.011503844	0.050419129	NO	IDI1
ENSG00000067066	2414.402975	0.46628116	0.123667899	3.770430022	0.000162966	0.001444818	NO	SP100
ENSG00000067082	15926.71514	0.335892204	0.145424674	2.309733245	0.020902927	0.080516703	NO	KLF6
ENSG00000067113	652.9715387	-0.835243392	0.211507477	-3.949001734	7.85E-05	0.000767307	NO	PLPP1
ENSG00000067141	94.97983378	-1.079784518	0.51025935	-2.116148421	0.034332186	0.11611154	NO	NEO1
ENSG00000067167	4266.020047	0.080719539	0.132571471	0.608875639	0.542606872	0.737791713	NO	TRAM1
ENSG00000067177	188.0754842	-0.6222126	0.258553038	-2.406518235	0.0161054	0.065894232	NO	PHKA1
ENSG00000067182	3539.319642	0.588137873	0.234223988	2.511006147	0.01203876	0.052126844	NO	TNFRSF1A
ENSG00000067191	126.7363999	0.949835713	0.335984821	2.827019713	0.004698344	0.024784577	NO	CACNB1
ENSG00000067208	412.2219319	0.992870502	0.205830424	4.82373054	1.41E-06	2.20E-05	NO	EVI5
ENSG00000067221	435.176745	-0.578452916	0.237164488	-2.439036803	0.014726468	0.061321053	NO	STOML1
ENSG00000067225	31550.31357	-0.242624484	0.108131024	-2.24380086	0.024845217	0.091868849	NO	PKM
ENSG00000067248	777.2750881	0.202680977	0.215796865	0.939221137	0.347617219	0.567845536	NO	DHX29
ENSG00000067334	880.1833197	-0.246712574	0.152535627	-1.617409512	0.105789914	0.261164954	NO	DNTTIP2
ENSG00000067365	304.8531884	-0.242860284	0.184722395	-1.314731133	0.188600279	0.385500477	NO	METTL22
ENSG00000067369	1162.897427	0.218906364	0.172866631	1.266330942	0.205394624	0.408371016	NO	TP53BP1
ENSG00000067445	7.585141295	-1.28403437	0.782397104	-1.641154298	0.10076539	0.252006236	NO	TRO
ENSG00000067533	448.2700383	-0.193836771	0.220031843	-0.880948721	0.378345575	0.598241023	NO	RRP15
ENSG00000067560	15570.55962	0.084988866	0.160718767	0.528804867	0.596940821	0.775570376	NO	RHOA
ENSG00000067596	1430.66595	-0.103041129	0.155388538	-0.663119239	0.50725419	0.711050921	NO	DHX8
ENSG00000067601	26.64172509	-0.521496113	0.464889883	-1.121762663	0.261963365	0.47733806	NO	NA
ENSG00000067606	338.8243911	-0.688013569	0.592398314	-1.161403658	0.245477782	0.459112016	NO	PRKCZ
ENSG00000067646	286.537774	-0.470362221	0.2219629	-2.119102888	0.034081773	0.115572944	NO	ZFY
ENSG00000067704	3387.925036	-0.028649017	0.186632042	-0.153505349	0.877999772	0.942530153	NO	IARS2
ENSG00000067715	1167.028543	1.275382767	0.139746997	9.126369771	7.08E-20	8.37E-18	UP	SYT1
ENSG00000067798	952.5377999	-0.181635802	0.53386432	-0.340228397	0.733684535	0.863182306	NO	NAV3
ENSG00000067829	871.2101062	-0.035084691	0.153807807	-0.228107351	0.819562785	0.911653339	NO	IDH3G
ENSG00000067836	622.5404685	-0.549116763	0.183471638	-2.992924517	0.002763181	0.01617341	NO	ROGDI
ENSG00000067840	9.248396233	0.970823968	0.936107606	1.037085866	0.299695841	0.518874346	NO	PDZD4
ENSG00000067842	0.697987094	1.566775441	2.445819306	0.640593292	0.521786959	NA	NO	ATP2B3
ENSG00000067900	2765.151584	-0.072580696	0.21781281	-0.333225101	0.738964372	0.86616175	NO	ROCK1
ENSG00000067955	1245.285268	0.162530634	0.146139728	1.112159135	0.266069735	0.481982106	NO	CBFB
ENSG00000067992	28.38939936	-4.139721489	0.628827562	-6.583237979	4.60E-11	1.74E-09	DOWN	PDK3	PDK3
ENSG00000068001	4120.123001	0.21350272	0.239917764	0.889899592	0.373519803	0.593369484	NO	HYAL2
ENSG00000068024	451.6983599	-0.413047779	0.290448578	-1.422102948	0.154996367	0.339280958	NO	HDAC4
ENSG00000068028	699.4742179	-0.246887262	0.293105263	-0.842316032	0.39961108	0.618182086	NO	RASSF1
ENSG00000068078	36.43493397	0.761178377	0.504473131	1.508858112	0.131335046	0.303696325	NO	FGFR3
ENSG00000068079	207.1357796	-0.322344684	0.274358472	-1.174903335	0.240033391	0.452131042	NO	IFI35
ENSG00000068097	274.5494351	0.252460284	0.277751	0.908944644	0.363379346	0.583364366	NO	HEATR6
ENSG00000068120	1322.309846	-0.301056863	0.220922175	-1.362728131	0.172968209	0.36442903	NO	COASY
ENSG00000068137	688.4544464	0.173623624	0.268152609	0.647480647	0.517320916	0.718513867	NO	PLEKHH3
ENSG00000068305	1398.839875	-0.029273434	0.184759536	-0.158440723	0.874109527	0.940729159	NO	MEF2A
ENSG00000068308	1648.89921	0.187910717	0.143463403	1.309816392	0.190257956	0.387671227	NO	OTUD5
ENSG00000068323	1854.393517	-0.000467209	0.252234731	-0.001852277	0.998522097	0.999365271	NO	TFE3
ENSG00000068354	618.0960639	0.003455724	0.139272726	0.024812639	0.980204409	0.990365159	NO	TBC1D25
ENSG00000068366	2850.54456	0.365470813	0.197390669	1.851510074	0.064096207	0.183378601	NO	ACSL4
ENSG00000068383	879.9486811	0.240415582	0.329133243	0.730450621	0.465114786	0.676436822	NO	INPP5A
ENSG00000068394	489.8864486	0.089644361	0.167076215	0.536547715	0.591580069	0.77155738	NO	GPKOW
ENSG00000068400	823.1457934	-0.220968353	0.178068696	-1.240916335	0.214636658	0.420105529	NO	GRIPAP1
ENSG00000068438	814.8998846	-0.347088146	0.262699459	-1.321236623	0.186422479	0.383016019	NO	FTSJ1
ENSG00000068489	1463.704922	-0.154083224	0.167991041	-0.917210962	0.359032104	0.579307103	NO	PRR11
ENSG00000068615	86.84583208	-3.03567028	0.828154552	-3.665584248	0.000246775	0.002074674	DOWN	REEP1
ENSG00000068650	3496.971631	-0.602156158	0.389360938	-1.546524315	0.121977992	0.287620023	NO	ATP11A
ENSG00000068654	1854.627762	-0.40216491	0.169578903	-2.371550368	0.017713632	0.070917925	NO	POLR1A
ENSG00000068697	5917.045692	0.247652959	0.158440144	1.563069509	0.118036246	0.2815371	NO	LAPTM4A
ENSG00000068724	619.4977936	1.158502178	0.276701549	4.186829386	2.83E-05	0.000314775	UP	TTC7A
ENSG00000068745	990.2444547	-0.294568963	0.157078918	-1.875292792	0.060752454	0.176788455	NO	IP6K2
ENSG00000068781	0	NA	NA	NA	NA	NA	NO	STON1-GTF2A1L	NA
ENSG00000068784	455.2418145	-0.689833716	0.267207267	-2.581642797	0.00983313	0.044605729	NO	SRBD1
ENSG00000068796	1025.884133	0.041870736	0.141419411	0.296074886	0.767172893	0.882863957	NO	KIF2A
ENSG00000068831	33.19316578	0.145338034	0.465702604	0.312083361	0.754977171	0.875024431	NO	RASGRP2
ENSG00000068878	2063.839188	-0.309787461	0.172223079	-1.798756956	0.072057135	0.199317896	NO	PSME4
ENSG00000068885	140.850471	0.17335248	0.335610099	0.516529391	0.605484717	0.781371284	NO	IFT80
ENSG00000068903	1923.404882	-0.142783435	0.168748559	-0.846131285	0.39747951	0.616412333	NO	SIRT2
ENSG00000068912	1006.67772	0.013927381	0.226567582	0.061471198	0.950983951	0.977348779	NO	ERLEC1
ENSG00000068971	956.866118	0.194854396	0.18378801	1.060212776	0.28904781	0.507118943	NO	PPP2R5B
ENSG00000068976	1.838989603	-0.246054804	1.606843443	-0.153129295	0.878296314	0.942742056	NO	PYGM
ENSG00000068985	0	NA	NA	NA	NA	NA	NO	PAGE1	NA
ENSG00000069011	0.167302364	-0.877163262	4.080472857	-0.214966082	0.829793763	NA	NO	PITX1
ENSG00000069018	0	NA	NA	NA	NA	NA	NO	TRPC7	NA
ENSG00000069020	2694.082013	-0.167084102	0.230588558	-0.72459841	0.468698434	0.679569848	NO	MAST4
ENSG00000069122	9545.3947	1.250499723	0.404378917	3.092395941	0.001985478	0.012347234	UP	ADGRF5
ENSG00000069188	1.566239992	4.136736013	2.352014031	1.758805839	0.078610493	NA	NO	SDK2	NA
ENSG00000069206	0	NA	NA	NA	NA	NA	NO	ADAM7	NA
ENSG00000069248	1113.130382	0.063156564	0.183518351	0.344143045	0.730738712	0.862116638	NO	NUP133
ENSG00000069275	6335.307673	-0.238547554	0.130157291	-1.832763665	0.066837725	0.188872067	NO	NUCKS1
ENSG00000069329	3842.381825	0.000289074	0.148937658	0.001940905	0.998451383	0.999365271	NO	VPS35
ENSG00000069345	1460.267154	0.179430391	0.172605543	1.039540141	0.2985536	0.517603592	NO	DNAJA2
ENSG00000069399	550.8264758	-0.284363884	0.160028594	-1.776956706	0.075575363	0.206229973	NO	BCL3
ENSG00000069424	102.948741	1.36324709	0.385361483	3.537580035	0.000403812	0.003183785	UP	KCNAB2
ENSG00000069431	0	NA	NA	NA	NA	NA	NO	ABCC9	NA
ENSG00000069482	306.8830825	0.87081554	0.348992572	2.495226575	0.012587673	0.054036065	NO	GAL
ENSG00000069493	36.31902282	1.699939154	0.426395136	3.986769571	6.70E-05	0.000669333	UP	CLEC2D
ENSG00000069509	133.4219451	-0.045935616	0.226368981	-0.202923632	0.839194723	0.920925196	NO	FUNDC1
ENSG00000069535	0	NA	NA	NA	NA	NA	NO	MAOB	NA
ENSG00000069667	232.0407696	-1.799980483	0.594588841	-3.027269195	0.002467741	0.014734255	DOWN	RORA
ENSG00000069696	7.381311907	1.652204647	0.854412372	1.93373212	0.053146072	0.160808092	NO	DRD4
ENSG00000069702	597.8539761	0.971615816	0.296123159	3.281120661	0.001033955	0.007139941	NO	TGFBR3
ENSG00000069712	0	NA	NA	NA	NA	NA	NO	NA	NA
ENSG00000069764	1.72310603	-0.540147782	1.696655152	-0.318360382	0.750211587	NA	NO	PLA2G10
ENSG00000069812	780.3121289	-0.122173773	0.220711895	-0.553544126	0.579890874	0.763485513	NO	HES2
ENSG00000069849	4215.928525	-0.110957707	0.357834957	-0.310080681	0.756499603	0.87614817	NO	ATP1B3
ENSG00000069869	1619.656592	0.869373173	0.254388763	3.417498326	0.000631995	0.00465839	NO	NEDD4
ENSG00000069943	131.8370172	-0.065978707	0.217859665	-0.302849575	0.762004501	0.879470753	NO	PIGB
ENSG00000069956	1311.776368	-0.294171	0.171253877	-1.717747975	0.085842595	0.225100797	NO	MAPK6
ENSG00000069966	547.553838	0.311605243	0.244718717	1.273320028	0.202904503	0.404978477	NO	GNB5
ENSG00000069974	729.738972	-0.32857946	0.293052907	-1.121229147	0.262190336	0.477672026	NO	RAB27A
ENSG00000069998	584.2030787	-0.52246857	0.23377805	-2.234891468	0.025424475	0.093571003	NO	HDHD5
ENSG00000070010	810.1824619	0.172718065	0.202759732	0.851836127	0.394305052	0.61368311	NO	UFD1
ENSG00000070018	1024.002589	0.069612772	0.142585347	0.48821827	0.625395245	0.794950097	NO	LRP6
ENSG00000070019	0	NA	NA	NA	NA	NA	NO	GUCY2C	NA
ENSG00000070031	0.508028346	2.516265172	3.854362431	0.652835642	0.513862243	NA	NO	SCT	NA
ENSG00000070047	1768.918888	0.083803148	0.188749095	0.443992318	0.657048138	0.817420152	NO	PHRF1
ENSG00000070061	1091.034171	-0.111919942	0.1746532	-0.640812432	0.521644555	0.721826902	NO	ELP1
ENSG00000070081	526.2071136	1.265144839	0.277423115	4.560344009	5.11E-06	7.01E-05	UP	NUCB2
ENSG00000070087	458.7643924	2.163297931	1.168289203	1.851680153	0.064071766	0.183363848	NO	PFN2
ENSG00000070159	180.4601707	0.537502084	0.458020983	1.173531572	0.240582704	0.452896582	NO	PTPN3
ENSG00000070182	5.100950251	-1.713736168	1.004532632	-1.706003482	0.088007431	0.228763986	NO	SPTB
ENSG00000070190	0.175503347	1.04639009	4.080472857	0.256438439	0.79761231	NA	NO	DAPP1
ENSG00000070193	0	NA	NA	NA	NA	NA	NO	FGF10	NA
ENSG00000070214	919.4117025	0.558058605	0.556701661	1.002437472	0.316132352	0.536536273	NO	SLC44A1
ENSG00000070269	233.9049322	0.22731475	0.274650649	0.827650514	0.407868452	0.625720745	NO	TMEM260
ENSG00000070366	1140.837707	-0.078610147	0.136468418	-0.57603179	0.564593694	0.753148027	NO	SMG6
ENSG00000070367	2520.300408	-0.182428942	0.1522116	-1.198521938	0.230713888	0.441175063	NO	EXOC5
ENSG00000070371	148.1869022	0.729930157	0.263026416	2.7751211	0.005518116	0.028206973	NO	CLTCL1
ENSG00000070388	5.06619065	-0.344695929	1.275508575	-0.270241954	0.786974119	0.894500437	NO	FGF22
ENSG00000070404	975.007001	1.417391728	0.369321617	3.83782498	0.000124129	0.001143128	UP	FSTL3
ENSG00000070413	2301.208423	0.019562316	0.192290671	0.101733045	0.918968572	0.962291936	NO	DGCR2
ENSG00000070423	1259.125447	-0.164534549	0.129606852	-1.269489584	0.204266503	0.40697078	NO	RNF126
ENSG00000070444	576.4141759	0.471820799	0.187383208	2.517946002	0.011804142	0.051286123	NO	MNT
ENSG00000070476	493.4308545	-0.349462928	0.225100796	-1.552473084	0.120549068	0.285467394	NO	ZXDC
ENSG00000070495	521.0573988	-0.330809375	0.210561628	-1.571081009	0.116163833	0.278327783	NO	JMJD6
ENSG00000070501	214.0040675	-0.252581454	0.191519971	-1.318825665	0.187227402	0.383840395	NO	POLB
ENSG00000070526	0.840553346	3.243471672	3.257552	0.995677635	0.3194068	NA	NO	ST6GALNAC1	NA
ENSG00000070540	715.0043947	0.76167559	0.157434142	4.838058509	1.31E-06	2.06E-05	NO	WIPI1
ENSG00000070601	0	NA	NA	NA	NA	NA	NO	FRMPD1	NA
ENSG00000070610	1439.992504	-0.141327343	0.182711667	-0.773499282	0.439226953	0.654401361	NO	GBA2
ENSG00000070614	6888.273861	0.338080994	0.189357076	1.785415159	0.074194002	0.203599903	NO	NDST1
ENSG00000070669	11.49722478	-3.336198384	1.433309566	-2.327618864	0.019932351	0.077738281	NO	ASNS
ENSG00000070718	250.0058572	0.231558153	0.276819374	0.836495472	0.402876223	0.62121926	NO	AP3M2
ENSG00000070729	7.152071286	0.328260643	1.224936907	0.267981674	0.788713425	0.895384526	NO	CNGB1
ENSG00000070731	3.135705478	-0.940275326	1.668861522	-0.563423216	0.573146732	0.75873594	NO	ST6GALNAC2
ENSG00000070748	0	NA	NA	NA	NA	NA	NO	CHAT	NA
ENSG00000070756	30396.95484	-0.460027661	0.145508266	-3.161522522	0.001569467	0.010158799	NO	PABPC1
ENSG00000070759	111.688459	-1.777364209	0.504317034	-3.524299374	0.000424604	0.003313376	DOWN	TESK2
ENSG00000070761	401.7568843	-0.232554338	0.234107533	-0.993365462	0.320531887	0.540865563	NO	CFAP20
ENSG00000070770	3252.742294	0.025654385	0.199517359	0.128582218	0.897688237	0.952428989	NO	CSNK2A2
ENSG00000070778	686.0990754	0.080218329	0.557351732	0.143927657	0.885557596	0.946210181	NO	PTPN21
ENSG00000070785	418.5816643	0.165601328	0.197203597	0.839748008	0.40104969	0.619421582	NO	EIF2B3
ENSG00000070808	0	NA	NA	NA	NA	NA	NO	CAMK2A	NA
ENSG00000070814	1300.840437	-0.23166969	0.150565145	-1.538667463	0.123885499	0.290999326	NO	TCOF1
ENSG00000070831	7262.390815	-0.213253537	0.116706776	-1.827259255	0.067660798	0.190369197	NO	CDC42
ENSG00000070882	3200.839952	0.539897876	0.185385387	2.912300072	0.003587778	0.020067286	NO	OSBPL3
ENSG00000070886	0.184767186	-0.877163262	4.080472857	-0.214966082	0.829793763	NA	NO	EPHA8
ENSG00000070915	0.167302364	-0.877163262	4.080472857	-0.214966082	0.829793763	NA	NO	SLC12A3
ENSG00000070950	318.1488852	-0.393216034	0.208774477	-1.883448781	0.059639575	0.174728978	NO	RAD18
ENSG00000070961	1250.544569	1.312668077	0.203995928	6.434775868	1.24E-10	4.35E-09	UP	ATP2B1
ENSG00000070985	0.180694909	1.04639009	4.080472857	0.256438439	0.79761231	NA	NO	TRPM5
ENSG00000071051	1325.378743	-0.014150851	0.151379164	-0.093479517	0.925522621	0.96595487	NO	NCK2
ENSG00000071054	13327.87116	0.4080898	0.184375602	2.213361176	0.026872755	0.097340797	NO	MAP4K4
ENSG00000071073	864.2469741	2.731590383	0.379779513	7.192569089	6.36E-13	3.14E-11	UP	MGAT4A	MGAT4A
ENSG00000071082	9362.55258	-0.337234568	0.190227046	-1.772800315	0.076261801	0.207596718	NO	RPL31
ENSG00000071127	17202.84366	-0.198931154	0.160760212	-1.237440235	0.215923689	0.421929798	NO	WDR1
ENSG00000071189	714.0529423	0.207368313	0.217055223	0.95537122	0.339390003	0.55957861	NO	SNX13
ENSG00000071203	0	NA	NA	NA	NA	NA	NO	MS4A12	NA
ENSG00000071205	813.5363111	0.519791516	0.2215257	2.346416312	0.018954922	0.074816471	NO	ARHGAP10
ENSG00000071242	10199.91514	-0.837461813	0.387173482	-2.163014388	0.030540073	0.10685935	NO	RPS6KA2
ENSG00000071243	270.6904798	-0.767958121	0.184205383	-4.169031908	3.06E-05	0.000337035	NO	ING3
ENSG00000071246	2461.875511	2.740338091	0.420317719	6.519682533	7.05E-11	2.59E-09	UP	VASH1	VASH1
ENSG00000071282	211.1438735	1.160949012	0.202450972	5.734469937	9.78E-09	2.50E-07	UP	LMCD1
ENSG00000071462	625.1073682	0.028687827	0.157211194	0.182479544	0.855206406	0.929553054	NO	BUD23
ENSG00000071537	3388.228855	0.193115194	0.124136572	1.555667202	0.11978725	0.284180904	NO	SEL1L
ENSG00000071539	745.689546	-0.757376412	0.241061206	-3.141842796	0.001678882	0.010721051	NO	TRIP13
ENSG00000071553	4009.7757	0.225948048	0.245335964	0.920974015	0.357063994	0.577503484	NO	ATP6AP1
ENSG00000071564	4408.115751	0.511654871	0.139103575	3.678229487	0.000234859	0.00199122	NO	TCF3
ENSG00000071575	1798.755697	-0.622495333	0.249158343	-2.498392493	0.012475798	0.053653371	NO	TRIB2
ENSG00000071626	3140.167673	-0.148671131	0.166668833	-0.892015189	0.372384791	0.592213589	NO	DAZAP1
ENSG00000071655	1384.418397	0.010279998	0.138586069	0.074177718	0.940868975	0.973688795	NO	MBD3
ENSG00000071677	0	NA	NA	NA	NA	NA	NO	PRLH	NA
ENSG00000071794	552.0019146	0.983787751	0.319952512	3.074793019	0.002106487	0.012976696	NO	HLTF
ENSG00000071859	1985.794666	-0.027679184	0.164275858	-0.168492096	0.866196161	0.936200761	NO	FAM50A
ENSG00000071889	714.3846168	-0.018550987	0.139463273	-0.133017003	0.894179934	0.950545385	NO	FAM3A
ENSG00000071894	3117.13905	0.372127725	0.147842379	2.517057197	0.011833962	0.051380468	NO	CPSF1
ENSG00000071909	0.369534372	-1.94777592	4.023766601	-0.484067818	0.62833774	NA	NO	MYO3B
ENSG00000071967	2563.39682	2.840054538	0.303593581	9.354791136	8.38E-21	1.14E-18	UP	CYBRD1	CYBRD1
ENSG00000071991	0.302395729	-1.693617519	4.045873592	-0.418603666	0.67550581	NA	NO	CDH19
ENSG00000071994	1038.578174	0.249465528	0.12896865	1.934311395	0.053074853	0.160653304	NO	PDCD2
ENSG00000072041	527.9693366	5.111959651	0.63159086	8.093783457	5.78E-16	4.55E-14	UP	SLC6A15	SLC6A15
ENSG00000072042	1100.55727	-0.049264063	0.212655159	-0.231661735	0.816800754	0.910498237	NO	RDH11
ENSG00000072062	2733.344393	0.005295341	0.176692099	0.029969315	0.976091525	0.988872051	NO	PRKACA
ENSG00000072071	454.9623152	0.87630377	0.25625006	3.419721227	0.000626853	0.004625872	NO	ADGRL1
ENSG00000072080	0	NA	NA	NA	NA	NA	NO	SPP2	NA
ENSG00000072110	15560.95641	-0.365030629	0.135581172	-2.692340114	0.007095255	0.034491426	NO	ACTN1
ENSG00000072121	1400.238611	-0.113778718	0.160201564	-0.710222268	0.477566314	0.686268937	NO	ZFYVE26
ENSG00000072133	28.01747944	-7.246372596	1.266981775	-5.719397659	1.07E-08	2.72E-07	DOWN	RPS6KA6	RPS6KA6
ENSG00000072134	1179.990445	0.067963432	0.215589654	0.315244403	0.752576094	0.873519261	NO	EPN2
ENSG00000072135	1314.303685	0.00606114	0.131853646	0.045968693	0.963335203	0.982766244	NO	PTPN18
ENSG00000072163	916.0545033	1.695668587	0.200957272	8.437955826	3.23E-17	2.95E-15	UP	LIMS2
ENSG00000072182	0.450881638	-0.594194835	4.059492061	-0.14637172	0.883627951	NA	NO	ASIC4
ENSG00000072195	8.12472248	3.538226387	0.978814976	3.614806144	0.000300572	0.002461665	UP	SPEG
ENSG00000072201	126.5080951	0.115848405	0.438449657	0.264222821	0.791608227	0.896926281	NO	LNX1
ENSG00000072210	851.6204146	-0.385681396	0.167504908	-2.302508041	0.021306538	0.081608548	NO	ALDH3A2
ENSG00000072274	5973.247039	-0.807268106	0.208990767	-3.862697466	0.000112142	0.001046419	NO	TFRC
ENSG00000072310	2116.750366	-0.104576874	0.302962132	-0.345181338	0.729958048	0.861730225	NO	SREBF1
ENSG00000072315	0	NA	NA	NA	NA	NA	NO	TRPC5	NA
ENSG00000072364	3591.007891	-0.152110276	0.201046829	-0.756591275	0.44929477	0.662190083	NO	AFF4
ENSG00000072401	582.7945048	0.458848412	0.287014768	1.59869269	0.109888903	0.26750605	NO	UBE2D1
ENSG00000072415	823.0262783	0.142191527	0.198316861	0.71699162	0.473379267	0.682920158	NO	PALS1
ENSG00000072422	1234.874746	0.314262064	0.172276738	1.824170043	0.068126369	0.191282912	NO	RHOBTB1
ENSG00000072501	1930.985161	-0.315407695	0.189245396	-1.666659805	0.09558207	0.243135931	NO	SMC1A
ENSG00000072506	685.6275516	-0.254996866	0.174313784	-1.462861174	0.14350537	0.322910745	NO	HSD17B10
ENSG00000072518	1185.574536	-0.088340014	0.152787766	-0.578187744	0.563137372	0.752207867	NO	MARK2
ENSG00000072571	404.0369128	-0.438018341	0.282327237	-1.551456194	0.120792398	0.285639023	NO	HMMR
ENSG00000072609	1457.273688	0.239174069	0.205190892	1.165617375	0.24376918	0.456950073	NO	CHFR
ENSG00000072657	0.628086608	2.830154396	3.978192145	0.71141722	0.476825731	NA	NO	TRHDE	NA
ENSG00000072682	1302.035028	0.913790632	0.198949954	4.593067831	4.37E-06	6.10E-05	NO	P4HA2
ENSG00000072694	0	NA	NA	NA	NA	NA	NO	FCGR2B	NA
ENSG00000072736	461.5429099	-0.82953696	0.182643726	-4.541831125	5.58E-06	7.58E-05	NO	NFATC3
ENSG00000072756	197.8343638	-0.634214431	0.21620777	-2.933356329	0.003353188	0.018995406	NO	TRNT1
ENSG00000072778	5481.487881	0.021542773	0.194596554	0.1107048	0.911850439	0.958206322	NO	ACADVL
ENSG00000072786	2759.40977	0.481374533	0.318023498	1.513644547	0.130116016	0.301693645	NO	STK10
ENSG00000072803	1372.383445	-0.085282799	0.15948043	-0.534754006	0.592819971	0.772750524	NO	FBXW11
ENSG00000072818	25.12694678	-0.290074816	0.551334546	-0.526132125	0.598796409	0.776919651	NO	ACAP1
ENSG00000072832	1021.927665	1.705218211	0.259974464	6.559175799	5.41E-11	2.02E-09	UP	CRMP1
ENSG00000072840	1720.989989	1.545417526	0.338737781	4.562282723	5.06E-06	6.95E-05	UP	EVC
ENSG00000072849	619.7015228	-0.053001063	0.209368861	-0.253146829	0.800154753	0.901408616	NO	DERL2
ENSG00000072858	0.135093364	-0.877163262	4.080472857	-0.214966082	0.829793763	NA	NO	SIDT1
ENSG00000072864	830.2820529	-0.045475035	0.156919628	-0.289798261	0.771970579	0.885331353	NO	NDE1
ENSG00000072952	35.25458271	0.317076333	0.458304492	0.691846445	0.489033766	0.695479743	NO	IRAG1
ENSG00000072954	23.46347122	0.576671629	0.60513081	0.9529702	0.34060517	0.560610049	NO	TMEM38A
ENSG00000072958	2670.200855	0.267162055	0.186609317	1.431665147	0.152239676	0.335241073	NO	AP1M1
ENSG00000073008	4618.077576	-0.085554884	0.190512962	-0.449076447	0.653376511	0.814548181	NO	PVR
ENSG00000073050	301.2611518	0.456434023	0.224465105	2.033429755	0.042009124	0.135015634	NO	XRCC1
ENSG00000073060	1722.74213	0.816152951	0.264471786	3.085973606	0.002028868	0.012575942	NO	SCARB1
ENSG00000073067	0.821767643	-3.119978571	2.656957861	-1.174267239	0.240288001	NA	NO	CYP2W1	NA
ENSG00000073111	988.3194848	-0.501002323	0.307522907	-1.629154482	0.10328032	0.256809865	NO	MCM2
ENSG00000073146	290.4342878	-0.439537782	0.393205113	-1.117833334	0.263638182	0.47935819	NO	MOV10L1
ENSG00000073150	140.9637451	1.271527895	0.852218229	1.492021471	0.135693517	0.310939102	NO	PANX2
ENSG00000073169	609.6583499	0.532904026	0.201432963	2.645565153	0.008155458	0.038494005	NO	SELENOO
ENSG00000073282	4.494623719	1.274417354	1.32797253	0.959671473	0.337220585	0.557716084	NO	TP63
ENSG00000073331	67.6487021	2.330667405	0.555859238	4.192909362	2.75E-05	0.000308075	UP	ALPK1
ENSG00000073350	512.9022515	0.795978072	0.494791716	1.608713416	0.107679021	0.263781005	NO	LLGL2
ENSG00000073417	1703.37566	-0.8461915	0.366419972	-2.309348738	0.020924237	0.080520858	NO	PDE8A
ENSG00000073464	344.7136815	-0.301416657	0.347644317	-0.867025987	0.385927771	0.605843522	NO	CLCN4
ENSG00000073536	426.6669034	-0.456636747	0.155274869	-2.940828405	0.003273358	0.018609701	NO	NLE1
ENSG00000073578	4010.19606	-0.446360741	0.212627781	-2.099258803	0.035794093	0.11975852	NO	SDHA
ENSG00000073584	581.7487404	0.380802854	0.203876776	1.86780889	0.061788714	0.178631191	NO	SMARCE1
ENSG00000073598	1.87536101	-1.431821141	1.499312017	-0.954985437	0.339585062	0.559754626	NO	FNDC8
ENSG00000073605	77.51030599	0.514636436	0.261489887	1.968093076	0.049057329	0.151448577	NO	GSDMB
ENSG00000073614	1606.522671	-0.031852225	0.156526557	-0.20349406	0.838748888	0.920822515	NO	KDM5A
ENSG00000073670	24.64996506	3.350846006	1.005824672	3.331441453	0.000863975	0.00611698	UP	ADAM11
ENSG00000073711	665.2600534	0.684923367	0.287286082	2.384116075	0.017120201	0.069271249	NO	PPP2R3A
ENSG00000073712	2115.663405	-0.110706424	0.147764766	-0.749207181	0.453732342	0.666266473	NO	FERMT2
ENSG00000073734	0.824879476	-0.514966534	2.098831734	-0.245358656	0.806178738	NA	NO	ABCB11
ENSG00000073737	0.314043304	1.837750173	4.047603304	0.454034162	0.649804239	NA	NO	DHRS9
ENSG00000073754	0	NA	NA	NA	NA	NA	NO	CD5L	NA
ENSG00000073756	331.3904163	-1.921589066	0.610257236	-3.148818158	0.001639322	0.010505568	DOWN	PTGS2
ENSG00000073792	4366.54105	-0.683429681	0.218234285	-3.131632964	0.00173837	0.011030561	NO	IGF2BP2
ENSG00000073803	286.9054885	-0.71095482	0.218301262	-3.256760001	0.001126917	0.007678458	NO	MAP3K13
ENSG00000073849	1830.57214	0.200327015	0.185814688	1.078101077	0.280988651	0.498420033	NO	ST6GAL1
ENSG00000073861	0.175503347	1.04639009	4.080472857	0.256438439	0.79761231	NA	NO	TBX21
ENSG00000073905	4.456339448	0.104082631	1.25131586	0.083178544	0.933709573	0.969974596	NO	NA
ENSG00000073910	561.4715964	-0.163939889	0.180690556	-0.907296387	0.364250084	0.584404274	NO	FRY
ENSG00000073921	4138.266856	-0.256047176	0.187357335	-1.366624779	0.171742946	0.362812892	NO	PICALM
ENSG00000073969	1123.896946	-0.024794691	0.255442957	-0.097065473	0.9226744	0.964034594	NO	NSF
ENSG00000074047	100.9796859	7.761831151	1.03885274	7.471541297	7.93E-14	4.58E-12	UP	GLI2	GLI2
ENSG00000074054	1859.564723	-0.109348004	0.159447176	-0.685794553	0.492842672	0.698910447	NO	CLASP1
ENSG00000074071	1213.176193	0.29581199	0.205398029	1.440189037	0.149813924	0.332246226	NO	MRPS34
ENSG00000074181	23.81556086	-1.728556132	0.817642762	-2.114072565	0.03450907	0.116399252	NO	NOTCH3
ENSG00000074201	1133.312642	0.22053012	0.176949461	1.246288734	0.212658412	0.418127071	NO	CLNS1A
ENSG00000074211	37.23357498	-1.659642937	0.613278237	-2.706182671	0.00680616	0.03333318	DOWN	PPP2R2C
ENSG00000074219	862.7716384	0.331455645	0.155264398	2.134782017	0.03277882	0.112332607	NO	TEAD2
ENSG00000074266	275.5065808	-0.35645416	0.182359753	-1.9546756	0.050621372	0.155093705	NO	EED
ENSG00000074276	26.54307262	1.037517501	0.471815796	2.198988481	0.027878741	0.100068903	NO	CDHR2
ENSG00000074317	135.0861862	-3.478500125	1.34918595	-2.578221427	0.009931034	0.044955599	DOWN	SNCB
ENSG00000074319	891.5878423	0.345406363	0.174532845	1.979033592	0.047812224	0.148983298	NO	TSG101
ENSG00000074356	1173.507315	0.165067151	0.152165349	1.084788039	0.278015544	0.49524767	NO	NCBP3
ENSG00000074370	423.3076629	8.760785499	0.743159043	11.78857418	4.47E-32	1.39E-29	UP	ATP2A3	ATP2A3
ENSG00000074410	25.14406428	2.160509989	0.574976511	3.757562177	0.000171577	0.001512691	UP	CA12
ENSG00000074416	8150.518463	-0.131228644	0.225907098	-0.580896508	0.561310206	0.751118358	NO	MGLL
ENSG00000074527	24903.62628	0.708734997	0.177603026	3.990557	6.59E-05	0.000660423	NO	NTN4
ENSG00000074582	397.3371955	-0.160261236	0.160468115	-0.998710777	0.317934819	0.538186854	NO	BCS1L
ENSG00000074590	2623.986317	0.943917699	0.340752909	2.77009432	0.005604006	0.02854081	NO	NUAK1
ENSG00000074603	1202.410334	-0.221404047	0.213070127	-1.039113509	0.298751949	0.517900257	NO	DPP8
ENSG00000074621	933.6687254	0.08768307	0.383917452	0.228390424	0.819342733	0.911621855	NO	SLC24A1
ENSG00000074657	2280.415771	-0.056093075	0.157131195	-0.356982426	0.721104962	0.856289061	NO	ZNF532
ENSG00000074660	3417.35741	-0.051856884	0.233383671	-0.222195853	0.824161422	0.913282763	NO	SCARF1
ENSG00000074695	2971.054819	-0.128068276	0.19375005	-0.66099738	0.508613994	0.712207596	NO	LMAN1
ENSG00000074696	2111.498846	0.560833004	0.198740365	2.82193808	0.004773439	0.025118012	NO	HACD3
ENSG00000074706	112.5363727	-4.62696538	0.745719191	-6.20470203	5.48E-10	1.74E-08	DOWN	IPCEF1	IPCEF1
ENSG00000074755	2285.909707	0.046155639	0.145529007	0.31715766	0.751123975	0.873006028	NO	ZZEF1
ENSG00000074771	3.913705284	-3.367032676	1.473845659	-2.284521894	0.022340877	0.084709054	NO	NOX3
ENSG00000074800	33308.18758	-0.310017727	0.207679801	-1.492767833	0.13549797	0.310603291	NO	ENO1
ENSG00000074803	0	NA	NA	NA	NA	NA	NO	SLC12A1	NA
ENSG00000074842	2846.843326	0.139421084	0.184035895	0.757575493	0.448705156	0.66182053	NO	MYDGF
ENSG00000074855	406.6665852	0.8501162	0.279054572	3.046415597	0.002315875	0.014016866	NO	ANO8
ENSG00000074935	188.0926101	-0.913701318	0.248948829	-3.670237466	0.000242325	0.002043592	NO	TUBE1
ENSG00000074964	200.3009254	5.569384566	0.352421883	15.80317466	2.96E-56	2.68E-53	UP	ARHGEF10L	ARHGEF10L
ENSG00000074966	9.833809408	4.243088759	1.603833567	2.645591692	0.008154818	0.038494005	UP	TXK
ENSG00000075035	0	NA	NA	NA	NA	NA	NO	WSCD2	NA
ENSG00000075043	0.31986055	-1.761672941	4.039580834	-0.436102906	0.662762069	NA	NO	KCNQ2
ENSG00000075073	28.10980984	2.005101074	0.636150445	3.151929059	0.001621957	0.01042757	UP	TACR2
ENSG00000075089	287.2290159	0.327106227	0.240381796	1.360777867	0.173583898	0.365278216	NO	ACTR6
ENSG00000075131	88.04096765	-0.204938514	0.313370415	-0.653981693	0.5131236	0.715462942	NO	TIPIN
ENSG00000075142	1149.52972	0.268630894	0.212886583	1.261849809	0.207002835	0.41043427	NO	SRI
ENSG00000075151	2567.983635	-0.151501892	0.191830374	-0.789770091	0.429662049	0.646635263	NO	EIF4G3
ENSG00000075188	306.9702424	0.297442336	0.161857364	1.83768182	0.066109304	0.18750196	NO	NUP37
ENSG00000075213	1974.277665	-0.548989627	0.285085831	-1.925699443	0.054141913	0.163043035	NO	SEMA3A
ENSG00000075218	762.4308068	-0.125740791	0.234127177	-0.53706192	0.591224843	0.771517384	NO	GTSE1
ENSG00000075223	1669.868184	5.628824907	1.198820253	4.69530348	2.66E-06	3.93E-05	UP	SEMA3C	SEMA3C
ENSG00000075234	683.0887698	0.750076977	0.186181208	4.028746961	5.61E-05	0.000573013	NO	TTC38
ENSG00000075239	1339.316237	-0.468678015	0.183912697	-2.548372253	0.010822692	0.048098885	NO	ACAT1
ENSG00000075240	624.9131967	-0.157561264	0.281508939	-0.559702523	0.575682361	0.760577425	NO	GRAMD4
ENSG00000075275	1279.953915	-1.800035509	1.2290921	-1.464524513	0.14305069	0.322207151	NO	CELSR1
ENSG00000075290	1.072713028	-0.064941583	2.666544735	-0.024354207	0.980570075	NA	NO	WNT8B
ENSG00000075292	1747.902488	-0.24931031	0.126857825	-1.965273403	0.049382602	0.152255017	NO	ZNF638
ENSG00000075303	346.5882464	-0.385053032	0.19828348	-1.941931986	0.052145335	0.158521231	NO	SLC25A40
ENSG00000075336	338.0424536	-0.59593043	0.21507895	-2.770751993	0.005592701	0.028506634	NO	TIMM21
ENSG00000075340	216.8146127	1.822594831	1.358791038	1.341335629	0.179811507	0.374860275	NO	ADD2
ENSG00000075388	0	NA	NA	NA	NA	NA	NO	FGF4	NA
ENSG00000075391	1477.900422	0.41273767	0.162795077	2.535320331	0.011234454	0.049443558	NO	RASAL2
ENSG00000075399	345.0574395	0.309842036	0.17981009	1.723162682	0.08485911	0.223265869	NO	VPS9D1
ENSG00000075407	394.7414696	-0.073369054	0.215341514	-0.340710217	0.733321747	0.863122313	NO	ZNF37A
ENSG00000075413	1684.430291	-0.079250059	0.229690591	-0.34502963	0.730072095	0.861731258	NO	MARK3
ENSG00000075415	14528.04677	0.055201639	0.154524401	0.357235738	0.720915334	0.856157303	NO	SLC25A3
ENSG00000075420	5377.021919	-0.02236173	0.211946218	-0.105506626	0.915973812	0.961076877	NO	FNDC3B
ENSG00000075426	3915.273681	-0.704549307	0.23478046	-3.000885623	0.002691957	0.015829604	NO	FOSL2
ENSG00000075429	0	NA	NA	NA	NA	NA	NO	CACNG5	NA
ENSG00000075461	0	NA	NA	NA	NA	NA	NO	CACNG4	NA
ENSG00000075539	1760.315484	0.197690324	0.169842841	1.163960294	0.244440103	0.457891789	NO	FRYL
ENSG00000075568	1924.013007	-0.141544491	0.205469097	-0.688884571	0.490895909	0.697131017	NO	TMEM131
ENSG00000075618	26290.79784	0.279296179	0.242339079	1.152501609	0.249115009	0.463637659	NO	FSCN1
ENSG00000075624	131104.9351	-0.094955275	0.162303932	-0.585046057	0.558516749	0.749193271	NO	ACTB
ENSG00000075643	224.1569114	3.933839687	0.520469395	7.558253622	4.09E-14	2.47E-12	UP	MOCOS	MOCOS
ENSG00000075651	2206.571315	-0.855758332	0.18177101	-4.707892275	2.50E-06	3.71E-05	NO	PLD1
ENSG00000075673	0	NA	NA	NA	NA	NA	NO	ATP12A	NA
ENSG00000075702	296.976731	0.167704557	0.230017752	0.729093974	0.465944181	0.677125209	NO	WDR62
ENSG00000075711	2153.653381	0.84099193	0.355959682	2.362604454	0.018147027	0.07221218	NO	DLG1
ENSG00000075785	5980.878451	-0.017918683	0.134245261	-0.133477211	0.893815986	0.950388516	NO	RAB7A
ENSG00000075790	1970.542551	0.143753552	0.129753854	1.107894277	0.267907477	0.483928239	NO	BCAP29
ENSG00000075826	121.0925142	-0.486506591	0.266751356	-1.823820497	0.068179214	0.191374777	NO	SEC31B
ENSG00000075856	1211.341258	0.01547401	0.172054502	0.089936676	0.928337536	0.967035217	NO	SART3
ENSG00000075884	0.157021652	1.04639009	4.080472857	0.256438439	0.79761231	NA	NO	ARHGAP15
ENSG00000075886	14.62607373	-0.577642735	0.791647551	-0.7296716	0.465590945	0.676818758	NO	TUBA3D
ENSG00000075891	0	NA	NA	NA	NA	NA	NO	PAX2	NA
ENSG00000075914	244.0857488	-0.427826524	0.214542723	-1.994132071	0.046137623	0.145312882	NO	EXOSC7
ENSG00000075945	443.6066825	0.589023942	0.280170489	2.102376825	0.03552028	0.119049904	NO	KIFAP3
ENSG00000075975	881.0798283	0.030939999	0.164476729	0.188111709	0.850789082	0.927455201	NO	MKRN2
ENSG00000076003	879.492381	1.423472231	0.308881387	4.608475259	4.06E-06	5.71E-05	UP	MCM6
ENSG00000076043	764.8389784	-0.015763002	0.188527253	-0.083611266	0.933365509	0.969829084	NO	REXO2
ENSG00000076053	470.7387463	-0.080078578	0.176577923	-0.453502777	0.650186744	0.812640277	NO	RBM7
ENSG00000076067	6773.343052	0.213796917	0.217025021	0.985125657	0.324562352	0.544910589	NO	RBMS2
ENSG00000076108	4486.694439	0.199189476	0.133116544	1.49635402	0.134561425	0.308903261	NO	BAZ2A
ENSG00000076201	2605.315633	0.157391597	0.166083204	0.947667152	0.343298928	0.563288673	NO	PTPN23
ENSG00000076242	697.8663985	-0.178385234	0.134835477	-1.322984415	0.185840561	0.382233392	NO	MLH1
ENSG00000076248	752.8131677	1.127525073	0.240128123	4.695514461	2.66E-06	3.93E-05	UP	UNG
ENSG00000076258	8.053564766	0.292670352	0.778288714	0.376043423	0.706884614	0.848448921	NO	FMO4
ENSG00000076321	722.0926151	-0.021230311	0.137319324	-0.154605414	0.877132401	0.942136991	NO	KLHL20
ENSG00000076344	73.93818289	2.402410498	0.356752548	6.734108877	1.65E-11	6.60E-10	UP	RGS11
ENSG00000076351	14.95436194	0.807475129	0.962636816	0.838815964	0.401572591	0.619912814	NO	SLC46A1
ENSG00000076356	17184.79658	-0.137768249	0.175806682	-0.783634885	0.43325438	0.649603215	NO	PLXNA2
ENSG00000076382	556.3679619	-0.258706099	0.191420536	-1.351506504	0.176533238	0.369972733	NO	SPAG5
ENSG00000076513	1477.888912	0.580475816	0.17104519	3.393698571	0.000689555	0.005018475	NO	ANKRD13A
ENSG00000076554	431.6485319	-1.236978573	1.386173474	-0.892369243	0.372195051	0.592131642	NO	TPD52
ENSG00000076555	61.15915599	0.245406799	0.294259044	0.83398218	0.404291026	0.62228029	NO	ACACB
ENSG00000076604	793.4623011	-0.31940624	0.329663277	-0.968886322	0.332601911	0.553279438	NO	TRAF4
ENSG00000076641	137.4542083	0.265019787	0.371051461	0.714239976	0.475078801	0.684281873	NO	PAG1
ENSG00000076650	167.5638879	0.017890069	0.261687609	0.068364219	0.945495705	0.975047113	NO	GPATCH1
ENSG00000076662	1.330682927	1.887802897	2.535081012	0.744671625	0.456470257	NA	NO	ICAM3
ENSG00000076685	613.6521084	-0.473790522	0.257936153	-1.836851933	0.066231757	0.187765253	NO	NT5C2
ENSG00000076706	17960.57048	1.426237974	0.410164889	3.477230769	0.000506622	0.00386181	UP	MCAM
ENSG00000076716	5.475349495	-3.887332	1.460032598	-2.662496718	0.007756333	0.037014348	DOWN	GPC4
ENSG00000076770	19.7535351	-5.836188138	1.129136137	-5.168719651	2.36E-07	4.44E-06	DOWN	MBNL3	MBNL3
ENSG00000076826	8.388206689	-1.230515342	1.245337427	-0.988097937	0.323104686	0.543660976	NO	CAMSAP3
ENSG00000076864	6.382028136	2.717849717	1.440701652	1.886476436	0.059230781	0.173879555	NO	RAP1GAP
ENSG00000076924	1191.403971	0.480349662	0.219137044	2.192005753	0.028379091	0.10140646	NO	XAB2
ENSG00000076928	2473.329929	0.267082528	0.152317589	1.753458219	0.079523385	0.213903284	NO	ARHGEF1
ENSG00000076944	369.8481939	0.172070946	0.299264963	0.574978588	0.565305779	0.753375654	NO	STXBP2
ENSG00000076984	874.8064987	0.277920478	0.154214351	1.802170005	0.071518662	0.198232095	NO	MAP2K7
ENSG00000077009	0	NA	NA	NA	NA	NA	NO	NMRK2	NA
ENSG00000077044	1744.615421	-0.744082959	0.581928714	-1.278649671	0.20102045	0.402527735	NO	DGKD
ENSG00000077063	0.991790651	-3.38869107	2.471123705	-1.371315836	0.170276521	NA	NO	CTTNBP2	NA
ENSG00000077080	0	NA	NA	NA	NA	NA	NO	ACTL6B	NA
ENSG00000077092	105.494865	5.773862747	0.921310702	6.267009313	3.68E-10	1.21E-08	UP	RARB	RARB
ENSG00000077097	2832.617295	0.314345677	0.243843347	1.289129605	0.197353033	0.397690201	NO	TOP2B
ENSG00000077147	3706.632513	-0.104114599	0.181288838	-0.574302311	0.565763246	0.753638841	NO	TM9SF3
ENSG00000077150	2331.584982	-0.911166218	0.435549862	-2.091990604	0.036439356	0.12140281	NO	NFKB2
ENSG00000077152	227.5539695	0.283278251	0.199601769	1.419217139	0.155835721	0.340674549	NO	UBE2T
ENSG00000077157	176.0867312	0.457184633	0.233968755	1.954041395	0.050696322	0.155248302	NO	PPP1R12B
ENSG00000077232	3541.033204	0.05313189	0.208350412	0.255012168	0.798713701	0.900470622	NO	DNAJC10
ENSG00000077235	2596.296375	0.098463772	0.128625129	0.76550961	0.443968146	0.658188003	NO	GTF3C1
ENSG00000077238	1638.055608	0.897950225	0.276206221	3.251013764	0.001149943	0.007804591	NO	IL4R
ENSG00000077254	1601.841151	0.104788972	0.219674583	0.477019098	0.633348523	0.801096541	NO	USP33
ENSG00000077264	19.02756702	-0.722275028	1.20633307	-0.598735993	0.549348951	0.742710721	NO	PAK3
ENSG00000077274	0	NA	NA	NA	NA	NA	NO	CAPN6	NA
ENSG00000077279	0	NA	NA	NA	NA	NA	NO	DCX	NA
ENSG00000077312	1037.707637	0.162861092	0.194736326	0.836315934	0.402977192	0.6212742	NO	SNRPA
ENSG00000077327	0	NA	NA	NA	NA	NA	NO	SPAG6	NA
ENSG00000077348	247.2930463	-0.357938826	0.253599766	-1.411432003	0.158117272	0.343515861	NO	EXOSC5
ENSG00000077380	3875.981001	0.045003092	0.181217027	0.248338102	0.803872821	0.903404059	NO	DYNC1I2
ENSG00000077420	0.314043304	1.837750173	4.047603304	0.454034162	0.649804239	NA	NO	APBB1IP
ENSG00000077454	214.4116072	0.639491294	0.183354797	3.487725995	0.000487147	0.003737021	NO	LRCH4
ENSG00000077458	208.8397073	-1.288770181	0.242976621	-5.304091299	1.13E-07	2.31E-06	DOWN	FAM76B
ENSG00000077463	575.1777014	0.199199327	0.187975836	1.059707096	0.289277873	0.507303331	NO	SIRT6
ENSG00000077498	0.526510042	2.563395679	3.992540074	0.642046324	0.520843105	NA	NO	TYR	NA
ENSG00000077514	332.8534223	0.183227197	0.161318784	1.135808193	0.256036847	0.471305075	NO	POLD3
ENSG00000077522	7.179953962	2.588831252	1.386617785	1.867011429	0.061899992	0.178862277	NO	ACTN2
ENSG00000077549	5252.598231	0.037648666	0.122670506	0.306908869	0.758912738	0.878135932	NO	CAPZB
ENSG00000077585	397.3433324	1.453225821	0.185381281	7.83911846	4.54E-15	3.16E-13	UP	GPR137B
ENSG00000077616	4.013500545	-1.193340723	1.058841834	-1.127024533	0.259732109	0.475058345	NO	NAALAD2
ENSG00000077684	441.9473699	0.027019444	0.254335908	0.106235269	0.915395689	0.960763829	NO	JADE1
ENSG00000077713	516.918068	0.178669529	0.16434346	1.087171519	0.276961015	0.494226107	NO	SLC25A43
ENSG00000077721	1591.172965	0.090451594	0.136893972	0.660741979	0.508777798	0.712371328	NO	UBE2A
ENSG00000077782	3714.518076	0.634075256	0.125013741	5.07204449	3.94E-07	7.04E-06	NO	FGFR1
ENSG00000077800	5.897700504	-1.065888164	0.889940767	-1.197706864	0.231031156	0.441559749	NO	FKBP6
ENSG00000077935	1.076739323	0.97987144	2.652679405	0.36938932	0.711837558	NA	NO	SMC1B
ENSG00000077942	152.5378587	3.682853678	1.51616919	2.429051917	NA	NA	NO	FBLN1	NA
ENSG00000077943	18.18565061	-2.317247631	0.642312017	-3.607666633	0.000308963	0.002522779	DOWN	ITGA8
ENSG00000077984	0.459417381	-0.738467173	3.220473142	-0.229303938	0.818632693	NA	NO	CST7
ENSG00000078018	331.0544706	-0.796982034	1.528923894	-0.521269919	NA	NA	NO	MAP2
ENSG00000078043	454.0890256	-0.189515742	0.20495094	-0.924688325	0.355128054	0.5754981	NO	PIAS2
ENSG00000078053	0.270186729	-1.555977784	4.059492438	-0.383293677	0.701502027	NA	NO	AMPH
ENSG00000078061	1150.708738	-0.418573773	0.192059939	-2.179391368	0.029302607	0.103886591	NO	ARAF
ENSG00000078070	422.1562448	-0.435798784	0.228331228	-1.908625413	0.056310431	0.167845685	NO	MCCC1
ENSG00000078081	2204.287988	-1.270442866	1.002768825	-1.266934944	NA	NA	NO	LAMP3
ENSG00000078098	568.8289921	9.931245816	2.690924429	3.690644638	0.000223686	0.001911841	UP	FAP
ENSG00000078114	183.6792201	3.301716159	0.697651016	4.732618578	2.22E-06	3.33E-05	UP	NEBL	NEBL
ENSG00000078124	988.6794816	-0.018626592	0.188374393	-0.098880701	0.921232992	0.963487203	NO	ACER3
ENSG00000078140	1628.608168	-0.334952237	0.137580909	-2.434583687	0.014908932	0.06191698	NO	UBE2K
ENSG00000078142	904.2264321	0.243489346	0.266705645	0.912951603	0.361267996	0.581779446	NO	PIK3C3
ENSG00000078177	253.847169	0.317616457	0.210768544	1.506944305	0.131824934	0.304606897	NO	N4BP2
ENSG00000078237	1046.607697	-0.479054435	0.214014022	-2.238425458	0.025193323	0.092885117	NO	TIGAR
ENSG00000078246	1019.740691	0.528746806	0.165956415	3.186058258	0.001442256	0.009443832	NO	TULP3
ENSG00000078269	2114.718018	0.774236978	0.220889343	3.505089778	0.000456453	0.003535793	NO	SYNJ2
ENSG00000078295	0	NA	NA	NA	NA	NA	NO	ADCY2	NA
ENSG00000078304	2471.902147	-0.023428367	0.222155544	-0.105459293	0.916011369	0.961076877	NO	PPP2R5C
ENSG00000078319	147.2969392	-0.188380886	0.22379844	-0.841743515	0.399931535	0.618304459	NO	NA
ENSG00000078328	0	NA	NA	NA	NA	NA	NO	RBFOX1	NA
ENSG00000078369	14639.22782	-0.407703726	0.13170992	-3.095467119	0.001965032	0.012244104	NO	GNB1
ENSG00000078399	120.5469478	-0.071666243	0.230533694	-0.310871015	0.75589868	0.875878942	NO	HOXA9
ENSG00000078401	10300.8257	-0.349392783	0.17457437	-2.001397929	0.045349524	0.143233996	NO	EDN1
ENSG00000078403	943.4378119	-0.15438939	0.147485493	-1.046810685	0.295186902	0.514157291	NO	MLLT10
ENSG00000078487	21.74386701	-0.111888414	0.544244748	-0.205584738	0.8371153	0.919973483	NO	ZCWPW1
ENSG00000078549	1.222159381	-2.483792682	2.189006113	-1.134666855	0.25651493	NA	NO	ADCYAP1R1
ENSG00000078579	0.175503347	1.04639009	4.080472857	0.256438439	0.79761231	NA	NO	FGF20
ENSG00000078589	0	NA	NA	NA	NA	NA	NO	P2RY10	NA
ENSG00000078596	1539.022055	0.234780494	0.53279332	0.440659604	0.659459445	0.818744092	NO	ITM2A
ENSG00000078618	2342.119894	0.267010522	0.181313987	1.472641612	0.140847698	0.318603625	NO	NRDC
ENSG00000078668	2116.198963	-0.182751878	0.119664232	-1.527205537	0.12670991	0.295952144	NO	VDAC3
ENSG00000078674	2928.475511	-0.200164641	0.185173401	-1.080957847	0.279715865	0.497254529	NO	PCM1
ENSG00000078687	482.0586592	-0.790027998	0.265065795	-2.980497724	0.002877804	0.016736145	NO	TNRC6C
ENSG00000078699	538.0320565	0.331762859	0.173038838	1.917273967	0.055203135	0.16537461	NO	CBFA2T2
ENSG00000078725	2.765443764	-1.626665224	1.598902236	-1.017363781	0.308980405	0.529305335	NO	BRINP1
ENSG00000078747	1670.883265	-0.168777099	0.218013441	-0.774159141	0.438836687	0.654229953	NO	ITCH
ENSG00000078795	2.104867679	0.045250275	1.664375651	0.027187537	0.978310156	0.989812952	NO	PKD2L2
ENSG00000078804	1478.739556	-0.023662902	0.304821151	-0.077628806	0.938123328	0.972184787	NO	TP53INP2
ENSG00000078808	6324.42719	0.074016496	0.245631885	0.301330976	0.763162123	0.880165813	NO	SDF4
ENSG00000078814	37.15183146	0.134422948	0.372939448	0.360441752	0.718516808	0.854921867	NO	MYH7B
ENSG00000078898	0	NA	NA	NA	NA	NA	NO	BPIFB2	NA
ENSG00000078900	3.077896158	1.06515313	1.180422001	0.902349438	0.366871271	0.587074298	NO	TP73
ENSG00000078902	1969.887659	0.188221673	0.160860472	1.170092756	0.241963643	0.45455128	NO	TOLLIP
ENSG00000078967	84.64495649	-0.103843973	0.277767322	-0.373852374	0.708514152	0.849203908	NO	UBE2D4
ENSG00000079101	0.184767186	-0.877163262	4.080472857	-0.214966082	0.829793763	NA	NO	CLUL1
ENSG00000079102	178.5037442	-1.274054846	0.297184446	-4.287084547	1.81E-05	0.000212644	DOWN	RUNX1T1
ENSG00000079112	0	NA	NA	NA	NA	NA	NO	CDH17	NA
ENSG00000079134	333.8375972	0.40895923	0.223908382	1.826457885	0.067781319	0.190620193	NO	THOC1
ENSG00000079150	231.4920535	0.451200215	0.278501631	1.620099006	0.105211011	0.260181768	NO	FKBP7
ENSG00000079156	337.8452427	1.374896729	0.290039663	4.740374872	2.13E-06	3.22E-05	UP	OSBPL6
ENSG00000079215	0	NA	NA	NA	NA	NA	NO	SLC1A3	NA
ENSG00000079246	5958.688637	0.000876088	0.163509479	0.005358028	0.995724933	0.998075148	NO	XRCC5
ENSG00000079257	914.952333	2.014313332	0.158203059	12.73245502	3.90E-37	1.48E-34	UP	LXN
ENSG00000079263	10.39624093	-0.075061655	0.687465834	-0.109186015	0.913054953	0.959154065	NO	SP140
ENSG00000079277	433.8495633	-0.223048893	0.268397483	-0.831039434	0.405951353	0.623836515	NO	MKNK1
ENSG00000079308	4012.386441	0.363342548	0.467495888	0.777210147	0.437034797	0.652771813	NO	TNS1
ENSG00000079313	1122.393335	0.20694778	0.128922826	1.605206671	0.10844833	0.265119153	NO	REXO1
ENSG00000079332	2008.274004	0.186965548	0.151066594	1.237636609	0.215850834	0.421878367	NO	SAR1A
ENSG00000079335	353.6586153	-0.07516407	0.515996499	-0.145667791	0.884183649	0.945456916	NO	CDC14A
ENSG00000079337	860.4509779	1.836801999	0.275164737	6.675281218	2.47E-11	9.70E-10	UP	RAPGEF3
ENSG00000079385	1539.426344	-0.976543133	0.314073314	-3.109284012	0.001875413	0.011809516	NO	CEACAM1
ENSG00000079387	396.1520259	0.565541018	0.223309122	2.532547769	0.011323694	0.049755704	NO	SENP1
ENSG00000079393	0	NA	NA	NA	NA	NA	NO	DUSP13B	NA
ENSG00000079432	3972.917838	0.194338663	0.239808824	0.81038996	0.417716086	0.634582746	NO	CIC
ENSG00000079435	100.1281051	0.971300925	0.255262605	3.805104653	0.000141744	0.001277512	NO	LIPE
ENSG00000079459	6830.663714	0.67963681	0.145103067	4.683821104	2.82E-06	4.13E-05	NO	FDFT1
ENSG00000079462	269.2485269	1.067343116	0.222690171	4.792951181	1.64E-06	2.54E-05	UP	PAFAH1B3
ENSG00000079482	280.1079629	0.830013048	0.237207043	3.499107948	0.000466818	0.003602869	NO	OPHN1
ENSG00000079557	0	NA	NA	NA	NA	NA	NO	AFM	NA
ENSG00000079616	592.5206263	-0.093031731	0.196905626	-0.472468629	0.636592329	0.803216316	NO	KIF22
ENSG00000079689	0	NA	NA	NA	NA	NA	NO	SCGN	NA
ENSG00000079691	14.3635963	1.938810406	0.678311325	2.858289897	0.004259311	0.022952483	UP	CARMIL1
ENSG00000079739	513.2760907	-1.050439047	0.482855418	-2.175473254	0.02959467	0.104415927	NO	PGM1
ENSG00000079785	2465.333256	0.06022164	0.13618544	0.442203219	0.658342157	0.81815151	NO	DDX1
ENSG00000079805	4630.104312	0.166416465	0.158286141	1.05136473	0.293091108	0.511772437	NO	DNM2
ENSG00000079819	2545.786834	-0.416866213	0.208703924	-1.997404772	0.04578123	0.144381699	NO	EPB41L2
ENSG00000079841	110.9702419	-0.40313196	0.277180593	-1.454401824	0.145834935	0.326147127	NO	RIMS1
ENSG00000079931	2.163852122	0.219224886	1.813974918	0.120853317	0.903807219	0.954896356	NO	MOXD1
ENSG00000079950	2252.169705	0.217062283	0.173372442	1.251999921	0.210569893	0.415050544	NO	STX7
ENSG00000079974	382.2631653	0.307540555	0.256654954	1.198264637	0.230814009	0.441233415	NO	RABL2B
ENSG00000079999	2362.856634	-0.236291426	0.198335737	-1.191370898	0.233508012	0.44486294	NO	KEAP1
ENSG00000080007	2.031350559	-4.434044344	2.069168243	-2.142911461	0.032120209	0.110697718	NO	DDX43
ENSG00000080031	31.00482812	0.990920758	1.032058102	0.960140477	0.336984519	0.557546077	NO	PTPRH
ENSG00000080166	0	NA	NA	NA	NA	NA	NO	DCT	NA
ENSG00000080189	897.4703038	0.1599525	0.187072658	0.855028741	0.392535237	0.612209966	NO	SLC35C2
ENSG00000080200	565.8701149	0.254217149	0.158653903	1.602337821	0.109080926	0.265949506	NO	CRYBG3
ENSG00000080224	0.487162915	-2.36642698	3.084569891	-0.767182156	0.44297322	NA	NO	EPHA6
ENSG00000080293	0.314043304	1.837750173	4.047603304	0.454034162	0.649804239	NA	NO	SCTR
ENSG00000080298	230.7527081	-0.404293936	0.181593926	-2.226362665	0.025989899	0.095029785	NO	RFX3
ENSG00000080345	1579.670992	-0.260486832	0.163265485	-1.595480101	0.110604916	0.268870471	NO	RIF1
ENSG00000080371	1338.620905	0.168644027	0.121228204	1.391128645	0.16418642	0.352288082	NO	RAB21
ENSG00000080493	0	NA	NA	NA	NA	NA	NO	SLC4A4	NA
ENSG00000080503	2091.074154	0.014411422	0.122754787	0.117400079	0.906543022	0.956275163	NO	SMARCA2
ENSG00000080511	0	NA	NA	NA	NA	NA	NO	RDH8	NA
ENSG00000080546	757.5777859	-1.003645772	0.179159897	-5.601955511	2.12E-08	4.99E-07	DOWN	SESN1
ENSG00000080561	789.1850951	-1.179646092	0.467020655	-2.525897046	0.01154033	0.050497572	NO	MID2
ENSG00000080572	0	NA	NA	NA	NA	NA	NO	DNAAF6	NA
ENSG00000080573	103.3502754	-0.625725551	0.73958054	-0.846054644	0.397522262	0.616412333	NO	COL5A3
ENSG00000080603	50.17624409	-0.358811377	0.325174908	-1.103441156	0.269835632	0.485934112	NO	SRCAP
ENSG00000080608	771.714789	-0.721912093	0.187795554	-3.844138354	0.000120977	0.001117889	NO	PUM3
ENSG00000080618	0.167302364	-0.877163262	4.080472857	-0.214966082	0.829793763	NA	NO	CPB2
ENSG00000080644	1.46901806	0.480836302	1.729119707	0.278081558	0.780949752	NA	NO	CHRNA3
ENSG00000080709	190.5568021	-1.18435767	0.538841033	-2.197972308	0.027951079	0.100272718	NO	KCNN2
ENSG00000080802	406.3572169	0.298703275	0.18182402	1.642815259	0.100421162	0.251491736	NO	CNOT4
ENSG00000080815	1353.800127	0.150874583	0.124356047	1.213246852	0.225035456	0.433718381	NO	PSEN1
ENSG00000080819	920.7453377	0.114915298	0.19673181	0.58412159	0.559138511	0.74944135	NO	CPOX
ENSG00000080822	1077.738077	-0.416280442	0.158955072	-2.618855993	0.008822518	0.040911444	NO	CLDND1
ENSG00000080823	122.5028892	2.168277385	0.423617583	5.118478245	3.08E-07	5.63E-06	UP	MOK
ENSG00000080824	13235.69473	0.018826577	0.208072398	0.090480895	0.927905075	0.966849532	NO	HSP90AA1
ENSG00000080839	346.162623	-0.423388089	0.195841201	-2.161894869	0.030626281	0.10708218	NO	RBL1
ENSG00000080845	3211.240793	0.2581935	0.172509336	1.496692913	0.134473181	0.308812521	NO	DLGAP4
ENSG00000080854	0.622256279	-2.728458229	2.836931517	-0.961763868	0.336168232	NA	NO	IGSF9B	NA
ENSG00000080910	0	NA	NA	NA	NA	NA	NO	CFHR2	NA
ENSG00000080947	48.87094826	0.696244197	0.399890429	1.741087427	0.081668255	0.217241594	NO	CROCCP3
ENSG00000080986	330.6440986	-0.038555735	0.253673426	-0.151989649	0.8791951	0.943217975	NO	NDC80
ENSG00000081014	534.891439	-0.341156434	0.250560488	-1.361573154	0.173332632	0.364873441	NO	AP4E1
ENSG00000081019	420.1345291	-0.021898192	0.212118449	-0.103235679	0.917775923	0.961987804	NO	RSBN1
ENSG00000081026	494.2346379	0.142038816	0.206618229	0.687445711	0.491801901	0.69806277	NO	MAGI3
ENSG00000081041	269.0037774	-2.64548342	0.328737733	-8.047398135	8.46E-16	6.51E-14	DOWN	CXCL2	CXCL2
ENSG00000081051	0	NA	NA	NA	NA	NA	NO	AFP	NA
ENSG00000081052	1.518066197	1.849965473	1.923416693	0.961812113	0.336143992	NA	NO	COL4A4
ENSG00000081059	84.98803958	2.933533501	0.372567608	7.873828643	3.44E-15	2.46E-13	UP	TCF7	TCF7
ENSG00000081087	911.2130435	0.104535988	0.214099314	0.488259331	0.625366164	0.794950097	NO	OSTM1
ENSG00000081138	0.270186729	-1.555977784	4.059492438	-0.383293677	0.701502027	NA	NO	CDH7
ENSG00000081148	13.04233953	0.245617868	0.756156945	0.324823926	0.745314335	0.869548633	NO	IMPG2
ENSG00000081154	2515.871167	-0.689614639	0.182692009	-3.774738933	0.000160175	0.00142339	NO	PCNP
ENSG00000081177	831.3027164	-0.381532072	0.138814149	-2.748509967	0.005986681	0.030070978	NO	EXD2
ENSG00000081181	246.7051052	-1.352549162	0.458633102	-2.949087531	0.003187137	0.018195672	DOWN	ARG2
ENSG00000081189	1592.926135	-0.710468984	0.409600878	-1.734539701	0.082822368	0.219572642	NO	MEF2C
ENSG00000081237	0.157021652	1.04639009	4.080472857	0.256438439	0.79761231	NA	NO	PTPRC
ENSG00000081248	0	NA	NA	NA	NA	NA	NO	CACNA1S	NA
ENSG00000081277	64.52120126	2.583701402	0.347743638	7.429902711	1.09E-13	6.10E-12	UP	PKP1	PKP1
ENSG00000081307	324.8480876	0.360219383	0.20345535	1.770508288	0.076642505	0.208275295	NO	UBA5
ENSG00000081320	296.6532668	0.748842865	0.292981101	2.55594256	0.01059006	0.047263827	NO	STK17B
ENSG00000081377	422.5975792	0.518027017	0.225699604	2.295205691	0.021721339	0.082946728	NO	CDC14B
ENSG00000081386	170.0253991	0.244204782	0.260243664	0.938369747	0.348054427	0.56839425	NO	ZNF510
ENSG00000081479	0.324324016	0.084617418	4.080472857	0.02073716	0.983455326	NA	NO	LRP2
ENSG00000081665	95.49976895	-1.363302681	0.502407041	-2.713542148	0.00665681	0.032760211	DOWN	ZNF506
ENSG00000081692	43.86298819	-0.184926381	0.374314191	-0.494040529	0.621277557	0.791937812	NO	JMJD4
ENSG00000081721	281.2324851	-0.023473729	0.192321123	-0.122054865	0.902855567	0.954282536	NO	DUSP12
ENSG00000081760	1603.300451	0.971813835	0.183587014	5.293478086	1.20E-07	2.42E-06	NO	AACS
ENSG00000081791	1600.809499	-0.313013417	0.210963026	-1.483735907	0.137878996	0.314130211	NO	DELE1
ENSG00000081800	0	NA	NA	NA	NA	NA	NO	SLC13A1	NA
ENSG00000081803	583.6871855	-0.123194138	0.451736952	-0.272712112	0.785074523	0.893035184	NO	CADPS2
ENSG00000081818	2.830734272	-0.433776213	1.151467861	-0.376715866	0.70638477	0.848063079	NO	PCDHB4
ENSG00000081842	3.404348833	0.271276701	1.114466033	0.243414059	0.807684653	0.905057984	NO	PCDHA6
ENSG00000081853	47.90501142	0.387583066	0.386861214	1.001865919	0.316408355	0.536813068	NO	PCDHGA2
ENSG00000081870	211.5089734	0.418653072	0.224451721	1.865225496	0.062149803	0.179347922	NO	IFT25
ENSG00000081913	911.0715664	0.487554165	0.391944134	1.243937906	0.213522417	0.41918697	NO	PHLPP1
ENSG00000081923	4185.974616	-0.371325845	0.336344739	-1.104003726	0.269591521	0.485816542	NO	ATP8B1
ENSG00000081985	0.689786111	-0.014729648	2.503367436	-0.005883934	0.995305327	NA	NO	IL12RB2
ENSG00000082014	88.11338931	3.434210587	0.437843847	7.843459736	4.38E-15	3.08E-13	UP	SMARCD3	SMARCD3
ENSG00000082068	470.2716057	0.148342179	0.206790132	0.717356181	0.47315435	0.682854691	NO	WDR70
ENSG00000082074	0.542084727	2.601747895	3.990313908	0.652015845	0.514390951	NA	NO	FYB1	NA
ENSG00000082126	239.4407997	-2.831658047	0.475767953	-5.951762885	2.65E-09	7.57E-08	DOWN	MPP4	MPP4
ENSG00000082146	540.0295132	-0.24078401	0.215488947	-1.117384503	0.263829958	0.479569329	NO	STRADB
ENSG00000082153	9841.117232	-0.013388917	0.296865064	-0.045101018	0.96402679	0.983208059	NO	BZW1
ENSG00000082175	0.774814465	-3.04235807	3.335971442	-0.911985646	0.361776274	NA	NO	PGR	NA
ENSG00000082196	2.717615177	-0.770324887	1.491267819	-0.516557038	0.605465413	0.781371284	NO	C1QTNF3
ENSG00000082212	997.8265609	-0.281870562	0.21179712	-1.330851723	0.183237805	0.379102744	NO	ME2
ENSG00000082213	490.1172267	-0.071240072	0.200044267	-0.356121535	0.72174955	0.856507681	NO	C5orf22
ENSG00000082258	689.0547725	-0.275034029	0.175884977	-1.563715301	0.117884443	0.281316156	NO	CCNT2
ENSG00000082269	212.7192319	0.114394972	0.210585472	0.543223475	0.586975946	0.768434743	NO	FAM135A
ENSG00000082293	0	NA	NA	NA	NA	NA	NO	COL19A1	NA
ENSG00000082397	1381.862698	-0.486561289	1.070777932	-0.45439981	0.649541089	0.81237571	NO	EPB41L3
ENSG00000082438	711.8804337	-0.061453585	0.488013912	-0.125925887	0.899790591	0.953436099	NO	COBLL1
ENSG00000082458	63.56062047	1.617097144	0.446218287	3.624004646	0.000290076	0.002388044	UP	DLG3
ENSG00000082482	9.397060462	1.75584256	1.233804002	1.423113037	0.15470339	0.338822338	NO	KCNK2
ENSG00000082497	333.0655978	8.894991696	1.69899014	5.235458104	1.65E-07	3.22E-06	UP	SERTAD4	SERTAD4
ENSG00000082512	459.2305875	0.643187543	0.372272318	1.727734009	0.084035923	0.221744298	NO	TRAF5
ENSG00000082515	510.5912498	-0.245050869	0.250786476	-0.977129521	0.328505034	0.549299238	NO	MRPL22
ENSG00000082516	613.800885	-0.264198937	0.222306145	-1.188446398	0.234657586	0.445936176	NO	GEMIN5
ENSG00000082556	0	NA	NA	NA	NA	NA	NO	OPRK1	NA
ENSG00000082641	8712.705068	0.132919381	0.211531229	0.62836765	0.529763124	0.728347696	NO	NFE2L1
ENSG00000082684	1.24369648	-3.712262525	3.064506258	-1.211373779	0.225752184	NA	NO	SEMA5B	NA
ENSG00000082701	2617.099811	0.220704962	0.208371457	1.05918999	0.289513263	0.507622508	NO	GSK3B
ENSG00000082781	5631.500233	1.799599819	0.264883328	6.793933883	1.09E-11	4.47E-10	UP	ITGB5
ENSG00000082805	2735.611044	0.118705508	0.127828968	0.928627608	0.353082109	0.57350209	NO	ERC1
ENSG00000082898	4526.587409	-0.361855555	0.164475862	-2.20005264	0.02780316	0.09984923	NO	XPO1
ENSG00000082929	2.66314313	-0.656677888	1.303358714	-0.503835115	0.614377249	0.787929773	NO	LINC01587
ENSG00000082996	555.1717701	0.052774169	0.154973275	0.340537225	0.733451994	0.863122313	NO	RNF13
ENSG00000083067	4.31228044	-2.415591247	1.67849592	-1.439140374	0.150110755	0.332594224	NO	TRPM3
ENSG00000083093	207.8959845	-0.080157256	0.193258776	-0.414766449	0.678312883	0.830242395	NO	PALB2
ENSG00000083097	234.838828	0.576262847	0.258536664	2.228940518	0.025817863	0.094556883	NO	DOP1A
ENSG00000083099	694.7359703	0.009852829	0.164227758	0.059994907	0.952159691	0.977817304	NO	LYRM2
ENSG00000083123	504.8221923	-0.623327698	0.192515518	-3.237804949	0.001204531	0.008117141	NO	BCKDHB
ENSG00000083168	1773.206174	-0.316468915	0.155945987	-2.029349521	0.042422703	0.136086088	NO	KAT6A
ENSG00000083223	667.6110078	0.210309497	0.195568129	1.075377149	0.282205908	0.499693646	NO	TUT7
ENSG00000083290	666.0794216	0.683270094	0.194203245	3.518324806	0.00043428	0.003384718	NO	ULK2
ENSG00000083307	0	NA	NA	NA	NA	NA	NO	GRHL2	NA
ENSG00000083312	9173.918246	-0.369754405	0.209773722	-1.762634528	0.07796215	0.210837059	NO	TNPO1
ENSG00000083444	7757.062103	0.58029582	0.208449117	2.78387276	0.00537141	0.02758523	NO	PLOD1
ENSG00000083454	18.28163824	3.596011186	0.826537578	4.350692914	1.36E-05	0.000165539	UP	P2RX5	P2RX5
ENSG00000083457	182.0804988	0.38747546	0.227333465	1.70443652	0.088299566	0.229303953	NO	ITGAE
ENSG00000083520	1000.288564	-1.169841232	0.213606839	-5.476609434	4.34E-08	9.65E-07	DOWN	DIS3
ENSG00000083535	195.2999702	-0.607196648	0.255988579	-2.371967731	0.017693636	0.070852785	NO	PIBF1
ENSG00000083544	153.1973168	-0.557400307	0.266388843	-2.092431127	0.036399967	0.121314085	NO	TDRD3
ENSG00000083622	0	NA	NA	NA	NA	NA	NO	NA	NA
ENSG00000083635	97.9655119	-0.94407171	0.299413523	-3.153069707	0.001615632	0.010397454	NO	NUFIP1
ENSG00000083642	634.4323614	0.216946083	0.207826568	1.043880414	0.296540721	0.515429567	NO	PDS5B
ENSG00000083720	987.8231055	-1.040631523	0.209331933	-4.97120295	6.65E-07	1.13E-05	DOWN	OXCT1
ENSG00000083750	267.1296966	0.613635396	0.194285087	3.15842767	0.001586227	0.010246356	NO	RRAGB
ENSG00000083782	0	NA	NA	NA	NA	NA	NO	EPYC	NA
ENSG00000083799	998.5108548	-0.427359515	0.219059987	-1.950878937	0.051071449	0.156070342	NO	CYLD
ENSG00000083807	49.95859557	-0.933879721	0.461684185	-2.022767405	0.043097134	0.13779055	NO	SLC27A5
ENSG00000083812	214.4758927	-0.054707951	0.194465003	-0.281325433	0.778460805	0.889823233	NO	ZNF324
ENSG00000083814	45.84658559	-0.917169193	0.400450264	-2.290344835	0.022001335	0.083730114	NO	ZNF671
ENSG00000083817	38.57800832	0.181509281	0.423605164	0.428486941	0.668296639	0.823601658	NO	ZNF416
ENSG00000083828	98.71100363	0.158603202	0.398576113	0.397924505	0.690685836	0.838478937	NO	ZNF586
ENSG00000083838	69.81714782	0.39653214	0.278420635	1.424219649	0.154382899	0.338354222	NO	ZNF446
ENSG00000083844	426.9737126	-0.040101124	0.196559748	-0.204014935	0.838341828	0.92059455	NO	ZNF264
ENSG00000083845	13082.39692	-0.647575899	0.196814198	-3.290290571	0.00100084	0.006946339	NO	RPS5
ENSG00000083857	1393.68425	6.11226851	1.458824158	4.189859674	2.79E-05	0.00031116	UP	FAT1	FAT1
ENSG00000083896	1162.878144	-0.225337358	0.126834356	-1.776627123	0.07562961	0.206289199	NO	YTHDC1
ENSG00000083937	624.383107	0.217849168	0.184968681	1.177762455	0.23889132	0.450738787	NO	CHMP2B
ENSG00000084070	342.654743	0.195066058	0.264610305	0.737182393	0.461011439	0.672474844	NO	SMAP2
ENSG00000084072	700.1491704	-0.208851175	0.14084379	-1.482856829	0.138112454	0.314473723	NO	PPIE
ENSG00000084073	1202.001305	-0.070511882	0.178777396	-0.394411619	0.693277167	0.840176643	NO	ZMPSTE24
ENSG00000084090	3070.519975	-0.6850174	0.151234883	-4.529493374	5.91E-06	7.99E-05	NO	STARD7
ENSG00000084092	886.1156205	0.14975607	0.25160886	0.595193945	0.551713837	0.744678077	NO	NOA1
ENSG00000084093	1422.558582	0.068351517	0.160375269	0.426197367	0.669964036	0.824747933	NO	REST
ENSG00000084110	0.472809926	0.966914974	3.203852976	0.301797548	0.7628064	NA	NO	HAL
ENSG00000084112	3472.846599	-0.685354518	0.309161798	-2.21681502	0.026635735	0.096684819	NO	SSH1
ENSG00000084207	6100.766355	0.373822462	0.193257816	1.934320015	0.053073794	0.160653304	NO	GSTP1
ENSG00000084234	50418.02679	0.472814647	0.166711306	2.836128263	0.00456641	0.024270381	NO	APLP2
ENSG00000084444	280.6048206	-0.632894449	0.225009959	-2.81273972	0.004912139	0.025693261	NO	FAM234B
ENSG00000084453	0.675433122	2.927226515	3.483993157	0.840192958	0.400800206	NA	NO	SLCO1A2	NA
ENSG00000084463	1669.697276	-0.404104549	0.173802655	-2.325076954	0.020067846	0.078125485	NO	WBP11
ENSG00000084623	4149.302667	0.007554503	0.163735303	0.046138508	0.963199854	0.982733602	NO	EIF3I
ENSG00000084628	2.657567879	-0.16417713	1.766021155	-0.092964418	0.925931829	0.966164566	NO	NKAIN1
ENSG00000084636	64.03239687	1.716424809	0.490780743	3.497335285	0.000469931	0.003625426	UP	COL16A1
ENSG00000084652	2551.127205	-0.126660239	0.149653218	-0.846358275	0.397352908	0.616350754	NO	TXLNA
ENSG00000084674	20.25224635	6.860775752	1.269377149	5.404836344	6.49E-08	1.40E-06	UP	APOB	APOB
ENSG00000084676	492.4199276	0.26560356	0.173154145	1.533913961	0.125050821	0.293157231	NO	NCOA1
ENSG00000084693	474.8225406	0.003268941	0.211919756	0.015425372	0.987692822	0.995070692	NO	AGBL5
ENSG00000084710	56.97049039	1.876544422	0.581812221	3.22534377	0.001258215	0.008431104	UP	EFR3B
ENSG00000084731	2059.460591	0.888389574	0.175323084	5.067156882	4.04E-07	7.20E-06	NO	KIF3C
ENSG00000084733	4009.99421	-0.21033343	0.177354521	-1.185949077	0.23564241	0.447133814	NO	RAB10
ENSG00000084734	1.751537113	2.178718659	2.128413515	1.023635043	0.306007687	NA	NO	GCKR
ENSG00000084754	6041.629992	-0.137857088	0.161272348	-0.854809206	0.392656781	0.612212348	NO	HADHA
ENSG00000084764	105.2093576	0.679679533	0.304559485	2.231680725	0.025636072	0.094159363	NO	MAPRE3
ENSG00000084774	2443.625955	-0.150194245	0.179308001	-0.837632698	0.402237023	0.620477878	NO	CAD
ENSG00000085063	22156.87056	0.657723774	0.246558152	2.667621281	0.007639031	0.036656941	NO	CD59
ENSG00000085117	616.1096243	1.473859812	0.214267958	6.878582423	6.05E-12	2.63E-10	UP	CD82
ENSG00000085185	707.122545	0.839793384	0.219798378	3.820744225	0.00013305	0.001213527	NO	BCORL1
ENSG00000085224	2398.932916	0.083753022	0.173609089	0.482423029	0.629505465	0.798193454	NO	ATRX
ENSG00000085231	141.8396104	-0.464975645	0.209998974	-2.214180553	0.026816361	0.097203839	NO	AK6
ENSG00000085265	0	NA	NA	NA	NA	NA	NO	FCN1	NA
ENSG00000085274	200.2031548	-0.19184554	0.292124663	-0.656724899	0.511357822	0.714474981	NO	MYNN
ENSG00000085276	1083.822625	3.103928287	0.465313554	6.67061654	2.55E-11	9.99E-10	UP	MECOM	MECOM
ENSG00000085365	1259.718937	0.156899816	0.202076637	0.77643719	0.437490893	0.653121783	NO	SCAMP1
ENSG00000085377	864.4062956	0.398926963	0.199377033	2.000867181	0.045406705	0.143390786	NO	PREP
ENSG00000085382	406.4574838	0.69148624	0.339239175	2.038344305	0.041515512	0.133745636	NO	HACE1
ENSG00000085415	664.2919267	-1.073775645	0.162332393	-6.614672699	3.72E-11	1.43E-09	DOWN	SEH1L
ENSG00000085433	840.046647	0.196951488	0.160162348	1.229699055	0.218809821	0.426037305	NO	WDR47
ENSG00000085449	2733.557844	0.28045742	0.15759459	1.779613247	0.075139277	0.205511811	NO	WDFY1
ENSG00000085465	21.31271681	0.151639723	0.682601062	0.22214985	0.824197233	0.913282763	NO	OVGP1
ENSG00000085491	1411.398661	-0.325605148	0.139384057	-2.336028622	0.01948975	0.076419912	NO	SLC25A24
ENSG00000085511	530.7973728	0.02075906	0.184517887	0.112504324	0.910423542	0.957386104	NO	MAP3K4
ENSG00000085514	2.316163531	0.857122118	2.206329804	0.388483225	0.697658465	0.842961499	NO	PILRA
ENSG00000085552	0.979093302	3.466988	3.115050971	1.112979541	0.265717216	NA	NO	IGSF9	NA
ENSG00000085563	2.172937895	4.615374571	1.943957769	2.374215451	0.017586285	0.070646048	NO	ABCB1
ENSG00000085644	303.8352352	-0.251962152	0.205529379	-1.225917938	0.220229558	0.427881641	NO	ZNF213
ENSG00000085662	1592.440288	0.430763304	0.19056096	2.26050133	0.023790154	0.088639764	NO	AKR1B1
ENSG00000085719	2582.643884	0.156032461	0.14900652	1.047151901	0.295029525	0.513930245	NO	CPNE3
ENSG00000085721	1054.193352	-0.424085729	0.190916212	-2.221318582	0.026329391	0.095828905	NO	RRN3
ENSG00000085733	8330.557735	-0.203664686	0.173166692	-1.176119284	0.239547213	0.451483582	NO	CTTN
ENSG00000085741	1.43511972	0.770795182	2.1252734	0.362680482	0.716843581	NA	NO	WNT11
ENSG00000085760	522.1662442	-0.533591167	0.204512807	-2.609084363	0.009078486	0.04185347	NO	MTIF2
ENSG00000085788	1124.196948	0.103861466	0.133830847	0.77606522	0.437710478	0.653216681	NO	DDHD2
ENSG00000085831	19.94677123	-0.494615494	0.765535684	-0.646103773	0.518212152	0.719278921	NO	TTC39A
ENSG00000085832	2110.615617	-0.401908498	0.159210029	-2.524391843	0.011589866	0.050644413	NO	EPS15
ENSG00000085840	171.0503258	-0.530254545	0.305169395	-1.737574458	0.082285824	0.218483627	NO	ORC1
ENSG00000085871	814.149709	-0.357118526	0.186136826	-1.918580719	0.055037418	0.16500813	NO	MGST2
ENSG00000085872	801.8118149	0.198772997	0.151193306	1.314694432	0.188612618	0.385500477	NO	CHERP
ENSG00000085978	732.5689473	0.24979632	0.201834284	1.237630768	0.215853	0.421878367	NO	ATG16L1
ENSG00000085982	1176.023518	-0.458770614	0.222855719	-2.058599245	0.039532645	0.128908147	NO	USP40
ENSG00000085998	1554.782157	0.26590643	0.167032247	1.591946669	0.111396688	0.270345944	NO	POMGNT1
ENSG00000085999	112.9648888	-0.76246963	0.293988214	-2.593538088	0.009499402	0.04342551	NO	RAD54L
ENSG00000086015	1650.7048	0.533212276	0.219712665	2.426861815	0.015230056	0.063045269	NO	MAST2
ENSG00000086061	3710.356505	0.185632908	0.163982157	1.132031139	0.257621343	0.473329209	NO	DNAJA1
ENSG00000086062	2932.666363	-0.316541847	0.200034392	-1.582437116	0.113549817	0.274020752	NO	B4GALT1
ENSG00000086065	1263.613641	-0.009404999	0.139548418	-0.067395958	0.946266487	0.975241154	NO	CHMP5
ENSG00000086102	584.6731207	-0.171218496	0.143917156	-1.189701777	0.234163627	0.4454338	NO	NFX1
ENSG00000086159	0	NA	NA	NA	NA	NA	NO	AQP6	NA
ENSG00000086189	1146.644141	-0.770316118	0.193402461	-3.982969573	6.81E-05	0.000676928	NO	DIMT1
ENSG00000086200	1206.95724	-0.233394365	0.230181632	-1.013957381	0.310603089	0.53118156	NO	IPO11
ENSG00000086205	0.501907093	-2.409057654	3.992129001	-0.603451856	0.546208134	NA	NO	FOLH1
ENSG00000086232	2337.50615	-0.111405556	0.155541098	-0.716245143	0.473839993	0.683170216	NO	EIF2AK1
ENSG00000086288	0	NA	NA	NA	NA	NA	NO	NME8	NA
ENSG00000086289	9.061263506	-3.280473947	0.955572582	-3.43299296	0.000596958	0.004429318	DOWN	EPDR1
ENSG00000086300	64.44927971	-2.776292285	1.677702606	-1.654817889	0.097961444	0.247306423	NO	SNX10
ENSG00000086475	1134.763389	-0.189313399	0.160217815	-1.181600184	0.237364381	0.449284207	NO	SEPHS1
ENSG00000086504	1323.790571	-0.145177182	0.135538024	-1.071117743	0.284116491	0.50168556	NO	MRPL28
ENSG00000086506	15.59260495	1.037696532	0.947444194	1.095258738	0.273403299	0.489854017	NO	HBQ1
ENSG00000086544	612.4321425	-0.455782557	0.213951326	-2.130309568	0.033146064	0.113146419	NO	ITPKC
ENSG00000086548	1.681106691	4.243121428	2.680548109	1.582930526	0.1134373	NA	NO	CEACAM6	NA
ENSG00000086570	2.007612848	2.354892611	1.791378615	1.314570014	0.188654453	0.385500477	NO	FAT2
ENSG00000086589	851.1465605	-0.282658971	0.148358052	-1.905248605	0.056747763	0.168884539	NO	RBM22
ENSG00000086598	3994.999738	0.402703887	0.206120679	1.953728709	0.050733309	0.155311549	NO	TMED2
ENSG00000086619	219.848327	-0.404705319	0.242779238	-1.666968405	0.095520687	0.24304481	NO	ERO1B
ENSG00000086666	1321.240253	-0.052063211	0.125707531	-0.414161433	0.678755885	0.830463917	NO	ZFAND6
ENSG00000086696	1647.367136	-0.895042781	0.15065052	-5.941186135	2.83E-09	8.04E-08	NO	HSD17B2
ENSG00000086712	260.2897334	-0.420856491	0.234851623	-1.792010147	0.073131341	0.201527127	NO	TXLNG
ENSG00000086717	0.720541066	-0.051436084	3.622774988	-0.014197979	0.988672032	NA	NO	PPEF1
ENSG00000086730	25.21329819	-0.586013297	0.575037644	-1.019086843	0.30816174	0.52857507	NO	LAT2
ENSG00000086758	7789.323179	-0.024002003	0.178269467	-0.134638888	0.892897393	0.949579141	NO	HUWE1
ENSG00000086827	408.5520198	0.0840095	0.15313808	0.54858661	0.583289177	0.766103341	NO	ZW10
ENSG00000086848	141.1628864	-0.362485754	0.252384308	-1.43624521	0.150932578	0.333729987	NO	ALG9
ENSG00000086967	0	NA	NA	NA	NA	NA	NO	MYBPC2	NA
ENSG00000086991	1246.990329	0.402054147	0.202451766	1.985925608	0.047041585	0.147354607	NO	NOX4
ENSG00000087008	547.7558915	0.201141649	0.165353396	1.216434942	0.22381928	0.432558054	NO	ACOX3
ENSG00000087053	1480.356991	-1.563925392	0.215133305	-7.269564285	3.61E-13	1.87E-11	DOWN	MTMR2
ENSG00000087074	3852.452773	-1.007865819	0.201655994	-4.997946242	5.79E-07	1.00E-05	DOWN	PPP1R15A
ENSG00000087076	82.98048138	0.680469791	0.728625729	0.933908541	0.350351073	0.570870221	NO	HSD17B14
ENSG00000087077	2567.20509	-0.076588923	0.12796888	-0.59849647	0.549508714	0.742821098	NO	TRIP6
ENSG00000087085	171.530952	-0.967890696	0.735547509	-1.31587788	0.188215034	0.385117851	NO	ACHE
ENSG00000087086	24574.79597	-0.308714006	0.333751665	-0.924981173	0.354975701	0.57530023	NO	FTL
ENSG00000087087	1734.842081	-0.129710143	0.121120644	-1.070916886	0.284206803	0.50168556	NO	SRRT
ENSG00000087088	4406.754587	-0.412689847	0.175560228	-2.350702389	0.018738014	0.07402963	NO	BAX
ENSG00000087095	1176.168782	-0.269645883	0.197309298	-1.366615188	0.171745954	0.362812892	NO	NLK
ENSG00000087111	1520.941346	0.566196259	0.129272249	4.379874757	1.19E-05	0.000147886	NO	PIGS
ENSG00000087116	5.078253009	-4.742989422	1.969138632	-2.408662014	0.016011118	0.065610377	NO	ADAMTS2
ENSG00000087128	0	NA	NA	NA	NA	NA	NO	TMPRSS11E	NA
ENSG00000087152	2086.479557	-0.022903434	0.187246951	-0.122316727	0.902648186	0.95427119	NO	ATXN7L3
ENSG00000087157	551.3202565	-0.238375237	0.208807591	-1.141602354	0.253619345	0.468669622	NO	PGS1
ENSG00000087191	1618.759067	0.291464528	0.146198647	1.993619879	0.046193611	0.145416968	NO	PSMC5
ENSG00000087206	716.1531733	-0.075398915	0.195152805	-0.386358345	0.699231296	0.843308064	NO	UIMC1
ENSG00000087237	410.964986	-3.185793883	0.419229066	-7.59917225	2.98E-14	1.85E-12	DOWN	CETP	CETP
ENSG00000087245	6124.67887	6.56291964	0.541161248	12.12747524	7.55E-34	2.52E-31	UP	MMP2	MMP2
ENSG00000087250	0.180694909	1.04639009	4.080472857	0.256438439	0.79761231	NA	NO	MT3
ENSG00000087253	1212.643898	3.081149208	0.224717515	13.71121074	8.70E-43	4.47E-40	UP	LPCAT2	LPCAT2
ENSG00000087258	0.700066824	-1.483162028	2.893019543	-0.512669204	0.608182735	NA	NO	GNAO1
ENSG00000087263	697.1576198	-0.424379212	0.215809782	-1.966450305	0.049246617	0.151934283	NO	OGFOD1
ENSG00000087266	2212.554484	0.184657909	0.153161825	1.205639252	0.227956618	0.437719077	NO	SH3BP2
ENSG00000087269	641.2460407	-0.379716712	0.160215648	-2.370035116	0.017786396	0.071126835	NO	NOP14
ENSG00000087274	7630.008527	0.123729724	0.135946382	0.910136207	0.362750682	0.582887616	NO	ADD1
ENSG00000087299	168.7193683	-0.346974231	0.287449028	-1.207080898	0.227400991	0.436904894	NO	L2HGDH
ENSG00000087301	152.9237909	0.009326946	0.273895657	0.034052916	0.972834955	0.987737193	NO	TXNDC16
ENSG00000087302	1941.148933	-0.027666334	0.144741706	-0.19114279	0.848413724	0.926193099	NO	RTRAF
ENSG00000087303	1049.13224	0.230159467	1.057515153	0.217641767	NA	NA	NO	NID2
ENSG00000087338	469.009379	-0.007569524	0.155345767	-0.048726944	0.961136904	0.981742558	NO	GMCL1
ENSG00000087365	3932.418809	0.038615764	0.113120318	0.341368943	0.732825852	0.862972892	NO	SF3B2
ENSG00000087448	643.5425053	1.045803687	0.396613357	2.63683426	0.008368371	0.039313564	UP	KLHL42
ENSG00000087460	18312.37717	-0.137133245	0.191812751	-0.714932894	0.47465051	0.683975809	NO	GNAS
ENSG00000087470	1961.941896	0.423214736	0.137098286	3.086944035	0.002022257	0.012539046	NO	DNM1L
ENSG00000087494	6.860487236	4.398239897	1.726848941	2.546974314	0.010866143	0.048235631	UP	PTHLH
ENSG00000087495	10.90266161	-0.522742674	1.452728683	-0.359835033	0.718970503	0.855075066	NO	PHACTR3
ENSG00000087502	564.366429	0.385818504	0.20762167	1.858276663	0.063129736	0.181268679	NO	ERGIC2
ENSG00000087510	0.489546651	2.468009521	3.892385789	0.63406087	0.526041098	NA	NO	TFAP2C
ENSG00000087586	491.9061583	0.377844702	0.155323574	2.432629464	0.014989632	0.062190223	NO	AURKA
ENSG00000087589	1.619205592	2.089931529	1.779506293	1.174444584	0.240216996	NA	NO	CASS4
ENSG00000087842	726.6893527	-0.440958566	0.547731796	-0.805062934	0.420783364	0.637917509	NO	PIR
ENSG00000087884	44.34381836	0.785118961	0.382540124	2.0523833	0.040132426	0.130313348	NO	AAMDC
ENSG00000087903	149.9465179	1.171238049	0.370388706	3.162186181	0.001565894	0.010145737	UP	RFX2
ENSG00000087995	370.6625139	-0.223149852	0.16955912	-1.316059273	0.188154149	0.385034699	NO	METTL2A
ENSG00000088002	3.630732469	-0.125265183	1.113385325	-0.112508384	0.910420323	0.957386104	NO	SULT2B1
ENSG00000088035	211.4609358	-0.050308958	0.232117946	-0.21673877	0.828411932	0.915392778	NO	ALG6
ENSG00000088038	1093.58517	-0.108520857	0.165105228	-0.657282986	0.510998974	0.714134556	NO	CNOT3
ENSG00000088053	0.554301558	-2.540066358	3.984800053	-0.637438849	0.52383903	NA	NO	GP6	NA
ENSG00000088179	523.5560658	0.440948805	0.173388603	2.543124508	0.010986607	0.04869082	NO	PTPN4
ENSG00000088205	1228.367204	-0.318069267	0.18932491	-1.680018057	0.092953802	0.237978253	NO	DDX18
ENSG00000088247	5821.474394	0.191398141	0.145724362	1.313425833	0.189039497	0.386132682	NO	KHSRP
ENSG00000088256	2357.055568	0.124476699	0.129862501	0.958526884	0.337797142	0.55806727	NO	GNA11
ENSG00000088280	256.972534	2.248284839	0.402467379	5.586253587	2.32E-08	5.40E-07	UP	ASAP3
ENSG00000088298	885.2248381	0.819375065	0.175563376	4.667118409	3.05E-06	4.43E-05	NO	EDEM2
ENSG00000088305	69.88247771	1.256967733	0.459347544	2.736419837	0.006211173	0.030904728	UP	DNMT3B
ENSG00000088320	4.827946326	5.767123938	1.659821345	3.474544989	0.000511721	0.003889444	UP	REM1
ENSG00000088325	1939.637571	0.296909061	0.145522197	2.040300851	0.04132037	0.133275013	NO	TPX2
ENSG00000088340	48.76749707	0.79282573	0.509373694	1.556471681	0.119595971	0.283906226	NO	FER1L4
ENSG00000088356	393.8416078	-0.369385988	0.228456045	-1.616879904	0.105904207	0.261318322	NO	PDRG1
ENSG00000088367	839.1207024	1.880239391	0.223764046	8.402777051	4.36E-17	3.95E-15	UP	EPB41L1
ENSG00000088386	0.707204951	2.988093042	3.501703838	0.853325461	0.393478844	NA	NO	SLC15A1	NA
ENSG00000088387	6344.500248	-0.712528857	0.234239269	-3.041884737	0.002351019	0.014193438	NO	DOCK9
ENSG00000088448	395.2598232	-0.671290282	0.203574791	-3.297511836	0.000975456	0.006802435	NO	ANKRD10
ENSG00000088451	104.7082074	-1.640433804	0.285938471	-5.737016765	9.64E-09	2.48E-07	DOWN	TGDS
ENSG00000088538	22.66741678	1.744091778	0.655468236	2.660833403	0.007794751	0.037179029	UP	DOCK3
ENSG00000088543	43.22257478	1.399637872	0.345282218	4.053605421	5.04E-05	0.000521538	UP	C3orf18
ENSG00000088682	476.3766573	-0.366062059	0.185017257	-1.978529272	0.04786903	0.149062607	NO	COQ9
ENSG00000088726	0.987718374	-2.132548589	2.19320464	-0.972343643	0.330879619	NA	NO	TMEM40
ENSG00000088727	88.25724679	-0.181340396	0.337258669	-0.537689354	0.59079153	0.771231906	NO	KIF9
ENSG00000088756	15.70583512	-1.348157379	0.901791022	-1.494977602	0.134920288	0.309540248	NO	ARHGAP28
ENSG00000088766	699.4014259	-0.282801354	0.190064863	-1.487920229	0.136771932	0.312317435	NO	CRLS1
ENSG00000088782	0	NA	NA	NA	NA	NA	NO	DEFB127	NA
ENSG00000088808	985.8299589	-0.570215351	0.300878052	-1.895170975	0.058069754	0.171412992	NO	PPP1R13B
ENSG00000088812	2420.632302	0.239486221	0.12012454	1.993649438	0.046190379	0.145416968	NO	ATRN
ENSG00000088826	757.6410346	-0.120886309	0.306111072	-0.394909954	0.692909344	0.839837921	NO	SMOX
ENSG00000088827	0.157021652	1.04639009	4.080472857	0.256438439	0.79761231	NA	NO	SIGLEC1
ENSG00000088832	25159.08022	0.452794635	0.195740059	2.313244603	0.020709195	0.07994859	NO	FKBP1A
ENSG00000088833	1506.84901	0.466552135	0.169842881	2.746963142	0.006014989	0.03018128	NO	NSFL1C
ENSG00000088836	1018.69303	-1.365826008	0.392307175	-3.481521869	0.000498573	0.003816974	DOWN	SLC4A11
ENSG00000088854	1286.265036	0.277683278	0.142824516	1.944226989	0.051868085	0.157899541	NO	DNAAF9
ENSG00000088876	120.4310112	0.147805806	0.220338425	0.670812665	0.502339878	0.707210354	NO	ZNF343
ENSG00000088881	17.22853724	0.462154637	0.920477717	0.502081288	0.615610342	0.788614827	NO	EBF4
ENSG00000088882	5.243961174	-0.633556567	0.985208804	-0.643068317	0.520179772	0.720905023	NO	CPXM1
ENSG00000088888	4152.079768	-0.058579801	0.114260871	-0.512684708	0.608171889	0.783524477	NO	MAVS
ENSG00000088899	722.5646789	0.434069454	0.229877315	1.888265719	0.058990287	0.173441294	NO	LZTS3
ENSG00000088926	0	NA	NA	NA	NA	NA	NO	F11	NA
ENSG00000088930	2003.174506	0.235577978	0.177393658	1.32799549	0.184179597	0.380009047	NO	XRN2
ENSG00000088970	88.390318	0.77997484	0.563301452	1.384649084	0.166159795	0.354881044	NO	KIZ
ENSG00000088986	3599.642904	-0.094622937	0.214024395	-0.44211286	0.658407539	0.81815151	NO	DYNLL1
ENSG00000088992	2.861053137	-0.433903216	1.463498825	-0.296483474	0.766860886	0.882718568	NO	TESC
ENSG00000089006	1223.460886	-0.458138052	0.138380522	-3.310711985	0.000930589	0.006525449	NO	SNX5
ENSG00000089009	18690.22386	-0.401553516	0.164658376	-2.438706885	0.014739919	0.061336769	NO	RPL6
ENSG00000089012	0.180694909	1.04639009	4.080472857	0.256438439	0.79761231	NA	NO	SIRPG
ENSG00000089022	475.9273778	0.157271885	0.202890625	0.775155996	0.438247487	0.653761567	NO	MAPKAPK5
ENSG00000089041	502.1762132	-1.951896946	1.271887384	-1.534646046	NA	NA	NO	P2RX7
ENSG00000089048	386.3868238	-0.488141624	0.182039558	-2.681514003	0.007328985	0.035410392	NO	ESF1
ENSG00000089050	520.8404762	0.861913292	0.257487106	3.347403698	0.000815723	0.005823051	NO	RBBP9
ENSG00000089053	2712.957619	0.515703125	0.133046404	3.876114727	0.000106138	0.000998723	NO	ANAPC5
ENSG00000089057	1127.888096	-0.158513838	0.196500423	-0.80668446	0.419848299	0.636855317	NO	SLC23A2
ENSG00000089060	1860.353736	2.058370927	0.283261504	7.266680782	3.68E-13	1.89E-11	UP	SLC8B1
ENSG00000089063	2032.584301	-0.388281763	0.16217277	-2.394247592	0.016654502	0.067704705	NO	TMEM230
ENSG00000089091	33.28727069	1.640091158	0.506963652	3.235125735	0.001215892	0.0081821	UP	DZANK1
ENSG00000089094	957.5769245	0.886397716	0.199596195	4.440954975	8.96E-06	0.000114538	NO	KDM2B
ENSG00000089101	0.63836732	1.458054463	3.699495043	0.394122562	0.693490555	NA	NO	CFAP61
ENSG00000089116	0.184767186	-0.877163262	4.080472857	-0.214966082	0.829793763	NA	NO	LHX5
ENSG00000089123	104.2865209	-0.111021067	0.341889162	-0.324728242	0.745386758	0.869560376	NO	TASP1
ENSG00000089127	458.9321672	1.225404829	0.361555595	3.389256998	0.000700823	0.005086851	UP	OAS1
ENSG00000089154	4966.751243	0.040691783	0.154705954	0.263026611	0.792530069	0.897302461	NO	GCN1
ENSG00000089157	53696.19373	-0.274499127	0.169247236	-1.62188248	0.104828513	0.259303309	NO	RPLP0
ENSG00000089159	6004.07053	0.820927041	0.172094815	4.770202054	1.84E-06	2.81E-05	NO	PXN
ENSG00000089163	15.72607142	-0.068723289	0.558812098	-0.122981032	0.902122118	0.95427119	NO	SIRT4
ENSG00000089169	0.721603922	-2.923263523	3.503715867	-0.834332359	0.404093722	NA	NO	RPH3A	NA
ENSG00000089177	224.9691516	-0.323010077	0.205911252	-1.568685894	0.116721147	0.279240918	NO	KIF16B
ENSG00000089195	196.9842145	0.105782008	0.244987351	0.431785589	0.665897255	0.822189851	NO	TRMT6
ENSG00000089199	4.620599492	1.553165155	1.49321101	1.040151154	0.298269681	0.517347184	NO	CHGB
ENSG00000089220	4819.362186	0.310007645	0.148170768	2.092232149	0.036417754	0.121352099	NO	PEBP1
ENSG00000089225	0	NA	NA	NA	NA	NA	NO	TBX5	NA
ENSG00000089234	590.2199412	0.45221437	0.159878425	2.828489015	0.004676831	0.024698497	NO	BRAP
ENSG00000089248	2419.531382	0.19751458	0.307016046	0.643336342	0.52000588	0.720769082	NO	ERP29
ENSG00000089250	0	NA	NA	NA	NA	NA	NO	NOS1	NA
ENSG00000089280	3208.08749	0.059487198	0.154203223	0.385771432	0.699665955	0.843529543	NO	FUS
ENSG00000089289	743.7722583	0.22961522	0.155897724	1.472858064	0.140789312	0.318509439	NO	IGBP1
ENSG00000089327	2094.562951	0.454779249	0.204546811	2.223350468	0.026192177	0.095471581	NO	FXYD5
ENSG00000089335	280.7588484	-0.23213108	0.207047701	-1.121147822	0.262224946	0.477672026	NO	ZNF302
ENSG00000089351	3182.940337	0.180329232	0.249363781	0.723157273	0.469583266	0.680489596	NO	GRAMD1A
ENSG00000089356	0	NA	NA	NA	NA	NA	NO	FXYD3	NA
ENSG00000089472	3.538880966	-2.606178674	1.352637917	-1.926737851	0.054012308	0.162833238	NO	HEPH
ENSG00000089486	902.7090001	0.367655785	0.200606452	1.832721632	0.066843979	0.188872067	NO	CDIP1
ENSG00000089505	64.97584659	0.319528173	0.34057545	0.938200842	0.348141206	0.568487147	NO	CMTM1
ENSG00000089558	7.389420126	1.974589586	0.933985351	2.114154771	0.03450205	0.11639622	NO	KCNH4
ENSG00000089597	11729.71848	-0.102977276	0.16853888	-0.611000119	0.541199501	0.736668164	NO	GANAB
ENSG00000089639	592.6095021	1.28999418	0.17034605	7.572786	3.65E-14	2.24E-12	UP	GMIP
ENSG00000089682	223.9112155	-0.282663344	0.18962264	-1.490662424	0.136050146	0.311440192	NO	RBM41
ENSG00000089685	1516.603044	-0.178110931	0.280034163	-0.636032865	0.524755001	0.724132201	NO	BIRC5
ENSG00000089692	25.08359833	1.157207253	0.540473799	2.141097784	0.032266153	0.110959392	NO	LAG3
ENSG00000089693	3076.676303	-0.114921603	0.161618236	-0.71106829	0.477041919	0.686209325	NO	MLF2
ENSG00000089723	100.5677407	0.670536339	0.304788213	2.20000745	0.027806366	0.09984923	NO	OTUB2
ENSG00000089737	1797.898246	0.329492101	0.223199701	1.476221065	0.139884556	0.317028317	NO	DDX24
ENSG00000089775	192.5744336	-0.592962654	0.25068678	-2.365352707	0.018012907	0.071798669	NO	ZBTB25
ENSG00000089818	328.6449889	-0.426547349	0.188820307	-2.259012047	0.023882636	0.088949487	NO	NECAP1
ENSG00000089820	166.181652	0.596263789	0.277581264	2.148069289	0.031708251	0.109739465	NO	ARHGAP4
ENSG00000089847	15.36138017	-0.142407965	0.531556536	-0.267907466	0.788770546	0.895384526	NO	ANKRD24
ENSG00000089876	1027.848965	0.30156114	0.160335042	1.880818669	0.05999659	0.17534273	NO	DHX32
ENSG00000089902	1184.748317	0.249621069	0.153691851	1.624165933	0.104340399	0.258474847	NO	RCOR1
ENSG00000089916	1103.011133	-0.093704102	0.185197377	-0.50596884	0.612878525	0.786763258	NO	GPATCH2L
ENSG00000090006	2746.718284	0.815880404	0.308239371	2.646905234	0.008123211	0.038379903	NO	LTBP4
ENSG00000090013	721.4564636	0.531743613	0.197936582	2.686434252	0.007221916	0.035008712	NO	BLVRB
ENSG00000090020	3270.238513	-0.032590032	0.267956951	-0.121624135	0.903196698	0.954386376	NO	SLC9A1
ENSG00000090054	1562.583698	-0.259703377	0.131651639	-1.972655858	0.048534784	0.150323452	NO	SPTLC1
ENSG00000090060	3949.732821	-0.265797763	0.153096868	-1.736141093	0.08253889	0.218948538	NO	PAPOLA
ENSG00000090061	259.7459675	-0.792688486	0.262581557	-3.018827734	0.002537548	0.01508177	NO	CCNK
ENSG00000090097	961.7596579	1.036446315	0.15898255	6.519245766	7.07E-11	2.59E-09	UP	PCBP4
ENSG00000090104	0	NA	NA	NA	NA	NA	NO	RGS1	NA
ENSG00000090238	826.0274167	0.295203204	0.157957107	1.868882059	0.061639225	0.178443163	NO	YPEL3
ENSG00000090263	331.2779641	-0.45907963	0.185259919	-2.478029958	0.013211005	0.056242151	NO	MRPS33
ENSG00000090266	311.5142496	-0.341604982	0.228047757	-1.497953707	0.134145278	0.308365402	NO	NDUFB2
ENSG00000090273	1882.943186	0.369703042	0.205987518	1.794783715	0.072688166	0.200683923	NO	NUDC
ENSG00000090316	1726.500732	-0.039490185	0.119873142	-0.329433135	0.741828326	0.867791763	NO	MAEA
ENSG00000090339	1877.426175	-0.5575865	0.400624041	-1.391794909	0.163984512	0.352106199	NO	ICAM1
ENSG00000090372	2545.228555	-0.26992046	0.141495647	-1.907623771	0.056439861	0.168099738	NO	STRN4
ENSG00000090376	521.4252884	0.851357794	0.168694773	5.046734864	4.49E-07	7.93E-06	NO	IRAK3
ENSG00000090382	0	NA	NA	NA	NA	NA	NO	LYZ	NA
ENSG00000090402	0	NA	NA	NA	NA	NA	NO	SI	NA
ENSG00000090432	746.3290988	0.016435654	0.136530366	0.12038094	0.904181389	0.955002359	NO	MUL1
ENSG00000090447	147.8932638	-0.107526582	0.289647418	-0.371232662	0.710464248	0.850544451	NO	TFAP4
ENSG00000090470	615.676883	0.0074253	0.223725779	0.033189292	0.973523637	0.988043101	NO	PDCD7
ENSG00000090487	1774.617077	0.107284153	0.14353182	0.747459015	0.454786533	0.667078712	NO	SPG21
ENSG00000090512	0	NA	NA	NA	NA	NA	NO	FETUB	NA
ENSG00000090520	472.2321925	-0.092462546	0.246968177	-0.374390529	0.708113788	0.849203908	NO	DNAJB11
ENSG00000090530	824.310187	-0.352041973	0.267051382	-1.318255576	0.187418107	0.384024365	NO	P3H2
ENSG00000090534	3.459088552	4.245783266	1.623192161	2.61569971	0.008904483	0.041211135	UP	THPO
ENSG00000090539	179.4599288	3.359959357	0.633256265	5.305844634	1.12E-07	2.29E-06	UP	CHRD	CHRD
ENSG00000090554	1.376069201	-3.856069286	2.284789723	-1.687712986	0.091466338	NA	NO	FLT3LG	NA
ENSG00000090565	2192.806013	0.079270141	0.182993676	0.433185137	0.664880276	0.821968769	NO	RAB11FIP3
ENSG00000090581	872.1745174	-0.068950581	0.219868103	-0.313599743	0.753825054	0.874411997	NO	GNPTG
ENSG00000090612	327.8937493	0.000508673	0.22169038	0.002294518	0.998169241	0.999365271	NO	ZNF268
ENSG00000090615	3185.786926	0.375402248	0.169604022	2.213404155	0.026869794	0.097340797	NO	GOLGA3
ENSG00000090621	4666.946369	-0.232009197	0.22547233	-1.028991881	0.30348349	0.523193321	NO	PABPC4
ENSG00000090659	0.302395729	-1.693617519	4.045873592	-0.418603666	0.67550581	NA	NO	CD209
ENSG00000090661	302.44086	0.513386014	0.392792175	1.307016909	0.191206969	0.388927133	NO	CERS4
ENSG00000090674	690.674794	0.362202062	0.218822559	1.655231821	0.097877483	0.24725506	NO	MCOLN1
ENSG00000090686	2240.937379	-0.408088963	0.15434191	-2.644057999	0.008191862	0.038656237	NO	USP48
ENSG00000090776	2710.859881	1.585010205	0.318589861	4.975080492	6.52E-07	1.11E-05	UP	EFNB1
ENSG00000090857	1288.258999	-1.034528406	0.191212743	-5.410352835	6.29E-08	1.36E-06	DOWN	PDPR
ENSG00000090861	3331.268655	-0.267300046	0.251291922	-1.063703295	0.287463131	0.505145663	NO	AARS1
ENSG00000090863	5923.793824	0.875248689	0.14445169	6.059110052	1.37E-09	4.13E-08	NO	GLG1
ENSG00000090889	677.1595985	0.078445543	0.208762836	0.375763927	0.707092408	0.848591211	NO	KIF4A
ENSG00000090905	1735.467984	0.061698908	0.184909074	0.333671608	0.738627376	0.865962349	NO	TNRC6A
ENSG00000090924	1027.296841	0.553283158	0.150344536	3.680101543	0.000233141	0.001977937	NO	PLEKHG2
ENSG00000090932	25.59061129	0.437968986	0.444363427	0.985609886	0.324324585	0.544607561	NO	DLL3
ENSG00000090971	426.0865167	0.982896254	0.233424322	4.210770527	2.55E-05	0.000286382	NO	NAT14
ENSG00000090975	1568.387307	-0.124771241	0.341907875	-0.364926492	0.715166278	0.853219392	NO	PITPNM2
ENSG00000090989	1150.512835	0.513072383	0.18063708	2.840349193	0.004506417	0.024036171	NO	EXOC1
ENSG00000091009	289.3249824	-0.285897393	0.205287686	-1.392667035	0.163720501	0.351765086	NO	RBM27
ENSG00000091010	0.517292185	0.950162378	3.124103038	0.304139257	0.761021799	NA	NO	POU4F3
ENSG00000091039	2799.25171	1.040882061	0.216265829	4.812975148	1.49E-06	2.32E-05	UP	OSBPL8
ENSG00000091073	361.6071099	0.173498482	0.204297507	0.849244248	0.395745397	0.614919192	NO	DTX2
ENSG00000091106	6.125498585	0.086283288	0.887637276	0.097205571	0.922563144	0.964034594	NO	NLRC4
ENSG00000091127	479.4052511	-0.471828961	0.155429902	-3.03563829	0.002400271	0.014422104	NO	PUS7
ENSG00000091128	22.55449106	0.491320954	0.664016891	0.739922374	0.459347098	0.671414932	NO	LAMB4
ENSG00000091129	231.3991109	3.330731233	0.59358168	5.611243311	2.01E-08	4.78E-07	UP	NRCAM	NRCAM
ENSG00000091136	23640.075	0.852089206	0.193414617	4.405505741	1.06E-05	0.000133179	NO	LAMB1
ENSG00000091137	384.9455333	-1.810902956	0.537891161	-3.366671716	0.000760812	0.005463883	DOWN	SLC26A4
ENSG00000091138	0.369534372	-1.94777592	4.023766601	-0.484067818	0.62833774	NA	NO	SLC26A3
ENSG00000091140	2159.572328	-0.616450872	0.208695909	-2.95382346	0.003138635	0.017972977	NO	DLD
ENSG00000091157	569.9285273	-0.522915679	0.23476938	-2.22735895	0.025923294	0.094895722	NO	WDR7
ENSG00000091164	1191.519456	0.114017761	0.193962681	0.587833499	0.556644057	0.747788925	NO	TXNL1
ENSG00000091181	0.661603406	1.601005832	3.686882927	0.43424374	0.664111453	NA	NO	IL5RA
ENSG00000091262	9.400250169	-0.24666611	0.886512654	-0.278243192	0.780825681	0.890781507	NO	ABCC6
ENSG00000091317	2635.901181	0.349497439	0.177381566	1.970314319	0.048802358	0.150930956	NO	CMTM6
ENSG00000091409	16723.97693	0.283317509	0.279417095	1.013959112	0.310602263	0.53118156	NO	ITGA6
ENSG00000091428	289.6598747	-1.62983419	0.651622484	-2.501193913	0.012377539	0.05329039	NO	RAPGEF4
ENSG00000091436	1620.156066	0.265528497	0.29670758	0.894916462	0.370831746	0.590826685	NO	MAP3K20
ENSG00000091482	0.175503347	1.04639009	4.080472857	0.256438439	0.79761231	NA	NO	SMPX
ENSG00000091483	1347.847983	-0.87481116	0.243372224	-3.594539864	0.000324965	0.002633092	NO	FH
ENSG00000091490	2867.459195	0.399061572	0.895971183	0.445395543	0.656033932	0.816799613	NO	SEL1L3
ENSG00000091513	1.377446511	3.95236895	2.197086799	1.79891343	0.072032376	NA	NO	TF	NA
ENSG00000091527	7338.324806	-0.300502072	0.141879696	-2.118006164	0.034174546	0.11578431	NO	CDV3
ENSG00000091536	10.69845754	1.259198502	0.789116134	1.59570746	0.110554122	0.268781353	NO	MYO15A
ENSG00000091542	1336.412374	-0.213978468	0.141065075	-1.516877709	0.129297562	0.30026276	NO	ALKBH5
ENSG00000091583	0.471064956	2.417781162	4.001539359	0.604212765	0.545702195	NA	NO	APOH
ENSG00000091592	985.1425101	1.643709904	0.31914842	5.150299367	2.60E-07	4.83E-06	UP	NLRP1
ENSG00000091622	23.20198336	1.861031689	0.588547896	3.162073473	0.0015665	0.010145737	UP	PITPNM3
ENSG00000091640	834.1294562	-0.234595523	0.153086855	-1.532434137	0.125415339	0.293794469	NO	SPAG7
ENSG00000091651	334.0500899	-0.756119951	0.333370844	-2.268104615	0.023322831	0.08730911	NO	ORC6
ENSG00000091656	866.7498209	-0.375454538	1.229521964	-0.305366272	0.760087207	0.878856938	NO	ZFHX4
ENSG00000091664	0.361389818	2.013663084	4.031691443	0.49945863	0.617456324	NA	NO	SLC17A6
ENSG00000091704	0	NA	NA	NA	NA	NA	NO	CPA1	NA
ENSG00000091732	341.5380075	-0.072846088	0.197975295	-0.367955446	0.712906456	0.85178247	NO	ZC3HC1
ENSG00000091831	4.071537625	1.121886442	1.144810607	0.979975583	0.327098172	0.547467985	NO	ESR1
ENSG00000091844	257.8013034	0.29550059	0.206778299	1.429069645	0.152984217	0.336374247	NO	RGS17
ENSG00000091879	22887.37002	-2.712167143	1.029576366	-2.634255439	0.008432202	0.039545054	DOWN	ANGPT2
ENSG00000091947	733.6689012	-0.284161439	0.201106045	-1.412993025	0.157657775	0.34304095	NO	TMEM101
ENSG00000091972	189.2206252	-2.197208912	1.287704498	-1.706299011	0.087952422	0.228683513	NO	CD200
ENSG00000091986	1684.804516	1.718552654	0.464178908	3.702349729	0.000213612	0.001837294	UP	CCDC80
ENSG00000092009	0	NA	NA	NA	NA	NA	NO	CMA1	NA
ENSG00000092010	1989.640122	-0.64083123	0.16801716	-3.814082019	0.00013669	0.001239006	NO	PSME1
ENSG00000092020	271.4857743	-0.044454132	0.200556514	-0.221653895	0.824583324	0.913391348	NO	PPP2R3C
ENSG00000092036	89.38920461	0.525450823	0.297386859	1.766893216	0.077246113	0.209576145	NO	HAUS4
ENSG00000092051	1.023039206	0.054915103	2.229184076	0.02463462	0.980346405	NA	NO	JPH4
ENSG00000092054	0	NA	NA	NA	NA	NA	NO	MYH7	NA
ENSG00000092067	0	NA	NA	NA	NA	NA	NO	CEBPE	NA
ENSG00000092068	1.372300931	1.527976183	2.040198725	0.748934976	0.453896398	NA	NO	SLC7A8
ENSG00000092094	368.7160572	-0.353768027	0.183058079	-1.932545284	0.053292238	0.161147798	NO	OSGEP
ENSG00000092096	5.450301581	1.942762198	0.976021346	1.990491505	0.046536819	0.146134525	NO	SLC22A17
ENSG00000092098	332.8504071	0.359287664	0.25530223	1.407303274	0.159337479	0.34515558	NO	RNF31
ENSG00000092108	755.1145287	0.302402991	0.320012938	0.94497114	0.34467361	0.564570029	NO	SCFD1
ENSG00000092140	425.1598462	0.355822216	0.280212727	1.269828893	0.204145587	0.406815113	NO	G2E3
ENSG00000092148	4701.555564	-0.117000016	0.158473294	-0.73829484	0.460335301	0.671952443	NO	HECTD1
ENSG00000092199	10326.09457	-0.489844021	0.144586538	-3.387895075	0.000704312	0.005108277	NO	HNRNPC
ENSG00000092200	9.923901079	-0.945055754	0.771180324	-1.225466632	0.220399455	0.428167988	NO	RPGRIP1
ENSG00000092201	2862.950854	-0.137439983	0.152517514	-0.901142298	0.367512666	0.587606219	NO	SUPT16H
ENSG00000092203	1605.572398	0.036790668	0.149856692	0.245505676	0.806064914	0.904400683	NO	TOX4
ENSG00000092208	94.04893788	-0.384061476	0.258065692	-1.488231439	0.136689869	0.312280426	NO	GEMIN2
ENSG00000092295	28.40615269	-0.65832079	0.422140705	-1.559481903	0.118882365	0.282810349	NO	TGM1
ENSG00000092330	997.6244391	-0.310078116	0.198730882	-1.560291548	0.118691	0.282531715	NO	TINF2
ENSG00000092345	0.184767186	-0.877163262	4.080472857	-0.214966082	0.829793763	NA	NO	DAZL
ENSG00000092377	0	NA	NA	NA	NA	NA	NO	TBL1Y	NA
ENSG00000092421	430.1534913	-3.93879752	0.296495188	-13.28452425	2.85E-40	1.32E-37	DOWN	SEMA6A	SEMA6A
ENSG00000092439	1112.155888	-0.087789882	0.159910297	-0.548994549	0.58300919	0.765841388	NO	TRPM7
ENSG00000092445	597.2025942	2.933588494	0.156280894	18.77125488	1.30E-78	2.06E-75	UP	TYRO3	TYRO3
ENSG00000092470	177.8793331	0.44184854	0.324065561	1.36345417	0.172739419	0.36410835	NO	WDR76
ENSG00000092529	3.753846887	-1.240517055	1.872806923	-0.662383847	0.507725253	0.711403738	NO	CAPN3
ENSG00000092531	1353.239589	0.504927709	0.228844283	2.206424834	0.027354268	0.098559324	NO	SNAP23
ENSG00000092607	0.302395729	-1.693617519	4.045873592	-0.418603666	0.67550581	NA	NO	TBX15
ENSG00000092621	401.2021849	-2.594998206	1.426565195	-1.819053356	NA	NA	NO	PHGDH	NA
ENSG00000092758	53.3940416	1.011219498	0.920555989	1.098487773	0.271991554	0.488152452	NO	COL9A3
ENSG00000092820	3573.838338	0.71524401	0.181623029	3.938068938	8.21E-05	0.000798597	NO	EZR
ENSG00000092841	11161.71989	0.599033049	0.115814026	5.172370485	2.31E-07	4.37E-06	NO	MYL6
ENSG00000092847	1097.236313	0.21676508	0.143476373	1.510806799	0.130837682	0.302803967	NO	AGO1
ENSG00000092850	1.933493038	0.870767951	1.927109624	0.451851799	0.651375751	0.813182738	NO	TEKT2
ENSG00000092853	403.8585869	-0.589192779	0.339979491	-1.733024475	0.083091319	0.219984353	NO	CLSPN
ENSG00000092871	171.373724	0.596034893	0.281532303	2.117110141	0.034250501	0.115933406	NO	RFFL
ENSG00000092929	426.5698593	-4.592011123	0.311722586	-14.73108247	4.07E-49	2.87E-46	DOWN	UNC13D	UNC13D
ENSG00000092931	401.1790708	-0.054854739	0.155749535	-0.352198411	0.724689469	0.858441487	NO	MFSD11
ENSG00000092964	5738.545159	0.285668097	0.1145202	2.494477808	0.012614261	0.054113559	NO	DPYSL2
ENSG00000092969	1322.296312	-0.783981752	0.205181147	-3.820924901	0.000132952	0.00121322	NO	TGFB2
ENSG00000092978	185.4943956	0.401251819	0.242401803	1.65531697	0.097860218	0.24725506	NO	GPATCH2
ENSG00000093000	1872.625632	-0.22248661	0.128836138	-1.726895983	0.084186346	0.222110397	NO	NUP50
ENSG00000093009	298.693034	-1.023680119	0.401031708	-2.552616408	0.010691717	0.047613585	DOWN	CDC45
ENSG00000093010	2744.849497	-0.817000577	0.152875199	-5.34423232	9.08E-08	1.89E-06	NO	COMT
ENSG00000093072	253.1418193	-5.16908317	0.621005934	-8.323725887	8.52E-17	7.37E-15	DOWN	ADA2	ADA2
ENSG00000093100	2.731689836	0.062520981	1.220707074	0.051217022	0.959152588	0.980581628	NO	NA
ENSG00000093134	0	NA	NA	NA	NA	NA	NO	NA	NA
ENSG00000093144	851.7430689	-0.086632148	0.236734314	-0.36594673	0.714404826	0.852631892	NO	ECHDC1
[truncated: 56,303 more rows]
