# Supplementary material for: Further characterisation of immortalised human lymphatic endothelial cells to explore their transcriptomic profile and VEGFC response
Source: Sci Rep. 2025 Dec 13;15:45765. doi: 10.1038/s41598-025-28510-8 (PMC12756254; doi:10.1038/s41598-025-28510-8)
Supplement: Supplementary file 2 — Supplementary Material 2 [file 41598_2025_28510_MOESM2_ESM.csv]

	IMLEC_EARLY	IMLEC_EARLY2	IMLEC_EARLY3	IMLEC_LATE	IMLEC_LATE2	IMLEC_LATE3	PLEC_EARLY	PLEC_EARLY2	PLEC_EARLY3	GeneSymbol
ENSG00000000003	648.3848507	733.1931417	678.2543669	682.3165274	701.272662	659.615487	357.9740387	352.95447	654.5004658	TSPAN6
ENSG00000000005	0	0	0	0	0	0	0	0	0	TNMD
ENSG00000000419	500.2766361	557.3032616	505.4914621	487.3689482	493.2498846	538.4238618	669.5440354	686.4708677	609.1278165	DPM1
ENSG00000000457	92.15622243	121.4022542	122.6403336	98.66249439	85.78258862	82.33629502	106.8950255	119.6976029	115.7002556	SCYL3
ENSG00000000460	108.6126907	121.4022542	104.510893	93.90767538	129.7461653	138.7690365	143.3553442	155.5045781	165.6101698	FIRRM
ENSG00000000938	1.097097886	0	1.066437684	3.566114255	2.144564716	0	4.143218041	5.115282174	1.134316232	FGR
ENSG00000000971	0	18.16254197	24.52806673	0	0	1.850253821	11.60101051	7.161395043	5.671581159	CFH
ENSG00000001036	1461.334384	1301.011559	1383.169676	1425.256997	1448.653465	1414.519046	1087.180414	1113.085401	986.8551217	FUCA2
ENSG00000001084	442.1304481	504.7274822	492.6942099	499.2559957	419.2624019	468.1142166	414.3218041	446.0526056	545.6061075	GCLC
ENSG00000001167	493.6940487	590.7605757	581.2085377	493.3124719	506.1172729	516.2208159	616.5108445	597.4649579	613.6650814	NFYA
ENSG00000001460	171.1472702	330.7494485	258.0779195	160.4751415	193.0108244	172.0736053	213.7900509	191.3115533	170.1474348	STPG1
ENSG00000001461	832.6972955	2294.215828	2345.096467	839.2255546	870.6932745	921.4264027	636.3982911	628.1566509	602.3219191	NIPAL3
ENSG00000001497	437.7420565	547.744029	460.7010794	408.9144346	480.3824963	469.9644704	581.7078129	557.5657569	546.7404237	LAS1L
ENSG00000001561	26.33034927	0	2.132875368	33.28373305	42.89129431	34.22969568	14.08694134	17.39195939	13.61179478	ENPP4
ENSG00000001617	3031.281459	3968.037459	4165.505593	2896.87348	3030.269943	2961.33124	3797.673656	3807.81605	3125.041219	SEMA3F
ENSG00000001626	0	0	0	0	0	0	0	0	0	CFTR
ENSG00000001629	1215.584458	1752.207339	1728.695485	1473.993892	1354.292618	1346.059654	1565.307776	1532.538539	1050.376831	ANKIB1
ENSG00000001630	74.60265625	58.31131896	72.5177625	77.26580886	115.8064946	97.13832558	38.94624958	37.85308809	91.87961478	CYP51A1
ENSG00000001631	528.8011811	594.5842688	657.9920509	627.6361089	543.6471554	527.3223389	644.6847271	581.0960549	600.0532866	KRIT1
ENSG00000002016	149.2053125	98.46009595	118.3745829	122.4365894	124.3847535	168.3730977	207.160902	179.0348761	123.6404693	RAD52
ENSG00000002079	35.10713235	13.38292566	18.12944062	20.20798078	17.15651772	29.60406113	142.5267006	128.9051108	57.85012782	MYH16
ENSG00000002330	89.96202666	79.34163072	61.85338566	53.49171382	68.6260709	62.9086299	48.88997288	43.99142669	54.44717913	BAD
ENSG00000002549	4242.477525	1509.40283	1456.753876	5103.109499	4557.200021	4691.318562	2463.557447	2485.00408	1836.457979	LAP3
ENSG00000002586	16387.35112	14010.96725	13847.69332	15854.94398	16107.82558	15887.20443	16717.88479	16058.91686	19900.44397	CD99
ENSG00000002587	136.0401379	143.3884893	127.9725221	147.3993892	114.7342123	135.0685289	48.06132927	31.71474948	40.83538435	HS3ST1
ENSG00000002726	0	0.955923262	0	0	0	0	0	0	0	AOC1
ENSG00000002745	0	7.647386094	3.199313051	0	0	0	0	0	0	WNT16
ENSG00000002746	0	0	0	0	0	0	0	0	0	HECW1
ENSG00000002822	630.8312845	611.7908875	631.3311088	619.3151756	571.5264967	587.455588	471.498213	435.8220412	602.3219191	MAD1L1
ENSG00000002834	10675.85953	12510.16773	13013.73906	10218.10604	10423.6568	10267.05845	10225.46212	10564.08075	8087.674733	LASP1
ENSG00000002919	574.8792923	469.3583215	527.8866535	650.2214991	631.5743087	609.6586339	672.8586098	585.1882807	441.2490142	SNX11
ENSG00000002933	0	0	0	0	0	0	0	0	0	TMEM176A
ENSG00000003056	1374.663651	1108.870984	1084.567124	1286.178541	1357.509465	1332.182751	1136.89903	1040.448394	1082.137685	M6PR
ENSG00000003096	0	0	0	0	0	0	1.657287216	1.023056435	0	KLHL13
ENSG00000003137	1.097097886	25.80992807	50.12257114	2.377409503	1.072282358	0	2.485930824	0	1.134316232	CYP26B1
ENSG00000003147	374.1103792	421.5621584	452.1695779	348.2904922	323.829272	354.3236066	282.5674704	297.7094225	397.0106811	ICA1
ENSG00000003249	2614.384263	910.9948684	990.7206082	2571.168378	2460.888011	2532.072353	1976.315005	1921.299984	1695.802767	DBNDD1
ENSG00000003393	1169.506347	1300.055636	1312.784789	1218.42237	1234.196994	1201.739856	952.9401494	1010.779758	1099.152429	ALS2
ENSG00000003400	1601.762914	719.8102161	693.1844944	1802.076403	1623.43549	1614.346458	1817.215433	1866.054937	1141.122129	CASP10
ENSG00000003402	5181.593316	4320.773143	4505.699214	5267.150754	5036.510234	5123.352829	6332.494454	6464.693611	3844.19771	CFLAR
ENSG00000003436	2645.103003	6537.559187	5871.805887	3064.48085	3101.040579	2972.432763	5137.590371	5731.162147	8260.0908	TFPI
ENSG00000003509	178.8269554	178.7576499	173.8293425	155.7203225	160.8423537	158.1967017	251.0790133	237.3490929	225.7289301	NDUFAF7
ENSG00000003756	1081.738516	1128.945372	1076.035623	1104.306714	1110.884523	1086.098993	1068.950255	1140.707925	1406.552127	RBM5
ENSG00000003987	9.873880975	22.94215828	10.66437684	15.45316177	13.93967065	13.87690365	29.83116989	23.530298	13.61179478	MTMR7
ENSG00000003989	83.37943934	509.5070985	470.2990185	58.24653283	80.42117683	67.53426445	193.0739607	145.2740137	46.50696551	SLC7A2
ENSG00000004059	2229.302905	1605.95108	1568.729833	2077.855906	2086.661468	2075.984787	1514.760516	1506.962128	1411.089392	ARF5
ENSG00000004139	54.8548943	53.53170266	57.58763492	60.62394233	39.67444724	70.30964518	50.5472601	39.89920096	49.9099142	SARM1
ENSG00000004142	1746.579835	2206.270888	2177.66575	1727.188004	1675.977325	1695.757627	2574.595691	2279.369737	1915.860116	POLDIP2
ENSG00000004399	24170.16353	13996.6284	14963.18714	23714.65979	23360.74345	23718.40373	12240.72338	12390.23648	12459.32949	PLXND1
ENSG00000004455	1273.730646	1510.358753	1555.932581	1289.744656	1267.437747	1300.728436	1926.596389	1937.668887	2125.708618	AK2
ENSG00000004468	0	3.823693047	3.199313051	0	2.144564716	4.625634551	161.5855036	172.8965375	60.11876029	CD38
ENSG00000004478	842.5711765	867.0223984	916.0699704	826.1498024	778.4769917	868.6941688	887.4773043	814.3529221	1003.869865	FKBP4
ENSG00000004487	1801.434729	2995.863502	2959.364572	1767.603966	1719.940902	1766.067272	1266.996077	1342.250042	1301.060718	KDM1A
ENSG00000004534	1036.757502	991.2924224	1092.032188	1107.872829	1077.64377	1140.68148	769.809912	808.2145835	1063.988625	RBM6
ENSG00000004660	189.7979343	197.8761152	172.7629048	141.4558654	170.4928949	150.7956864	83.69300442	68.54478113	102.0884609	CAMKK1
ENSG00000004700	1346.139106	1574.405612	1595.390775	1365.82176	1541.94203	1370.112954	1533.819319	1500.82379	1460.999307	RECQL
ENSG00000004766	428.9652735	554.4354918	559.879784	405.3483203	455.7200021	470.8895973	652.9711632	658.848344	522.9197829	VPS50
ENSG00000004776	1.097097886	0	1.066437684	4.754819007	3.216847073	0	59.66233979	55.24504748	24.9549571	HSPB6
ENSG00000004777	185.4095427	201.6998082	233.5498527	171.1734842	170.4928949	177.6243668	106.0663818	130.9512236	178.0876484	ARHGAP33
ENSG00000004779	929.2419095	797.2400003	787.0310106	842.7916689	927.5242395	883.4961993	1366.43331	1342.250042	1002.735549	NDUFAB1
ENSG00000004799	422.3826861	519.0663311	506.5578998	545.615481	449.2863079	498.6434047	638.0555783	986.2264031	870.0205498	PDK4
ENSG00000004809	8.776783089	0	0	14.26445702	11.79510594	15.72715748	0	0	2.268632464	SLC22A16
ENSG00000004838	1.097097886	5.73553957	4.265750735	2.377409503	1.072282358	0.92512691	0.828643608	1.023056435	1.134316232	ZMYND10
ENSG00000004846	2.194195772	0	0	1.188704752	1.072282358	0	0	0	1.134316232	ABCB5
ENSG00000004848	0	0	2.132875368	0	0	0	0	0	1.134316232	ARX
ENSG00000004864	584.7531733	478.9175541	485.2291461	603.8620138	611.2009439	582.8299535	631.4264294	634.2949895	432.1744843	SLC25A13
ENSG00000004866	312.6728975	280.0855157	243.1477919	260.3263406	315.2510132	307.1421342	258.5368057	260.8793909	230.2661951	ST7
ENSG00000004897	2062.544026	2640.260049	2559.450441	2143.234667	2070.577233	2159.246209	2217.450295	2273.231398	1937.412124	CDC27
ENSG00000004939	1.097097886	0	0	0	0	0	0	0	0	SLC4A1
ENSG00000004948	0	0	0	0	0	0	0	0	0	CALCR
ENSG00000004961	567.1996071	674.8818228	676.1214915	589.5975568	587.6107321	609.6586339	536.9610581	523.8048946	478.6814498	HCCS
ENSG00000004975	1185.962815	1077.325516	1092.032188	1118.571171	1110.884523	1055.569805	759.8661887	808.2145835	1101.421061	DVL2
ENSG00000005001	0	0	0	0	0	0	0	0	0	PRSS22
ENSG00000005007	4634.141471	4176.42873	4591.014229	4532.531218	4715.897809	4313.866783	3473.674005	3245.135011	3435.843866	UPF1
ENSG00000005020	1520.57767	2373.557459	2164.868498	1528.674311	1598.772995	1580.116763	1760.039024	1750.44956	2097.350713	SKAP2
ENSG00000005022	4704.355736	3096.235445	3183.316486	4479.039504	4526.103832	4438.758916	4826.849018	4788.927171	4446.519629	SLC25A5
ENSG00000005059	789.910478	893.7882497	804.0940136	726.2986032	795.6335095	807.6357927	919.7944051	939.1658071	894.9755069	MCUB
ENSG00000005073	176.6327597	176.8458034	173.8293425	194.9475793	151.1918124	156.3464478	52.20454731	27.62252374	15.88042725	HOXA11
ENSG00000005075	910.5912454	707.3832137	686.7858683	859.4335354	836.3802391	797.4593967	807.927518	769.3384389	662.4406794	POLR2J
ENSG00000005100	705.4339408	786.7248444	728.376938	638.3344516	646.5862617	620.7601568	1272.796582	1131.500417	1024.287557	DHX33
ENSG00000005102	2.194195772	0.955923262	0	3.566114255	4.289129431	3.700507641	0.828643608	1.023056435	2.268632464	MEOX1
ENSG00000005108	862.3189385	490.3886333	450.0367025	997.3232866	856.7536039	939.003814	456.5826281	508.4590481	559.2179023	THSD7A
ENSG00000005156	409.2175115	365.162686	368.9874386	379.1968158	404.2504489	355.2487336	373.7182673	332.4933413	319.8771774	LIG3
ENSG00000005175	481.625972	609.879041	628.1317957	471.9157864	502.9004258	491.2423894	414.3218041	471.6290164	328.9517072	RPAP3
ENSG00000005187	2.194195772	4.779616308	3.199313051	1.188704752	2.144564716	0.92512691	0	1.023056435	0	ACSM3
ENSG00000005189	62.53457951	66.91462832	66.11913639	71.3222851	55.7586826	80.4860412	91.1507969	102.3056435	47.64128174	REXO5
ENSG00000005194	918.2709306	864.1546286	856.3494601	805.9418216	840.6693685	850.1916306	1271.139295	1244.036625	1060.585677	CIAPIN1
ENSG00000005206	747.1236604	663.4107436	714.5132481	790.4886598	746.308521	731.775386	514.5876807	509.4821045	545.6061075	SPPL2B
ENSG00000005238	1460.237286	1759.854725	1809.744749	1377.708807	1439.002924	1431.17133	732.5209496	693.6322628	510.4423043	ATOSB
ENSG00000005243	265.4976884	361.3389929	319.9313051	209.2120363	255.2032012	220.1802047	53.03319092	71.61395043	40.83538435	COPZ2
ENSG00000005249	2816.250274	2166.122111	2028.364475	3018.121364	2882.294978	3026.090124	841.0732623	780.5920597	529.7256803	PRKAR2B
ENSG00000005302	931.4361053	1215.934389	1255.197154	1015.153858	991.8611809	1027.815997	996.8582606	923.8199606	706.6790124	MSL3
ENSG00000005339	2478.344125	2289.436212	2258.715014	2562.847445	2482.333658	2407.180221	2832.303853	2899.341936	2712.15011	CREBBP
ENSG00000005379	0	0	0	0	0	0	0	0	0	TSPOAP1
ENSG00000005381	0	0	0	0	0	0	0	0	0	MPO
ENSG00000005421	0	0	0	0	0	0	0	0	0	PON1
ENSG00000005436	194.1863258	319.2783694	262.3436702	212.7781505	238.0466834	267.3616771	277.5956087	237.3490929	301.7281177	GCFC2
ENSG00000005448	320.3525827	495.1682496	475.631207	337.5921495	265.9260247	336.7461953	359.6313259	382.6231066	686.2613203	WDR54
ENSG00000005469	97.64171186	267.6585133	229.284102	99.85119914	87.92715334	91.58756412	87.83622247	75.70617617	69.19329014	CROT
ENSG00000005471	0	0	1.066437684	3.566114255	0	0	3.314574433	0	0	ABCB4
ENSG00000005483	1522.771866	1821.033814	1805.478999	1633.280329	1582.68876	1616.196712	1789.870194	2009.282838	2131.3802	KMT2E
ENSG00000005486	1026.883621	972.1739571	944.8637878	990.1910581	980.066075	976.0088904	594.1374671	531.9893461	673.7838417	RHBDD2
ENSG00000005513	173.341466	43.97247004	62.91982334	191.381465	159.7700713	189.6510166	7.457792473	1.023056435	4.537264927	SOX8
ENSG00000005700	1364.78977	1341.160336	1199.742394	1346.802484	1340.352947	1415.444173	1400.407698	1506.962128	1186.494778	IBTK
ENSG00000005801	246.8470244	239.9367387	245.2806673	293.6100737	250.9140717	327.4949262	232.0202103	246.5566008	368.6527753	ZNF195
ENSG00000005810	1226.555437	1012.322734	1054.706869	1288.555951	1239.558406	1314.60534	2495.874548	2687.569254	2180.155798	MYCBP2
ENSG00000005812	443.227546	455.0194726	397.781256	465.9722626	493.2498846	491.2423894	934.70999	991.3416853	999.3326002	FBXL3
ENSG00000005844	0	0	0	0	0	0	4.971861649	2.046112869	1.134316232	ITGAL
ENSG00000005882	272.0802757	410.0910793	425.5086358	255.5715216	224.1070128	277.5380731	216.2759817	200.5190612	314.2055962	PDK2
ENSG00000005884	7890.327997	9309.736646	9450.770754	7264.174737	7530.638999	7301.101576	9354.557693	9047.911109	5689.730219	ITGA3
ENSG00000005889	550.7431388	549.6558755	598.2715406	625.2586994	549.0085672	597.6319841	602.4239031	661.9175133	590.9787568	ZFX
ENSG00000005893	4838.201678	4791.087388	4637.937487	4865.368548	4929.281999	4834.713233	3190.277891	3042.569837	3459.664507	LAMP2
ENSG00000005961	13.16517463	9.559232617	21.32875368	27.34020929	23.59021187	14.80203056	2.485930824	3.069169304	11.34316232	ITGA2B
ENSG00000005981	1.097097886	0	0	0	1.072282358	0	1.657287216	0	0	ASB4
ENSG00000006007	1338.459421	1322.041871	1382.103238	1353.934712	1286.738829	1322.006355	858.4747781	767.2923261	771.3350376	GDE1
ENSG00000006015	986.2909996	1005.631271	1058.97262	1040.116658	1052.981275	1008.388332	592.4801798	687.4939242	724.8280721	REX1BD
ENSG00000006016	245.7499265	514.2867148	588.6736014	294.7987784	277.7211307	302.5164997	32.31710072	30.69169304	34.02948696	CRLF1
ENSG00000006025	414.7030009	493.256403	546.0160941	437.4433486	421.4069666	446.8362977	303.2835606	282.363576	299.4594852	OSBPL7
ENSG00000006042	776.7453033	1020.926043	958.7274777	858.2448307	862.1150157	851.1167575	320.6850764	312.0322126	418.5626895	TMEM98
ENSG00000006047	12.06807675	0.955923262	2.132875368	21.39668553	17.15651772	8.326142193	1.657287216	1.023056435	2.268632464	YBX2
ENSG00000006059	0	0	0	0	0	0	0	0	0	KRT33A
ENSG00000006062	213.9340878	189.2728058	189.8259077	173.5508937	179.0711537	172.0736053	175.6724449	189.2654404	132.7149991	MAP3K14
ENSG00000006071	0	0	0	0	0	0	0	0	0	ABCC8
ENSG00000006116	0	0	0	0	0	0	0	0	0	CACNG3
ENSG00000006118	4914.99853	2606.802735	2752.475662	4950.955291	4942.149387	4766.253842	2075.752238	2011.328951	2298.124686	TMEM132A
ENSG00000006125	7565.587022	10084.99041	10009.5841	7595.823363	7776.191659	7499.078735	8039.500286	7817.174218	7800.692726	AP2B1
ENSG00000006128	0	0	0	0	0	0	0	0	0	TAC1
ENSG00000006194	467.3636995	440.6806236	429.7743866	494.5011767	436.4189196	459.7880744	436.6951815	428.6606462	528.591364	ZNF263
ENSG00000006210	2590.248109	73.60609115	85.3150147	2443.976969	2574.549941	2508.019054	1281.911662	1391.356751	382.2645701	CX3CL1
ENSG00000006282	3215.593904	3254.918706	3349.680765	3371.166676	3307.991074	3291.601547	1678.83195	1734.080657	1428.104136	SPATA20
ENSG00000006283	5.48548943	13.38292566	22.39519136	2.377409503	8.578258862	4.625634551	1.657287216	0	0	CACNA1G
ENSG00000006327	1951.737139	2893.579713	2923.105691	1632.091624	1849.687067	1714.260165	2074.923595	2190.363827	1158.136873	TNFRSF12A
ENSG00000006377	0	0	0	0	0	0	0.828643608	1.023056435	0	DLX6
ENSG00000006432	13.16517463	0	1.066437684	8.320933261	15.01195301	14.80203056	2.485930824	1.023056435	1.134316232	MAP3K9
ENSG00000006451	7827.793417	4681.156213	4332.936309	7791.959647	8117.177448	8266.93407	3801.816874	3721.87931	4626.87591	RALA
ENSG00000006453	74.60265625	180.6694965	182.3608439	65.37876134	68.6260709	65.68401063	12.42965412	10.23056435	24.9549571	BAIAP2L1
ENSG00000006459	334.6148553	329.7935253	332.7285573	395.8386823	354.9254604	401.5050791	267.6518854	317.1474948	572.8296971	KDM7A
ENSG00000006468	197.4776195	747.5319906	716.6461235	154.5316177	167.2760478	174.848986	149.1558495	128.9051108	156.53564	ETV1
ENSG00000006530	377.4016728	396.7081536	424.4421981	438.6320534	389.2384959	371.9010179	526.1886912	540.1737975	445.7862791	AGK
ENSG00000006534	38.39842601	19.11846523	23.46162904	38.03855205	38.60216488	43.48096478	50.5472601	65.47561182	72.59623884	ALDH3B1
ENSG00000006555	1.097097886	0	0	0	0	0	0	0	2.268632464	TTC22
ENSG00000006576	486.0143635	634.7330458	530.0195288	458.8400341	524.346073	508.8198007	358.8026823	383.646163	297.1908527	PHTF2
ENSG00000006606	0	0.955923262	1.066437684	0	0	0	0	0	0	CCL26
ENSG00000006607	889.7463856	839.3006238	881.9439645	880.830221	918.9459806	948.2550831	1097.124137	1131.500417	887.0352933	FARP2
ENSG00000006611	0	0	0	0	0	0	0	0	0	USH1C
ENSG00000006625	93.25332032	49.70800961	43.72394503	108.1721324	88.9994357	96.21319867	120.9819668	100.2595306	99.8198284	GGCT
ENSG00000006634	207.3515005	231.3334293	227.1512266	230.6087218	229.4684246	256.2601542	213.7900509	242.464375	227.9975626	DBF4
ENSG00000006638	517.8302022	377.5896884	434.0401373	536.105843	482.527061	576.3540651	491.3856596	468.5598471	241.6093574	TBXA2R
ENSG00000006652	627.5399908	457.8872424	429.7743866	610.9942423	638.0080029	686.4441674	750.751109	743.7620281	839.3940116	IFRD1
ENSG00000006659	0	0	0	0	0	0	0	0	0	LGALS14
ENSG00000006695	301.7019187	258.0992807	267.6758586	280.5343214	272.3597189	284.9390884	420.9509529	431.7298155	299.4594852	COX10
ENSG00000006704	525.5098874	545.8321824	543.8832187	505.1995194	564.0205202	526.397212	313.2272839	286.4558017	386.8018351	GTF2IRD1
ENSG00000006712	1112.457256	1214.022542	1244.532777	1049.626296	1047.619864	1132.355338	976.1421704	951.4424843	908.5873017	PAF1
ENSG00000006715	1792.657946	1691.984173	1704.167419	1836.548841	1753.181655	1798.446714	1535.476606	1457.85542	1521.118067	VPS41
ENSG00000006740	13.16517463	2.867769785	7.465063786	15.45316177	15.01195301	17.5774113	14.08694134	7.161395043	6.805897391	ARHGAP44
ENSG00000006744	1760.842107	1709.190792	1722.296859	1666.564062	1656.676243	1615.271585	2263.854337	2246.631931	1709.414561	ELAC2
ENSG00000006747	0	0	1.066437684	0	1.072282358	0	1.657287216	3.069169304	7.940213623	SCIN
ENSG00000006756	304.9932123	293.4684413	277.2737978	282.9117309	274.5042836	304.3667535	462.3831334	419.4531382	368.6527753	ARSD
ENSG00000006757	97.64171186	43.97247004	55.45475956	105.7947229	92.21628277	83.26142193	201.3603968	228.1415849	175.8190159	PNPLA4
ENSG00000006788	0	0	0	0	0	0	0	0	0	MYH13
ENSG00000006831	2473.955733	1561.022686	1616.719529	2366.71116	2420.141281	2472.864231	1885.992852	1801.602382	1614.131998	ADIPOR2
ENSG00000006837	4.388391544	0.955923262	3.199313051	5.943523758	2.144564716	3.700507641	4.143218041	9.207507913	4.537264927	CDKL3
ENSG00000007001	1.097097886	0	0	0	1.072282358	0	0	0	2.268632464	UPP2
ENSG00000007038	0	0	0	0	0	0	94.46537133	94.121192	5.671581159	PRSS21
ENSG00000007047	2206.263849	1449.179665	1514.341511	2253.784209	2095.239727	2073.209406	1431.896155	1343.273099	1356.642213	MARK4
ENSG00000007062	0	0.955923262	0	1.188704752	1.072282358	0	0	0	0	PROM1
ENSG00000007080	1546.908019	1785.664653	1842.804318	1346.802484	1485.111066	1402.492396	1743.466152	1587.783587	1239.807641	CCDC124
ENSG00000007129	185.4095427	22.94215828	26.66094209	193.7588745	151.1918124	172.0736053	121.8106104	100.2595306	70.32760637	CEACAM21
ENSG00000007168	2688.986919	3188.960001	3161.987732	2786.323938	2816.885754	2754.102812	3181.991455	3260.480858	2741.642332	PAFAH1B1
ENSG00000007171	31.8158387	0	0	35.66114255	27.8793413	28.67893422	81.2070736	85.93674052	63.52170898	NOS2
ENSG00000007174	0	0	0	0	0	0	0	0	0	DNAH9
ENSG00000007202	3419.654111	3344.775493	3463.789597	3429.413208	3652.193711	3485.878198	4421.642293	4204.761947	3128.444167	BLTP2
ENSG00000007216	0	0	0	0	0	0	0	0	0	SLC13A2
ENSG00000007237	175.5356618	199.7879617	243.1477919	169.9847795	188.721695	173.9238591	335.6006613	272.1330116	302.8624339	GAS7
ENSG00000007255	310.4787018	95.59232617	101.31158	307.8745307	308.817319	359.8743681	113.5241743	104.3517563	280.1761093	TRAPPC6A
ENSG00000007264	6.582587316	28.67769785	43.72394503	7.13222851	10.72282358	17.5774113	76.23521195	71.61395043	54.44717913	MATK
ENSG00000007306	0	0	1.066437684	0	0	0	0.828643608	1.023056435	2.268632464	CEACAM7
ENSG00000007312	9.873880975	51.61985613	47.98969577	14.26445702	9.65054122	11.10152292	5.800505257	9.207507913	12.47747855	CD79B
ENSG00000007314	2.194195772	0.955923262	5.332188419	1.188704752	0	0.92512691	0	0	1.134316232	SCN4A
ENSG00000007341	126.1662569	147.2121823	124.773209	128.3801132	135.1075771	137.8439096	244.4498644	213.8187949	195.1023919	ST7L
ENSG00000007350	2.194195772	0.955923262	3.199313051	0	0	0	7.457792473	4.092225739	0	TKTL1
ENSG00000007372	0	0.955923262	0	0	0	0	0	0	0	PAX6
ENSG00000007376	936.9215947	824.0058516	745.439941	862.9996497	841.7416509	873.3198033	780.5822789	716.1395043	853.0058063	RPUSD1
ENSG00000007384	2939.125237	2253.111128	2436.810107	3232.08822	2804.018366	2986.309666	1644.857562	1502.869903	1856.875672	RHBDF1
ENSG00000007392	563.9083134	593.6283455	599.3379783	559.879938	552.2254143	505.119293	517.9022551	479.8134679	619.3366626	LUC7L
ENSG00000007402	7.679685203	6.691462832	6.398626103	4.754819007	11.79510594	5.550761462	3.314574433	4.092225739	4.537264927	CACNA2D2
ENSG00000007516	24.13615349	21.03031176	17.06300294	21.39668553	22.51792951	15.72715748	38.11760598	35.80697522	32.89517072	BAIAP3
ENSG00000007520	1568.849977	1571.537842	1565.53052	1613.072348	1574.110501	1479.27793	1384.663469	1296.212503	1299.926402	TSR3
ENSG00000007541	1002.747468	991.2924224	986.4548575	889.1511542	943.6084748	941.7791947	489.7283724	456.2831699	569.4267484	PIGQ
ENSG00000007545	412.5088052	325.013909	335.9278704	430.3111201	418.1901195	396.8794445	409.3499424	413.3147996	428.7715356	CRAMP1
ENSG00000007866	194.1863258	512.3748683	575.8763492	202.0798078	182.2880008	185.0253821	10.77236691	6.138338608	26.08927333	TEAD3
ENSG00000007908	317.0612891	8.603309355	9.597939154	189.0040555	263.78146	280.3134538	1340.745358	1273.705261	155.4013238	SELE
ENSG00000007923	557.3257261	510.4630217	543.8832187	537.2945477	555.4422613	547.6751309	755.7229706	769.3384389	569.4267484	DNAJC11
ENSG00000007933	0	0	0	0	0	0	0	0	0	FMO3
ENSG00000007944	107.5155928	297.2921344	294.3368007	109.3608371	107.2282358	100.8388332	154.9563547	147.3201266	240.4750411	MYLIP
ENSG00000007952	7.679685203	0.955923262	0	1.188704752	3.216847073	5.550761462	3.314574433	3.069169304	4.537264927	NOX1
ENSG00000007968	93.25332032	43.01654678	25.59450441	63.00135184	101.866824	94.36294485	33.97438793	33.76086235	96.41687971	E2F2
ENSG00000008018	2218.331926	2638.348202	2450.673797	2264.482552	2197.106551	2237.881996	2321.030746	2282.438906	2283.378575	PSMB1
ENSG00000008056	5.48548943	3.823693047	4.265750735	0	2.144564716	0	6.629148865	6.138338608	2.268632464	SYN1
ENSG00000008083	704.3368429	595.540192	608.9359174	758.3936315	666.9596265	685.5190405	889.9632352	890.0590982	834.8567466	JARID2
ENSG00000008086	349.9742257	607.0112712	579.0756623	355.4227207	339.9135074	320.093911	353.8308207	423.545364	314.2055962	CDKL5
ENSG00000008118	0	424.4299282	447.9038272	0	0	0	0	0	0	CAMK1G
ENSG00000008128	12.06807675	18.16254197	9.597939154	16.64186652	19.30108244	12.02664983	19.8874466	25.57641087	17.01474348	CDK11A
ENSG00000008130	2182.127695	1982.584845	1945.182335	2222.877886	2159.576669	2134.267782	2731.209332	2635.393376	2341.228703	NADK
ENSG00000008196	0	0	0	0	0	0	0	0	0	TFAP2B
ENSG00000008197	0	0	0	0	0	0	0	0	0	TFAP2D
ENSG00000008226	4.388391544	0.955923262	1.066437684	4.754819007	0	1.850253821	0	4.092225739	0	DLEC1
ENSG00000008256	1237.526415	2888.800097	2831.39205	1324.217093	1274.943723	1247.071075	1527.19017	1425.117614	1717.354775	CYTH3
ENSG00000008277	3.291293658	2.867769785	4.265750735	1.188704752	4.289129431	10.17639601	4.143218041	7.161395043	12.47747855	ADAM22
ENSG00000008282	1816.794099	2089.64825	1920.654268	1947.098383	2099.528857	2093.562198	2675.690211	2650.739222	2455.794642	SYPL1
ENSG00000008283	1156.341172	288.688825	313.532679	1188.704752	1147.342123	1121.253815	161.5855036	174.9426503	87.34234985	CYB561
ENSG00000008294	3697.219876	2955.714725	2799.39892	3507.867722	3676.856205	3673.678961	3568.139377	3599.112537	3153.399125	SPAG9
ENSG00000008300	71.3113626	47.79616308	40.52463198	70.13358035	82.56574155	97.13832558	57.17640896	64.45255539	106.6257258	CELSR3
ENSG00000008311	544.1605515	497.0800961	550.2818448	543.2380715	576.8879085	537.4987349	607.3957648	613.8338608	407.2195272	AASS
ENSG00000008323	15.35937041	8.603309355	14.93012757	9.509638013	17.15651772	4.625634551	4.971861649	4.092225739	4.537264927	PLEKHG6
ENSG00000008324	211.739892	139.5647962	161.0320902	269.8359786	260.5646129	228.5063468	237.8207155	244.5104879	258.6241009	SS18L2
ENSG00000008382	104.2242992	109.9311751	94.91295386	111.7382467	94.36084748	104.5393409	45.57539845	57.29116035	81.67076869	MPND
ENSG00000008394	1024.689426	609.879041	582.2749753	1029.418315	1035.824758	939.9289409	814.5566668	769.3384389	1675.385074	MGST1
ENSG00000008405	661.5500253	640.4685853	602.5372913	721.5437842	812.7900272	736.4010206	886.6486607	909.4971705	500.2334582	CRY1
ENSG00000008438	4.388391544	3.823693047	5.332188419	2.377409503	2.144564716	1.850253821	2.485930824	0	5.671581159	PGLYRP1
ENSG00000008441	1278.119037	2150.827339	2039.028851	1274.291494	1222.401888	1186.937826	1340.745358	1274.728318	1471.208153	NFIX
ENSG00000008513	6014.290611	2444.29578	2633.034641	5894.786863	5841.794285	5890.283038	5445.845793	5320.916517	4364.84886	ST3GAL1
ENSG00000008516	25.23325138	10.51515588	9.597939154	22.58539028	22.51792951	20.35279203	7.457792473	10.23056435	10.20884609	MMP25
ENSG00000008517	7311.060313	1915.670216	2019.832973	6827.920093	6706.053866	7005.986092	1963.885351	1960.176129	1352.104948	IL32
ENSG00000008710	4094.369311	2703.350984	2903.909813	4120.050669	4022.131124	3955.842668	2345.890055	2497.280757	3271.368013	PKD1
ENSG00000008735	32.91293658	16.25069545	7.465063786	54.68041857	61.12009439	28.67893422	26.51659546	22.50724156	39.70106811	MAPK8IP2
ENSG00000008838	1934.183573	1860.226667	2057.158292	1743.829871	1897.939773	1816.949252	2636.743961	2516.718829	1789.951014	MED24
ENSG00000008853	532.0924747	397.6640769	382.8511285	474.2931959	494.3221669	499.5685316	600.7666159	609.7416351	274.5045281	RHOBTB2
ENSG00000008869	1151.95278	1031.441199	1067.504121	1071.022981	1075.499205	1165.659907	1193.246796	1263.474697	1125.241702	HEATR5B
ENSG00000008952	1813.502806	2216.786044	1980.374779	1915.003355	1970.854974	2087.08631	2110.55527	2159.672134	2129.111567	SEC62
ENSG00000008988	9212.330949	6835.807244	6517.000686	8411.274823	8852.763146	8822.935344	12798.40053	12133.44932	13152.39671	RPS20
ENSG00000009307	9643.490419	10738.84192	10427.62767	9825.833477	10110.55035	10223.57749	12556.43659	12449.57375	12736.10265	CSDE1
ENSG00000009335	3798.152882	3615.301776	3724.000392	3745.608672	3923.481147	3874.4315	4609.744392	4329.574832	3405.217328	UBE3C
ENSG00000009413	1160.729563	1144.240144	1164.549951	1358.689531	1308.184476	1381.214477	1363.947379	1462.970702	1353.239265	REV3L
ENSG00000009694	0	0	0	0	0	0	0	0	0	TENM1
ENSG00000009709	0	0	0	0	0	0	0	0	0	PAX7
ENSG00000009724	8.776783089	14.33884893	13.86368989	5.943523758	6.433694147	13.87690365	6.629148865	8.184451478	13.61179478	MASP2
ENSG00000009765	0	0	0	0	0	0	0	0	0	IYD
ENSG00000009780	142.6227252	186.405036	186.6265947	142.6445702	132.9630124	175.774113	128.4397593	138.1126187	166.7444861	FAM76A
ENSG00000009790	0	0	0	0	1.072282358	0.92512691	0	1.023056435	0	TRAF3IP3
ENSG00000009830	580.3647817	698.7799043	695.3173698	613.3716518	590.8275791	536.573608	452.4394101	446.0526056	652.2318333	POMT2
ENSG00000009844	653.8703401	879.4494008	808.3597643	677.5617084	669.1041913	630.9365528	796.3265074	769.3384389	694.2015339	VTA1
ENSG00000009950	2.194195772	0	0	2.377409503	1.072282358	3.700507641	0.828643608	0	1.134316232	MLXIPL
ENSG00000009954	2606.704577	2843.871704	2956.165259	2729.26611	2644.248294	2620.884537	2447.813219	2487.050193	2640.688188	BAZ1B
ENSG00000010017	1023.592328	1156.667147	1148.553385	1103.11801	1143.052993	1124.029196	754.0656834	888.0129854	892.7068745	RANBP9
ENSG00000010030	16.45646829	1.911846523	4.265750735	15.45316177	26.80705894	33.30456877	19.8874466	22.50724156	7.940213623	ETV7
ENSG00000010072	272.0802757	351.7797603	305.0011776	329.2712162	295.9499307	320.093911	281.7388268	308.9630433	345.9664507	SPRTN
ENSG00000010165	914.979637	899.5237893	840.3528948	815.4514596	926.4519571	852.0418844	1003.487409	915.6355091	759.9918753	METTL13
ENSG00000010219	38.39842601	3.823693047	3.199313051	60.62394233	36.45760016	40.70558405	156.6136419	184.1501583	214.3857678	DYRK4
ENSG00000010244	1903.464832	1902.287291	2005.969283	1750.962099	1847.542502	1872.456866	1866.105406	1900.838856	2358.243446	ZNF207
ENSG00000010256	2730.676638	2815.194006	2930.570755	2611.584339	2711.802083	2635.686567	3580.569031	3391.432081	2863.014169	UQCRC1
ENSG00000010270	1229.84673	957.8351082	860.6152108	1158.987133	1164.498641	1273.899755	1494.873069	1363.734228	1403.149179	STARD3NL
ENSG00000010278	11715.90833	45926.37719	45078.32089	12470.70155	12106.06782	12338.4176	9689.32971	9712.897792	15892.90472	CD9
ENSG00000010282	0	0	0	0	0	0	0	0	0	HHATL
ENSG00000010292	2435.557307	2525.549257	2477.334739	2388.107846	2380.466834	2295.239864	2519.076569	2526.949394	2859.61122	NCAPD2
ENSG00000010295	1086.126907	1149.019761	1136.822571	1199.403094	1042.258452	1079.623104	792.1832894	738.6467459	818.9763194	IFFO1
ENSG00000010310	0	0	0	3.566114255	2.144564716	0.92512691	1.657287216	1.023056435	1.134316232	GIPR
ENSG00000010318	93.25332032	78.38570746	100.2451423	83.20933261	86.85487098	104.5393409	117.6673924	111.5131514	100.9541446	PHF7
ENSG00000010319	188.7008364	163.4628778	180.2279686	179.4944175	147.9749654	144.319798	64.63420144	93.09813556	65.79034145	SEMA3G
ENSG00000010322	3042.252438	3409.778274	3516.045043	3038.329345	2764.343918	2856.791899	1460.070038	1366.803397	1774.070587	NISCH
ENSG00000010327	12947.94925	10739.79785	11360.76065	12181.84629	12904.91818	12117.31227	9816.940826	9433.603385	8627.609259	STAB1
ENSG00000010361	88.86492877	112.7989449	108.7766437	73.6996946	99.72225927	97.13832558	154.9563547	127.8820543	107.760042	FUZ
ENSG00000010379	2.194195772	3.823693047	1.066437684	1.188704752	1.072282358	0	0	0	0	SLC6A13
ENSG00000010404	1399.896903	1854.491128	1843.870755	1508.46633	1406.834453	1410.818538	1998.688383	1789.325704	1838.726612	IDS
ENSG00000010438	59.24328585	174.9339569	179.1615309	48.73689482	81.49345919	50.88198007	41.43218041	13.29973365	7.940213623	PRSS3
ENSG00000010539	123.9720611	126.1818705	122.6403336	116.4930657	125.4570359	122.1167522	145.841275	152.4354088	182.6249133	ZNF200
ENSG00000010610	0	0	1.066437684	0	0	0	0	0	0	CD4
ENSG00000010626	81.18524357	87.94494008	60.78694797	41.60466631	95.43312984	54.58248771	45.57539845	52.17587817	29.49222203	LRRC23
ENSG00000010671	1.097097886	0	0	0	0	0	0	2.046112869	0	BTK
ENSG00000010704	121.7778654	103.2397123	114.1088322	148.588094	123.3124711	102.689087	124.2965412	112.5362078	114.5659394	HFE
ENSG00000010803	647.2877528	600.3198083	596.1386652	708.468032	699.1280973	726.2246246	476.4700747	421.4992511	502.5020907	SCMH1
ENSG00000010810	3183.778065	3331.392567	3310.22257	3253.484905	3192.184579	3138.03048	3496.876026	3414.962379	2037.231952	FYN
ENSG00000010818	402.6349242	280.0855157	290.07105	414.8579583	447.1417432	414.4568558	918.1371178	920.7507913	740.7084994	HIVEP2
ENSG00000010932	0	0.955923262	0	0	2.144564716	1.850253821	0	0	2.268632464	FMO1
ENSG00000011007	1256.17708	1192.036307	1098.430814	1317.084865	1347.858924	1364.562193	1978.800936	2015.421176	1534.729862	ELOA
ENSG00000011009	2589.151011	2247.375588	2097.682924	2417.825465	2464.104858	2499.692912	3106.584887	2798.059349	2228.931396	LYPLA2
ENSG00000011021	1166.215053	643.3363551	667.58999	1109.061533	1159.137229	1146.232242	831.129539	828.6757121	1147.928027	CLCN6
ENSG00000011028	5041.164787	3869.577363	4071.659077	5118.562661	4636.548915	4689.468308	672.0299662	643.5024975	400.4136298	MRC2
ENSG00000011052	0	0	0	0	0	0	0	0	0	NME1-NME2
ENSG00000011083	0	0	0	0	0	0	0	0	0	SLC6A7
ENSG00000011105	7979.192925	4403.938467	4600.612168	8523.013069	8098.948648	7944.064779	3441.356905	3546.936659	3904.31647	TSPAN9
ENSG00000011114	1057.602362	1292.40825	1370.372424	1160.175838	1132.33017	1111.077419	1285.226236	1281.889713	1189.897727	BTBD7
ENSG00000011132	397.1494348	325.9698322	387.1168792	370.8758825	451.4308726	360.799495	405.2067244	374.4386551	315.3399125	APBA3
ENSG00000011143	142.6227252	203.6116547	212.2210991	143.8332749	116.878777	126.7423867	164.0714344	155.5045781	212.1171354	MKS1
ENSG00000011198	337.9061489	404.3555397	389.2497546	273.4020929	293.805366	327.4949262	238.6493592	220.9801899	189.4308107	ABHD5
ENSG00000011201	0	0	1.066437684	0	1.072282358	0	2.485930824	3.069169304	3.402948696	ANOS1
ENSG00000011243	513.4418107	582.1572664	589.7400391	500.4447004	540.4303083	556.9264	459.0685589	462.4215085	590.9787568	AKAP8L
ENSG00000011258	249.0412201	299.2039809	314.5991167	252.0054073	266.9983071	246.0837581	283.396114	312.0322126	433.3088006	MBTD1
ENSG00000011260	514.5389086	651.9396645	663.3242393	514.7091575	558.6591084	533.7982272	768.9812684	731.4853508	705.5446962	UTP18
ENSG00000011275	1414.159175	1319.174101	1439.690873	1528.674311	1464.737701	1340.508893	1402.064985	1394.425921	1421.298238	RNF216
ENSG00000011295	948.9896715	1044.824125	1021.647301	961.6621441	935.030216	868.6941688	1014.259776	935.0735814	918.7961478	TTC19
ENSG00000011304	11614.97532	10437.72609	10747.55898	11268.92105	11298.6392	10996.05846	14473.9179	14657.32954	9018.948359	PTBP1
ENSG00000011332	39.4955239	26.76585133	49.05613345	67.75617084	55.7586826	47.18147243	30.6598135	40.92225739	31.76085449	DPF1
ENSG00000011347	140.4285294	69.7823981	41.59106967	116.4930657	121.1679064	102.689087	9.943723298	8.184451478	15.88042725	SYT7
ENSG00000011376	597.9183479	684.4410554	673.9886161	590.7862616	544.7194377	610.5837608	939.6818517	826.6295993	510.4423043	LARS2
ENSG00000011405	2884.270343	2058.102782	2027.298037	2695.982377	2884.439542	3053.843931	2363.29157	2427.71292	1565.3564	PIK3C2A
ENSG00000011422	1503.024104	1596.391847	1794.814622	1390.784559	1496.906171	1501.480975	1402.064985	1341.226986	695.3358501	PLAUR
ENSG00000011426	1924.309692	2784.604461	2901.776938	1963.74025	1982.65008	1933.515243	1574.422856	1625.636675	2000.933833	ANLN
ENSG00000011451	3014.824991	3216.681776	3405.135524	2861.212337	2874.789001	2932.652306	2446.155931	2376.560098	2228.931396	WIZ
ENSG00000011454	1275.924842	1380.35319	1305.319725	1362.255645	1266.365465	1313.680213	1544.591686	1579.599135	1658.370331	RABGAP1
ENSG00000011465	0	0	0	0	0	0	3.314574433	2.046112869	0	DCN
ENSG00000011478	512.3447128	420.6062351	354.057311	499.2559957	561.8759555	486.6167548	358.8026823	352.95447	423.0999545	QPCTL
ENSG00000011485	1592.986131	1361.234725	1489.813444	1573.845091	1704.928949	1661.527931	1798.985273	1752.495673	1799.025544	PPP5C
ENSG00000011523	1549.102215	1005.631271	934.199411	1651.1109	1569.821372	1643.025393	921.4516923	1014.871983	1389.537384	CEP68
ENSG00000011566	873.2899173	881.3612473	989.6541705	955.7186203	927.5242395	975.0837635	502.9866702	541.196854	437.8460655	MAP4K3
ENSG00000011590	2.194195772	0.955923262	5.332188419	2.377409503	3.216847073	3.700507641	0	0	1.134316232	ZBTB32
ENSG00000011600	0	0	0	0	0	0	0	0	0	TYROBP
ENSG00000011638	893.0376793	931.0692569	952.3288516	784.5451361	887.8497922	813.1865542	34.80303154	38.87614452	36.29811942	LDAF1
ENSG00000011677	0	658.6311273	670.7893031	0	0	0	0	0	0	GABRA3
ENSG00000012048	471.752091	357.5152999	345.5258095	512.331748	477.1656492	482.9162472	571.7640896	616.9030302	576.2326458	BRCA1
ENSG00000012061	673.6181021	802.0196166	817.9577034	577.7105093	574.7433438	584.6802073	665.4008174	686.4708677	660.1720469	ERCC1
ENSG00000012124	4.388391544	3.823693047	1.066437684	2.377409503	0	5.550761462	9.11507969	1.023056435	4.537264927	CD22
ENSG00000012171	25.23325138	21.03031176	25.59450441	29.71761879	23.59021187	35.15482259	8.286436082	12.27667722	14.74611101	SEMA3B
ENSG00000012174	509.0534191	666.2785134	637.7297349	507.5769289	424.6238137	472.7398512	609.8816956	536.0815718	603.4562353	MBTPS2
ENSG00000012211	369.7219876	212.2149641	212.2210991	378.008111	344.2026368	342.2969568	307.4267786	265.994673	225.7289301	PRICKLE3
ENSG00000012223	6.582587316	55.44354918	42.65750735	4.754819007	2.144564716	3.700507641	0.828643608	1.023056435	0	LTF
ENSG00000012232	5631.403449	3188.960001	3138.526103	5661.800732	5586.591084	5544.285573	3223.423636	3221.604713	2672.449042	EXTL3
ENSG00000012504	0	0	0	0	0	0	0	0	0	NR1H4
ENSG00000012660	3910.056866	3329.48072	3096.935034	4084.389527	4323.442467	4018.751298	3395.781506	3334.140921	3482.350832	ELOVL5
ENSG00000012779	0	1.911846523	0	1.188704752	3.216847073	0	0	3.069169304	2.268632464	ALOX5
ENSG00000012817	701.0455492	576.4217268	625.9989204	671.6181847	668.0319089	631.8616797	715.1194338	721.2547865	566.0237997	KDM5D
ENSG00000012822	1714.763996	3443.235589	3439.26153	1841.30366	1915.096291	1879.857882	1358.975517	1307.466124	1719.623407	CALCOCO1
ENSG00000012963	491.499853	694.000288	760.3700685	530.1623192	479.3102139	457.0126937	441.6670431	429.6837026	478.6814498	UBR7
ENSG00000012983	1290.187114	1391.824269	1298.921099	1413.36995	1354.292618	1269.274121	1415.323283	1498.777677	1336.224521	MAP4K5
ENSG00000013016	147.0111167	548.6999522	580.1421	120.0591799	135.1075771	151.7208133	67.94877587	85.93674052	49.9099142	EHD3
ENSG00000013275	1202.419283	1531.389065	1531.404514	1176.817704	1251.353512	1152.70813	1396.26448	1282.912769	1302.195034	PSMC4
ENSG00000013288	3123.437682	3233.888394	3198.246614	3171.464277	3122.486226	3141.730987	1084.694483	1044.54062	1502.969007	MAN2B2
ENSG00000013293	52.66069853	8.603309355	8.53150147	35.66114255	41.81901195	19.42766512	100.2658766	99.23647417	69.19329014	SLC7A14
ENSG00000013297	8636.354559	10447.28533	9991.454659	7674.277877	8622.222439	8014.374424	22491.87346	20748.60755	17840.52569	CLDN11
ENSG00000013306	2269.895526	2272.229593	2324.834151	2263.293847	2246.43154	2264.710676	1791.527481	1943.807226	2013.411312	SLC25A39
ENSG00000013364	7712.598139	11169.00739	11419.41472	7355.705003	7244.339609	7379.737363	5900.771134	5785.384139	4903.64907	MVP
ENSG00000013374	805.2698484	1056.295204	1119.759568	857.0561259	799.9226389	828.9137116	979.4567448	965.7652744	1091.212215	NUB1
ENSG00000013375	978.6113144	1069.67813	1092.032188	959.2847346	987.5720515	1004.687825	874.2190066	830.721825	662.4406794	PGM3
ENSG00000013392	199.6718153	248.540048	247.4135426	202.0798078	225.1792951	191.5012704	152.4704239	116.6284336	130.4463667	RWDD2A
ENSG00000013441	544.1605515	659.5870506	597.2051029	696.5809845	636.9357205	647.5888372	492.2143032	730.4622944	929.0049939	CLK1
ENSG00000013503	283.0512546	369.9423023	344.4593719	280.5343214	305.600472	268.286804	236.1634283	200.5190612	212.1171354	POLR3B
ENSG00000013523	569.3938029	505.6834054	595.0722275	595.5410806	606.9118145	620.7601568	416.8077349	394.8997838	352.7723481	ANGEL1
ENSG00000013561	884.2608962	983.6450363	951.2624139	906.9817255	836.3802391	918.6510219	878.3622247	934.0505249	696.4701663	RNF14
ENSG00000013563	527.7040832	642.3804319	618.5338566	536.105843	560.8036731	586.5304611	467.354995	406.1534046	196.2367081	DNASE1L1
ENSG00000013573	797.5901632	715.0305998	769.9680077	811.8853454	808.5008978	792.8337621	391.1197831	436.8450976	369.7870916	DDX11
ENSG00000013583	1705.987213	1323.953717	1401.299116	1651.1109	1688.844713	1700.383261	1694.576179	1593.921925	1641.355587	HEBP1
ENSG00000013588	596.82125	833.5650842	964.0596661	550.3703	588.6830144	534.7233542	527.8459784	476.7442986	368.6527753	GPRC5A
ENSG00000013619	654.967438	491.3445565	523.6209027	766.7145648	639.0802852	654.0647256	605.7384776	628.1566509	514.9795693	MAMLD1
ENSG00000013725	2.194195772	0	1.066437684	2.377409503	0	0.92512691	0	0	0	CD6
ENSG00000013810	1870.551896	1298.143789	1386.368989	1802.076403	1772.482737	1799.371841	1167.558844	1235.852173	1605.057468	TACC3
ENSG00000014123	622.0545014	911.9507917	805.1604512	620.5038803	666.9596265	699.3959442	752.4083962	831.7448815	659.0377307	UFL1
ENSG00000014138	399.3436305	416.7825421	461.7675171	448.1416914	417.1178372	432.959394	525.3600476	458.3292828	351.6380319	POLA2
ENSG00000014164	731.76429	705.4713671	659.0584886	757.2049268	716.284615	790.0583814	668.7153918	647.5947232	655.634782	ZC3H3
ENSG00000014216	9608.383286	8551.689499	8546.431598	9432.372204	9332.07336	9309.552098	7413.874362	6871.870072	5004.603215	CAPN1
ENSG00000014257	0	0	0	0	0	0	0	0	0	ACP3
ENSG00000014641	1453.654699	1887.948442	1833.206378	1482.314825	1441.147489	1476.502549	1831.302374	1643.028634	1550.610289	MDH1
ENSG00000014824	1043.34009	1505.579137	1452.488125	1050.815	1115.173652	1106.451785	1484.929346	1502.869903	1270.43418	SLC30A9
ENSG00000014914	88.86492877	473.1820145	431.9072619	82.02062786	93.28856513	83.26142193	54.69047814	46.03753956	64.65602521	MTMR11
ENSG00000014919	854.6392533	665.3225901	599.3379783	872.5092877	777.4047094	850.1916306	1101.267355	1021.010322	1026.55619	COX15
ENSG00000015133	2042.796264	839.3006238	950.1959762	1923.324288	1966.565844	1938.140877	810.4134488	837.8832201	843.9312765	CCDC88C
ENSG00000015153	292.9251356	283.9092087	309.2669283	328.0825114	330.2629662	303.4416266	227.8769922	265.994673	235.9377762	YAF2
ENSG00000015171	1202.419283	2101.119329	1925.986457	1269.536675	1251.353512	1250.771583	1560.335914	1468.085984	1611.863365	ZMYND11
ENSG00000015285	2.194195772	0	0	1.188704752	1.072282358	3.700507641	4.971861649	7.161395043	6.805897391	WAS
ENSG00000015413	211.739892	14.33884893	22.39519136	228.2313123	211.2396245	213.7043163	9.11507969	12.27667722	1.134316232	DPEP1
ENSG00000015475	1501.927006	1416.678274	1456.753876	1400.294197	1397.183912	1323.856609	1521.389665	1432.279009	1282.911658	BID
ENSG00000015479	15.35937041	16.25069545	17.06300294	13.07575227	12.86738829	6.475888372	9.943723298	9.207507913	26.08927333	MATR3
ENSG00000015520	0	0	0	0	0	0	0.828643608	0	0	NPC1L1
ENSG00000015532	1201.322185	1033.353046	1089.899313	1169.685476	1139.836146	1159.184019	652.1425196	642.479441	578.5012782	XYLT2
ENSG00000015568	771.2598139	997.9838852	931.0000979	764.3371553	743.0916739	792.8337621	452.4394101	550.4043619	744.1114481	RGPD5
ENSG00000015592	0	0	0	0	0	0	0	0	0	STMN4
ENSG00000015676	1972.581999	2314.290217	2214.991069	2005.344916	1979.433232	1911.312197	2026.862266	1878.331614	2174.484216	NUDCD3
ENSG00000016082	0	0	0	0	0	0	0	0	0	ISL1
ENSG00000016391	8.776783089	0	0	2.377409503	7.505976504	6.475888372	5.800505257	1.023056435	5.671581159	CHDH
ENSG00000016402	0	0	0	0	0	0	2.485930824	7.161395043	0	IL20RA
ENSG00000016490	0	0	0	0	0	0	0	0	0	CLCA1
ENSG00000016602	0	0	1.066437684	0	0	0.92512691	0	0	0	CLCA4
ENSG00000016864	672.5210042	892.8323264	918.2028457	747.6952888	723.7905915	689.2195482	713.4621466	634.2949895	598.9189704	GLT8D1
ENSG00000017260	2438.848601	3639.199857	3535.240922	2516.487959	2508.068435	2518.19545	2608.570078	2622.093642	2425.168104	ATP2C1
ENSG00000017427	28.52454504	0.955923262	3.199313051	66.56746609	34.31303545	37.00507641	4.143218041	11.25362078	38.56675188	IGF1
ENSG00000017483	533.1895726	541.0525661	584.4078507	483.8028339	545.7917201	457.9378206	712.633503	586.2113371	494.5618771	SLC38A5
ENSG00000017797	3371.381804	3855.238514	3851.972914	3364.034447	3375.544862	3431.29571	3029.521031	3205.23581	3123.906902	RALBP1
ENSG00000018189	535.3837684	668.1903599	647.327674	540.860662	571.5264967	639.262695	585.851031	606.6724658	625.0082437	RUFY3
ENSG00000018236	0	0	0	0	0	0	1.657287216	0	0	CNTN1
ENSG00000018280	4.388391544	7.647386094	5.332188419	3.566114255	9.65054122	9.251269103	14.08694134	7.161395043	17.01474348	SLC11A1
ENSG00000018408	6494.819486	3896.343215	3623.755249	6769.673561	6647.078336	6891.270355	8114.906855	8232.53513	7339.02602	WWTR1
ENSG00000018510	3568.859423	2621.141584	2460.271736	3825.251891	3918.119735	3900.335054	3037.807468	3019.039539	2999.132117	AGPS
ENSG00000018607	0	0	0	0	0	0	0	0	0	NA
ENSG00000018610	296.2164292	303.9835972	322.0641805	250.8167026	280.9379777	283.0888346	261.8513802	275.2021809	345.9664507	STEEP1
ENSG00000018625	0	0	0	0	0	0	0	0	0	ATP1A2
ENSG00000018699	450.9072312	476.0497843	489.4948968	435.0659391	522.2015082	471.8147243	772.2958428	690.5630935	622.7396113	TTC27
ENSG00000018869	29.62164292	14.33884893	19.19587831	26.15150454	24.66249423	38.85533023	49.71861649	28.64558017	46.50696551	ZNF582
ENSG00000019102	55.95199219	74.56201441	85.3150147	89.15285637	66.48150618	96.21319867	12.42965412	11.25362078	12.47747855	VSIG2
ENSG00000019144	2890.85293	3147.855301	3397.67046	2667.453463	2800.801519	2746.701797	1416.151926	1348.388381	1278.374393	PHLDB1
ENSG00000019169	0	0	0	0	0	0	0	0	0	MARCO
ENSG00000019186	0	0	0	0	0	0	0	0	0	CYP24A1
ENSG00000019485	314.8670933	256.1874341	287.9381746	399.4047965	369.9374134	330.270307	209.6468329	219.9571335	263.1613658	PRDM11
ENSG00000019505	16.45646829	0	0	14.26445702	19.30108244	23.12817276	14.91558495	7.161395043	7.940213623	SYT13
ENSG00000019549	94.3504182	716.9424463	681.4536799	137.8897512	153.3363772	135.9936558	285.0534012	295.6633096	397.0106811	SNAI2
ENSG00000019582	5.48548943	0.955923262	2.132875368	1.188704752	2.144564716	3.700507641	47.23268567	57.29116035	14.74611101	CD74
ENSG00000019991	0	2.867769785	3.199313051	0	0	0	7.457792473	5.115282174	5.671581159	HGF
ENSG00000019995	370.8190855	375.6778418	346.5922472	406.5370251	418.1901195	389.4784292	304.9408478	344.7700185	307.3996988	ZRANB1
ENSG00000020129	929.2419095	948.2758756	1032.311678	966.4169631	950.042169	922.3515296	857.6461344	752.969536	719.156491	NCDN
ENSG00000020181	2879.881951	5681.051944	5609.462217	3240.409153	3045.281896	3110.276672	1445.154453	1527.423257	1819.443236	ADGRA2
ENSG00000020219	0	0	0	0	0	0	0	0	0	CCT8L1P
ENSG00000020256	642.8993612	699.7358276	673.9886161	561.0686428	655.1645206	628.1611721	863.4466397	959.6269358	881.3637121	ZFP64
ENSG00000020426	150.3024104	240.8926619	229.284102	194.9475793	193.0108244	169.2982246	209.6468329	198.4729483	205.311238	MNAT1
ENSG00000020577	3364.799217	1146.151991	1078.168498	2785.135233	3277.967168	3237.019059	3889.653097	3795.539373	2198.304857	SAMD4A
ENSG00000020633	1.097097886	2.867769785	1.066437684	0	1.072282358	0	2.485930824	3.069169304	1.134316232	RUNX3
ENSG00000020922	468.4607974	482.7412472	512.9565259	458.8400341	485.7439081	508.8198007	427.5801018	429.6837026	585.3071756	MRE11
ENSG00000021300	6.582587316	3.823693047	7.465063786	10.69834276	13.93967065	6.475888372	26.51659546	10.23056435	15.88042725	PLEKHB1
ENSG00000021355	782.2307928	902.391559	880.8775268	751.261403	781.6938388	744.7271628	1384.663469	1321.788914	845.0655927	SERPINB1
ENSG00000021461	0	0	0	0	0	0	0	1.023056435	0	CYP3A43
ENSG00000021488	0	0.955923262	0	0	0	0	3.314574433	0	1.134316232	SLC7A9
ENSG00000021574	656.0645359	840.256547	796.6289498	653.7876134	782.7661212	757.6789395	658.7716685	634.2949895	652.2318333	SPAST
ENSG00000021645	3.291293658	0.955923262	2.132875368	0	3.216847073	1.850253821	33.97438793	25.57641087	20.41769217	NRXN3
ENSG00000021762	1763.036303	1621.245852	1663.642787	1595.241777	1635.230596	1721.66118	2067.465802	1993.936991	1364.582427	OSBPL5
ENSG00000021776	992.8735869	1188.212614	1205.074583	1062.702048	1061.559534	1089.7995	1271.139295	1285.981938	1057.182728	AQR
ENSG00000021826	0	16.25069545	12.79725221	0	0	3.700507641	1.657287216	3.069169304	12.47747855	CPS1
ENSG00000021852	0	0	0	0	0	0	0	0	0	C8B
ENSG00000022267	2409.226958	4124.808874	3940.487242	2344.12577	2542.38147	2365.54951	2579.567552	2562.756369	3289.517072	FHL1
ENSG00000022277	821.7263167	1040.044509	1047.241805	836.8481451	823.5128508	846.4911229	906.5361073	908.4741141	855.2744388	RTF2
ENSG00000022355	0	0	0	0	0	0	0	0	0	GABRA1
ENSG00000022556	35.10713235	1.911846523	0	30.90632354	49.32498846	41.63071096	48.88997288	54.22199104	146.3267939	NLRP2
ENSG00000022567	342.2945405	284.865132	324.1970559	373.253292	343.1303545	367.2753834	563.4776535	617.9260866	1391.806016	SLC45A4
ENSG00000022840	5548.02401	5336.91957	5408.971932	5309.944126	5394.652542	5368.51146	4872.424416	4662.068173	3968.972495	RNF10
ENSG00000022976	102.0301034	100.3719425	90.64720312	96.28508488	99.72225927	78.63578738	99.43723298	116.6284336	123.6404693	ZNF839
ENSG00000023041	582.5589775	556.3473383	518.2887143	614.5603566	665.8873442	607.8083801	787.2114278	731.4853508	655.634782	ZDHHC6
ENSG00000023171	236.9731434	279.1295924	306.0676152	257.9489311	235.9021187	258.110408	355.4881079	298.7324789	175.8190159	GRAMD1B
ENSG00000023191	7373.594892	6465.864942	6585.252697	7171.455767	6961.257067	6678.491165	5536.99659	5273.855921	7563.620634	RNH1
ENSG00000023228	2120.690214	2202.447195	2059.291167	2096.875182	2196.034269	2058.407375	3014.605446	2907.526388	1996.396568	NDUFS1
ENSG00000023287	1287.992918	1896.551751	1720.163984	1332.538027	1347.858924	1302.57869	1547.077616	1563.230232	1614.131998	RB1CC1
ENSG00000023318	1258.371275	784.8129979	848.8843963	1286.178541	1329.630124	1340.508893	1340.745358	1313.604462	1068.52589	ERP44
ENSG00000023330	2179.9335	1419.546044	1581.527085	1942.343564	2113.468527	1999.199253	2237.337742	2149.441569	1713.951826	ALAS1
ENSG00000023445	130.5546484	24.8540048	17.06300294	139.0784559	135.1075771	151.7208133	1185.789003	1166.284336	494.5618771	BIRC3
ENSG00000023516	1427.32435	2298.995444	2144.606182	1502.522806	1594.483866	1529.234783	1485.757989	1521.284918	1660.638963	AKAP11
ENSG00000023572	141.5256273	164.418801	137.5704612	148.588094	160.8423537	131.3680213	222.076487	179.0348761	172.4160672	GLRX2
ENSG00000023608	309.3816039	334.5731416	278.3402355	306.6858259	302.3836249	364.5000027	1012.602489	1007.710588	433.3088006	SNAPC1
ENSG00000023697	641.8022634	865.1105518	794.4960744	746.506584	732.3688504	725.2994977	742.4646729	713.070335	533.128629	DERA
ENSG00000023734	2352.177868	2901.227099	2842.056427	2240.708457	2355.80434	2349.822352	2991.403425	2876.834695	2407.019044	STRAP
ENSG00000023839	36.20423024	31.54546764	24.52806673	22.58539028	23.59021187	37.93020332	15.74422856	15.34584652	28.3579058	ABCC2
ENSG00000023892	171.1472702	264.7907435	332.7285573	164.0412557	199.4445185	148.0203056	9.943723298	30.69169304	17.01474348	DEF6
ENSG00000023902	2030.728187	1048.647818	1057.906182	1876.964803	2057.709845	1956.643415	1127.783951	938.1427507	1143.390762	PLEKHO1
ENSG00000023909	954.4751609	459.7990889	486.2955838	986.6249439	988.6443339	1116.628181	720.9199391	677.2633598	3231.666944	GCLM
ENSG00000024048	1015.912643	1301.011559	1256.263591	1110.250238	1121.607346	1100.901023	1146.01411	1258.359415	1185.360462	UBR2
ENSG00000024422	17622.68334	14181.12159	14422.50324	17913.78061	16730.82163	17338.72855	15793.11853	15151.4658	16171.94652	EHD2
ENSG00000024526	308.284506	380.4574582	362.5888125	307.8745307	333.4798133	358.9492412	318.1991455	343.7469621	427.6372194	DEPDC1
ENSG00000024862	178.8269554	187.3609593	180.2279686	185.4379413	151.1918124	164.67259	241.9639336	211.772682	291.5192716	CCDC28A
ENSG00000025039	170.0501723	0.955923262	2.132875368	156.9090272	195.1553891	147.0951787	36.46031876	33.76086235	57.85012782	RRAGD
ENSG00000025156	174.4385639	243.7604317	241.0149165	203.2685125	188.721695	186.8756359	157.4422856	146.2970702	225.7289301	HSF2
ENSG00000025293	1516.189279	1722.573718	1579.39421	1465.672959	1518.351819	1478.352803	1524.704239	1454.78625	1324.881359	PHF20
ENSG00000025423	3.291293658	2.867769785	2.132875368	1.188704752	1.072282358	0	3.314574433	2.046112869	1.134316232	HSD17B6
ENSG00000025434	46.07811122	35.36916068	33.0595682	35.66114255	39.67444724	32.37944186	98.60858937	141.181788	70.32760637	NR1H3
ENSG00000025708	405.9262178	233.2452759	233.5498527	438.6320534	397.8167547	356.1738605	199.7031096	167.7812553	142.9238452	TYMP
ENSG00000025770	707.6281365	585.9809594	528.9530911	700.1470987	719.5014621	704.0215787	881.6767991	753.9925924	651.0975171	NCAPH2
ENSG00000025772	840.3769807	884.2290171	860.6152108	789.2999551	862.1150157	812.2614272	1030.832649	970.8805566	585.3071756	TOMM34
ENSG00000025796	1569.947075	1798.091655	1785.216683	1741.452461	1681.338737	1792.895952	1786.555619	1792.394874	1593.714306	SEC63
ENSG00000025800	2531.004823	2766.441919	2876.182433	2345.314475	2436.225517	2348.897225	2991.403425	2897.295823	2139.320413	KPNA6
ENSG00000026025	47917.94437	55068.82726	49174.50804	52583.54339	49682.05848	50834.79859	38930.50535	38985.61156	45376.05222	VIM
ENSG00000026036	61.43748162	43.01654678	76.78351323	38.03855205	35.38531781	32.37944186	25.68795185	17.39195939	44.23833304	RTEL1-TNFRSF6B
ENSG00000026103	667.0355147	520.9781776	445.7709518	624.0699946	710.9232032	683.6687867	594.9661107	701.8167142	426.5029032	FAS
ENSG00000026297	129.4575506	130.0055636	139.7033366	128.3801132	116.878777	105.4644678	70.43470669	65.47561182	96.41687971	RNASET2
ENSG00000026508	1038.951698	12034.11794	11299.9737	908.1704302	1121.607346	1064.821074	1866.105406	1613.359998	266.5643145	CD44
ENSG00000026559	103.1272013	310.6750601	291.1374877	93.90767538	110.4450829	113.79061	14.91558495	14.32279009	23.82064087	KCNG1
ENSG00000026652	382.8871622	496.1241728	499.092836	372.0645873	384.9493664	402.430206	448.296192	401.0381224	451.4578603	AGPAT4
ENSG00000026751	0	0	0	0	0	0	0.828643608	1.023056435	0	SLAMF7
ENSG00000026950	247.9441223	388.1048442	395.6483807	259.1376359	278.793413	263.6611694	488.8997288	434.7989848	284.7133742	BTN3A1
ENSG00000027001	307.1874081	462.6668587	409.5120706	286.4778451	320.612425	307.1421342	237.8207155	286.4558017	193.9680756	MIPEP
ENSG00000027075	2854.6487	1302.923406	1312.784789	2812.475442	2836.186836	2799.434031	4256.742215	4328.551775	2625.942077	PRKCH
ENSG00000027644	1.097097886	0	1.066437684	0	0	0.92512691	1.657287216	0	0	INSRR
ENSG00000027697	1661.0062	856.5072425	859.5487731	1878.153508	1724.230031	1865.980978	865.1039269	881.8746468	889.3039258	IFNGR1
ENSG00000027847	593.5299564	596.4961153	621.7331696	658.5424324	665.8873442	599.4822379	553.5339303	497.2054273	649.9632008	B4GALT7
ENSG00000027869	15.35937041	14.33884893	18.12944062	14.26445702	16.08423537	20.35279203	3.314574433	2.046112869	2.268632464	SH2D2A
ENSG00000028116	414.7030009	506.6393287	467.0997055	361.3662445	404.2504489	451.4619322	365.4318312	374.4386551	366.3841429	VRK2
ENSG00000028137	1256.17708	978.86542	986.4548575	1315.89616	1090.511158	1190.638334	376.2041981	391.8306145	256.3554684	TNFRSF1B
ENSG00000028203	2172.253814	2503.563022	2528.523748	2272.803485	2416.924434	2400.704332	1877.706416	1930.507492	1934.009175	VEZT
ENSG00000028277	387.2755538	532.4492568	431.9072619	355.4227207	408.5395783	380.2271601	1408.694134	1358.618945	554.6806374	POU2F2
ENSG00000028310	942.4070841	1059.162974	1048.308243	978.3040106	925.3796748	1039.842647	950.4542186	876.7593646	977.7805918	BRD9
ENSG00000028528	2173.350912	2515.034102	2558.384003	2117.083163	2068.432668	2175.898493	2531.506223	2622.093642	2316.273745	SNX1
ENSG00000028839	299.5077229	424.4299282	358.3230617	305.4971212	320.612425	360.799495	498.0148085	509.4821045	460.5323901	TBPL1
ENSG00000029153	1377.954945	1740.73626	1600.722963	1383.652331	1469.02683	1472.802041	1470.842404	1473.201266	1383.865803	BMAL2
ENSG00000029363	2154.700248	2946.155493	2911.374877	2287.067942	2300.045657	2478.414993	3048.579834	3182.728569	2758.657076	BCLAF1
ENSG00000029364	1343.94491	1245.56801	1243.466339	1308.763932	1447.581183	1314.60534	1655.629929	1570.391627	1451.924777	SLC39A9
ENSG00000029534	16.45646829	33.45731416	17.06300294	15.45316177	23.59021187	16.65228439	17.40151577	24.55335443	10.20884609	ANK1
ENSG00000029559	0	0	0	0	0	0	0	0	0	IBSP
ENSG00000029639	194.1863258	185.4491128	170.6300294	177.117008	172.6374596	175.774113	205.5036148	190.2884969	162.2072212	TFB1M
ENSG00000029725	1312.129072	1558.154917	1518.607262	1374.142693	1390.750218	1409.893411	1178.331211	1258.359415	1211.449736	RABEP1
ENSG00000029993	904.0086581	998.9398085	1084.567124	883.2076305	956.4758631	956.5812252	789.6973586	796.9609627	1237.539009	HMGB3
ENSG00000030066	796.4930653	886.1408636	840.3528948	828.5272119	835.3079567	817.8121887	1025.032143	1028.171717	885.9009771	NUP160
ENSG00000030110	615.4719141	396.7081536	442.5716388	577.7105093	640.1525676	628.1611721	827.8149646	850.1598973	469.60692	BAK1
ENSG00000030304	0	4.779616308	2.132875368	0	0	0	0	0	0	MUSK
ENSG00000030419	2.194195772	178.7576499	163.1649656	1.188704752	1.072282358	0	13.25829773	17.39195939	6.805897391	IKZF2
ENSG00000030582	30315.00879	19082.14015	18263.81177	30706.62114	29262.58554	28751.09412	13068.53834	12325.78393	15797.62216	GRN
ENSG00000031003	371.9161834	493.256403	480.9633954	397.027387	480.3824963	450.5368053	349.6876026	366.2542036	510.4423043	FAM13B
ENSG00000031081	4291.84693	3176.532999	3161.987732	4461.208933	4310.575078	4361.048255	3721.438444	3825.20801	2572.629214	ARHGAP31
ENSG00000031691	80.08814568	76.47386094	92.78007849	105.7947229	87.92715334	70.30964518	186.4448118	149.3662395	138.3865803	CENPQ
ENSG00000031698	3401.003447	3305.582639	3352.880078	2939.666851	3209.341097	3249.045709	4621.345403	4278.42201	6208.112737	SARS1
ENSG00000031823	1100.38918	1378.441343	1531.404514	1206.535323	1245.9921	1184.162445	1459.241394	1407.725654	1475.745418	RANBP3
ENSG00000032219	653.8703401	709.2950602	695.3173698	799.9982978	691.6221208	758.6040664	575.0786641	767.2923261	578.5012782	ARID4A
ENSG00000032389	695.5600598	636.6448923	646.2612364	675.1842989	698.0558149	676.2677714	945.4823569	908.4741141	545.6061075	EIPR1
ENSG00000032444	5433.92583	5369.420961	5496.419822	5268.339459	5283.135177	4958.680239	4992.577739	4573.062263	3835.12318	PNPLA6
ENSG00000032742	142.6227252	283.9092087	257.0114818	154.5316177	159.7700713	148.0203056	91.1507969	100.2595306	206.4455542	IFT88
ENSG00000033011	362.0423024	408.1792327	378.5853777	372.0645873	361.3591546	372.8261448	550.2193558	465.4906778	355.0409806	ALG1
ENSG00000033030	582.5589775	599.3638851	546.0160941	531.351024	551.1531319	597.6319841	629.7691422	620.9952559	610.2621327	ZCCHC8
ENSG00000033050	1539.228334	1583.008921	1762.821491	1389.595855	1473.31596	1415.444173	1852.018464	1678.835609	1693.534134	ABCF2
ENSG00000033100	3103.68992	2800.855157	2780.203042	2946.799079	3073.161237	2998.336316	1983.772798	1944.830282	1926.068962	CHPF2
ENSG00000033122	2.194195772	12.4270024	19.19587831	11.88704752	9.65054122	10.17639601	20.7160902	15.34584652	14.74611101	LRRC7
ENSG00000033170	346.682932	3094.323598	3133.193915	336.4034447	374.2265429	351.5482259	87.83622247	94.121192	94.14824724	FUT8
ENSG00000033178	1597.374522	1779.929113	1652.97841	1671.318881	1712.434925	1731.837576	1908.36623	1852.755203	1669.713493	UBA6
ENSG00000033327	1931.989377	1369.838034	1397.033366	2000.590097	1884.000103	1935.365496	1089.666345	1158.099884	1551.744605	GAB2
ENSG00000033627	758.0946393	688.2647484	656.9256132	744.1291745	792.4166624	760.4543203	907.3647509	835.8371072	842.7969603	ATP6V0A1
ENSG00000033800	605.5980331	614.6586573	622.7996073	523.0300907	541.5025907	523.6218312	665.4008174	646.5716668	662.4406794	PIAS1
ENSG00000033867	1384.537532	848.8598564	808.3597643	1485.88094	1458.304007	1435.796965	1567.793707	1834.340188	1453.059093	SLC4A7
ENSG00000034053	1775.10438	1502.711367	1544.201766	1783.057127	1752.109373	1678.180215	1222.249322	1229.713835	1364.582427	APBA2
ENSG00000034152	1925.40679	1117.474293	1103.763003	2120.649277	2083.444621	2046.380726	4385.181974	4132.12494	1906.785586	MAP2K3
ENSG00000034239	1.097097886	1.911846523	3.199313051	0	0	0	0	1.023056435	0	CLXN
ENSG00000034510	26697.87706	26418.85118	24317.9785	25393.1109	24124.20849	25053.36186	24449.9583	25493.5433	23458.79399	TMSB10
ENSG00000034533	78.9910478	97.50417269	91.7136408	57.05782808	77.20432976	78.63578738	58.00505257	92.07507913	73.73055507	ASTE1
ENSG00000034677	1571.044173	1664.262399	1676.440039	1992.269164	1835.747397	2014.926411	1732.693785	1719.757867	1558.550503	RNF19A
ENSG00000034693	142.6227252	188.3168826	169.5635917	140.2671607	138.3244242	134.143402	159.0995728	179.0348761	148.5954264	PEX3
ENSG00000034713	1398.799805	1186.300768	1109.095191	1444.276273	1428.280101	1400.642142	2055.864792	2039.974531	2591.91259	GABARAPL2
ENSG00000034971	0	0	0	0	0	0	0	0	0	MYOC
ENSG00000035115	100.9330055	195.0083454	178.0950932	117.6817704	122.2401888	127.6675136	143.3553442	123.7898286	150.8640588	SH3YL1
ENSG00000035141	559.5199219	537.2288731	568.4112854	615.7490613	629.429744	576.3540651	720.0912955	627.1335945	487.7559797	FAM136A
ENSG00000035403	10319.30272	14522.38619	14312.66015	10524.79187	10194.18838	10146.79195	7820.738374	7560.387053	7459.263541	VCL
ENSG00000035499	150.3024104	134.7851799	131.1718351	135.5123417	146.902683	141.5444173	89.49350968	94.121192	166.7444861	DEPDC1B
ENSG00000035664	595.7241521	151.0358753	173.8293425	813.0740501	738.8025445	682.7436598	280.0815396	322.2627769	316.4742287	DAPK2
ENSG00000035681	701.0455492	1005.631271	1037.643866	714.4115557	762.3927564	785.4327468	771.4671992	694.6553192	715.7535423	NSMAF
ENSG00000035687	1757.550814	2184.284653	2043.294602	1636.846443	1825.024573	1779.019049	1564.479132	1595.968038	1666.310545	ADSS2
ENSG00000035720	0	0	0	0	0	0	0	1.023056435	0	STAP1
ENSG00000035862	18016.54149	20100.19842	18947.39833	18956.27467	18541.90653	18042.75013	10454.9964	11040.82504	10895.10741	TIMP2
ENSG00000035928	1542.519628	1528.521295	1389.568302	1583.354729	1558.026266	1551.437829	2077.409526	1991.890878	2175.618533	RFC1
ENSG00000036054	719.6962133	957.8351082	920.3357211	756.016222	734.5134151	783.582493	916.4798306	891.0821547	765.6634565	TBC1D23
ENSG00000036257	1218.875751	1496.019905	1408.76418	1280.235018	1376.810547	1372.888335	1258.709641	1318.719744	1271.568496	CUL3
ENSG00000036448	5.48548943	1.911846523	5.332188419	3.566114255	6.433694147	8.326142193	11.60101051	22.50724156	49.9099142	MYOM2
ENSG00000036473	0	0	0	0	0	0	0	0	0	OTC
ENSG00000036530	3.291293658	10.51515588	6.398626103	1.188704752	0	3.700507641	14.91558495	13.29973365	6.805897391	CYP46A1
ENSG00000036549	819.5321209	1068.722207	1051.507556	873.6979924	889.994357	924.2017834	1524.704239	1531.515483	1238.673325	ZZZ3
ENSG00000036565	0	0	0	0	0	0	0	0	0	SLC18A1
ENSG00000036672	29.62164292	0	3.199313051	17.83057127	17.15651772	22.20304585	13.25829773	5.115282174	4.537264927	USP2
ENSG00000036828	0	0	0	0	0	0	0	0	0	CASR
ENSG00000037042	233.6818497	289.6447483	323.1306182	229.4200171	241.2635305	229.4314738	316.5418583	365.2311472	256.3554684	TUBG2
ENSG00000037241	445.4217417	438.7687771	408.4456329	351.8566065	368.8651311	358.0241143	607.3957648	579.0499421	349.3693994	RPL26L1
ENSG00000037280	4540.88815	3991.935541	3976.746123	4577.701999	4638.69348	4521.095211	8578.118632	9307.767443	14671.24614	FLT4
ENSG00000037474	1685.142353	1474.03367	1506.876447	1596.430481	1727.446878	1757.74113	2079.066813	1988.821709	1526.789648	NSUN2
ENSG00000037637	514.5389086	476.0497843	496.9599606	505.1995194	465.3705433	532.8731003	691.9174128	645.5486103	620.4709788	FBXO42
ENSG00000037749	640.7051655	618.4823503	585.4742884	622.8812899	676.6101678	734.5507668	929.7381284	959.6269358	877.9607634	MFAP3
ENSG00000037757	390.5668474	356.5593766	397.781256	383.9516348	380.660237	347.8477183	325.656938	265.994673	296.0565365	MRI1
ENSG00000037897	86.670733	89.8567866	99.17870459	92.71897063	91.14400041	74.93527973	88.66486607	72.63700687	98.68551217	METTL1
ENSG00000037965	0	0	0	0	0	0	0.828643608	0	1.134316232	HOXC8
ENSG00000038002	87.76783089	38.23693047	52.2554465	99.85119914	86.85487098	103.614214	212.1327637	215.8649077	229.1318788	AGA
ENSG00000038210	408.1204136	353.6916068	295.4032384	394.6499775	384.9493664	357.0989874	401.0635063	402.0611789	353.9066643	PI4K2B
ENSG00000038219	1290.187114	1634.628778	1768.15368	1393.161969	1399.328477	1345.134528	1658.11586	1640.982521	1525.655332	BOD1L1
ENSG00000038274	2162.379933	2311.422447	2077.420608	1995.835278	2135.986457	2129.642148	2003.660245	2017.467289	1870.487466	MAT2B
ENSG00000038295	255.6238075	55.44354918	51.18900882	240.1183598	225.1792951	223.8807123	297.4830553	360.115865	400.4136298	TLL1
ENSG00000038358	1579.820956	1343.072183	1393.834053	1504.900216	1439.002924	1408.968284	1238.822194	1270.636092	1484.819947	EDC4
ENSG00000038382	7635.801287	9520.039763	9047.657309	7184.531519	7528.494434	7398.239902	8979.182138	8594.697108	8257.822168	TRIO
ENSG00000038427	0	4505.266332	4709.388812	0	2.144564716	8.326142193	12.42965412	21.48418513	4.537264927	VCAN
ENSG00000038532	1119.039844	946.3640291	987.5212952	1116.193762	1123.751911	1088.874373	1252.909136	1192.883803	926.7363614	CLEC16A
ENSG00000038945	228.1963603	102.283789	105.5773307	278.1569119	282.0102601	251.6345196	65.46284504	64.45255539	24.9549571	MSR1
ENSG00000039068	0	0	0	0	0	0	0	0	0	CDH1
ENSG00000039123	920.4651264	1198.72777	1137.889009	986.6249439	951.1144513	1039.842647	1266.167433	1204.137424	1272.702812	MTREX
ENSG00000039139	59.24328585	193.0964989	151.4341511	52.30300907	51.46955317	30.52918804	79.54978638	93.09813556	47.64128174	DNAH5
ENSG00000039319	984.0968038	1102.179521	1093.098626	1042.494067	1034.752475	994.5114286	1015.08842	1148.892376	1202.375206	ZFYVE16
ENSG00000039523	3125.631877	2148.915492	2271.512266	3142.935363	2979.872672	2974.283017	2755.239997	2897.295823	2721.22464	RIPOR1
ENSG00000039537	1.097097886	0	0	0	0	0	0	0	0	C6
ENSG00000039560	5862.891103	7347.226189	7394.678899	5484.683724	5845.011132	5658.076183	8679.213152	8821.815637	9797.089294	RAI14
ENSG00000039600	74.60265625	193.0964989	184.4937193	55.86912333	58.97552968	70.30964518	1.657287216	1.023056435	3.402948696	SOX30
ENSG00000039650	831.6001976	867.9783216	933.1329733	829.7159166	812.7900272	831.6890924	487.2424416	442.9834362	765.6634565	PNKP
ENSG00000039987	1.097097886	0	0	0	0	0	0	1.023056435	0	BEST2
ENSG00000040199	408.1204136	427.297698	416.9771344	374.4419968	324.9015544	383.0025409	401.0635063	424.5684204	291.5192716	PHLPP2
ENSG00000040275	322.5467785	381.4133814	407.3791952	318.5728734	380.660237	334.8959415	466.5263514	451.1678877	435.577433	SPDL1
ENSG00000040341	788.8133801	841.2124703	841.4193325	896.2833827	759.1759093	826.1383309	880.0195119	908.4741141	835.9910629	STAU2
ENSG00000040487	558.422824	385.2370745	430.8408242	540.860662	507.1895552	556.9264	355.4881079	345.7930749	418.5626895	SLC66A1
ENSG00000040531	990.6793911	699.7358276	698.5166829	998.5119914	922.1628277	974.1586365	551.876643	540.1737975	699.873115	CTNS
ENSG00000040608	319.2554848	36.32508394	56.52119724	363.743654	335.624378	358.9492412	229.5342795	214.8418513	296.0565365	RTN4R
ENSG00000040633	838.182785	1117.474293	1047.241805	761.9597458	865.3318627	775.2563508	761.5234759	763.2001003	670.380893	PHF23
ENSG00000040731	2.194195772	0.955923262	1.066437684	0	0	0	1.657287216	1.023056435	3.402948696	CDH10
ENSG00000040933	876.581211	1008.499041	1068.570559	775.0354981	821.3682861	842.7906153	832.7868262	777.5228904	721.4251234	INPP4A
ENSG00000041353	0	15.29477219	13.86368989	0	0	0	0	0	1.134316232	RAB27B
ENSG00000041357	1806.920218	2019.865852	2017.700098	1849.624594	1826.096855	1809.548237	2234.851811	2316.199768	1838.726612	PSMA4
ENSG00000041515	5.48548943	0.955923262	0	3.566114255	1.072282358	0.92512691	1.657287216	0	0	MYO16
ENSG00000041802	999.4561742	856.5072425	842.4857702	967.6056678	965.054122	924.2017834	1032.489936	875.7363081	807.6331571	LSG1
ENSG00000041880	286.3425483	494.2123263	427.6415112	331.6486257	312.0341661	290.4898498	358.8026823	346.8161314	289.2506391	PARP3
ENSG00000041982	5.48548943	1323.953717	1349.04367	7.13222851	7.505976504	6.475888372	1.657287216	1.023056435	2.268632464	TNC
ENSG00000041988	226.0021645	208.3912711	188.75947	216.3442648	212.3119068	226.656093	273.4523907	250.6488265	213.2514516	THAP3
ENSG00000042062	4.388391544	2.867769785	4.265750735	3.566114255	6.433694147	2.775380731	15.74422856	10.23056435	6.805897391	RIPOR3
ENSG00000042088	328.0322679	521.9341009	584.4078507	344.724378	336.6966603	336.7461953	345.5443846	317.1474948	325.5487585	TDP1
ENSG00000042286	597.9183479	516.1985613	541.7503434	610.9942423	551.1531319	586.5304611	62.97691422	75.70617617	262.0270496	AIFM2
ENSG00000042304	0	0	0	0	0	0	0	0	0	NA
ENSG00000042317	96.54461398	131.9174101	133.3047105	73.6996946	114.7342123	106.3895947	106.0663818	94.121192	144.0581614	SPATA7
ENSG00000042429	36.20423024	56.39947244	60.78694797	54.68041857	36.45760016	38.85533023	43.91811123	32.73780591	47.64128174	MED17
ENSG00000042445	2042.796264	1450.135588	1506.876447	1819.906975	2001.951162	1918.713212	2997.203931	2906.503331	1859.144304	RETSAT
ENSG00000042493	2639.617514	4254.814438	4345.733561	2516.487959	2489.839635	2448.810932	583.3651001	678.2864162	865.4832849	CAPG
ENSG00000042753	2955.581705	2555.182879	2618.104514	2860.023632	2805.090648	2806.835046	3735.525386	3495.783838	2670.18041	AP2S1
ENSG00000042781	0	0.955923262	2.132875368	0	0	0	0	1.023056435	0	USH2A
ENSG00000042813	0	0	0	0	0	0	0	0	0	ZPBP
ENSG00000042832	1.097097886	4.779616308	4.265750735	1.188704752	6.433694147	2.775380731	2.485930824	5.115282174	6.805897391	TG
ENSG00000042980	0	0	0	0	1.072282358	2.775380731	0.828643608	0	1.134316232	ADAM28
ENSG00000043039	0	0	0	0	0	0	0	0	3.402948696	BARX2
ENSG00000043093	602.3067395	659.5870506	633.4639842	664.4859562	653.0199559	696.6205635	782.2395661	786.7303983	723.6937559	DCUN1D1
ENSG00000043143	1444.877916	1942.436068	1930.252208	1566.712863	1428.280101	1485.753818	2090.667823	1948.922508	1065.122942	JADE2
ENSG00000043355	0	0.955923262	1.066437684	0	0	0.92512691	1.657287216	5.115282174	15.88042725	ZIC2
ENSG00000043462	0	0	3.199313051	1.188704752	0	0	1.657287216	3.069169304	0	LCP2
ENSG00000043514	168.9530745	173.9780336	171.6964671	208.0233315	183.3602832	147.0951787	261.0227366	251.6718829	248.4152548	TRIT1
ENSG00000043591	914.979637	362.2949162	393.5155053	832.0933261	881.4160981	810.4111734	1397.093123	1129.454304	1523.386699	ADRB1
ENSG00000044012	0	0	0	0	0	0	0	0	0	GUCA2B
ENSG00000044090	1406.47949	1261.818705	1208.273896	1294.499475	1384.316524	1272.974629	1198.218657	1249.151907	1068.52589	CUL7
ENSG00000044115	13514.05176	13901.03607	13886.08508	13275.45467	13485.02293	13473.54832	15199.8097	14776.00409	14173.28132	CTNNA1
ENSG00000044446	257.8180032	296.3362111	323.1306182	234.1748361	254.1309188	259.9606618	222.076487	246.5566008	214.3857678	PHKA2
ENSG00000044459	220.5166751	378.5456116	345.5258095	235.3635408	247.6972246	246.0837581	234.5061411	287.4788582	292.6535878	CNTLN
ENSG00000044524	0	0	0	0	0	0	0	0	0	EPHA3
ENSG00000044574	9179.418013	6636.975206	6732.421098	8695.375258	8943.907146	8797.03179	15098.71518	15271.1634	6374.857223	HSPA5
ENSG00000046604	398.2465326	3138.296068	2874.049558	421.9901868	414.9732725	398.7296983	180.6443066	182.1040454	356.1752968	DSG2
ENSG00000046647	195.2834237	244.716355	203.6895976	199.7023983	200.5168009	177.6243668	232.8488539	235.30298	277.9074768	GEMIN8
ENSG00000046651	286.3425483	237.0689689	255.9450441	276.9682071	327.0461191	330.270307	196.3885351	206.6573998	262.0270496	OFD1
ENSG00000046653	5.48548943	6.691462832	5.332188419	9.509638013	2.144564716	6.475888372	1.657287216	13.29973365	6.805897391	GPM6B
ENSG00000046774	0	0	0	0	0	0	0	0	0	MAGEC2
ENSG00000046889	1704.890115	65.95870506	67.18557408	1576.222501	1685.627866	1638.399758	1653.972642	1754.541786	794.0213623	PREX2
ENSG00000047056	1251.788688	1598.303694	1639.11472	1101.929305	1086.222028	1202.664983	1207.333737	1128.431248	813.3047382	WDR37
ENSG00000047188	1416.353371	1263.730552	1294.655348	1470.427778	1526.930077	1521.833767	1732.693785	1893.677461	1762.727424	YTHDC2
ENSG00000047230	314.8670933	456.9313191	387.1168792	311.4406449	339.9135074	374.6763987	367.0891184	332.4933413	404.9508948	CTPS2
ENSG00000047249	1262.759667	1238.876547	1270.127281	1327.783208	1238.486123	1262.798233	1034.147223	1042.494507	1153.599608	ATP6V1H
ENSG00000047315	2658.268178	3200.43108	3175.851422	2553.337806	2575.622223	2659.739867	2713.807817	2560.710256	2534.062462	POLR2B
ENSG00000047346	987.3880975	636.6448923	687.852306	1048.437591	1067.993228	1068.521581	942.1677825	1093.647329	703.2760637	ATOSA
ENSG00000047365	0	0	0	0	0	0	0	0	0	ARAP2
ENSG00000047410	3100.398626	3730.96849	3673.877821	3167.898163	3187.89545	3213.890886	3688.2927	3890.683621	3894.107624	TPR
ENSG00000047457	3.291293658	0	0	0	0	1.850253821	3.314574433	1.023056435	2.268632464	CP
ENSG00000047578	657.1616338	735.1049882	804.0940136	608.6168328	640.1525676	691.9949289	556.8485047	484.9287501	600.0532866	KATNIP
ENSG00000047579	518.9273001	470.3142448	439.3723257	583.654033	539.358026	512.5203083	279.252896	282.363576	280.1761093	DTNBP1
ENSG00000047597	0	0	0	1.188704752	0	0.92512691	0	1.023056435	1.134316232	XK
ENSG00000047617	366.430694	169.1984173	193.0252208	364.9323587	403.1781665	406.1307136	205.5036148	205.6343434	158.8042725	ANO2
ENSG00000047621	317.0612891	391.9285373	336.9943081	295.9874832	295.9499307	329.3451801	444.152974	466.5137342	382.2645701	FERRY3
ENSG00000047634	397.1494348	337.4409114	363.6552502	500.4447004	480.3824963	501.4187854	366.2604748	387.7383888	334.6232884	SCML1
ENSG00000047644	2687.889821	2605.846811	2697.020902	2831.494718	2865.13846	2791.107888	2176.846759	2272.208342	2118.902721	WWC3
ENSG00000047648	8.776783089	82.20940051	71.45132481	4.754819007	4.289129431	4.625634551	8.286436082	10.23056435	4.537264927	ARHGAP6
ENSG00000047662	1.097097886	1.911846523	2.132875368	1.188704752	3.216847073	4.625634551	3.314574433	1.023056435	4.537264927	FAM184B
ENSG00000047849	10427.91541	9869.907677	9980.790282	10396.41176	10051.57482	10355.87063	14236.09719	14241.96863	13474.54252	MAP4
ENSG00000047932	688.9774725	947.3199523	849.950834	685.8826417	691.6221208	801.1599043	687.7741948	736.600633	730.4996533	GOPC
ENSG00000047936	0	0	0	0	0	0	0	0	0	ROS1
ENSG00000048028	523.3156917	692.0884415	616.4009812	520.6526812	501.8281434	557.8515269	579.2218821	613.8338608	668.1122606	USP28
ENSG00000048052	1709.278507	195.0083454	202.6231599	1545.316177	1651.314831	1731.837576	1955.598915	1805.694607	566.0237997	HDAC9
ENSG00000048140	3071.874081	2639.304126	2713.017468	2969.38447	3001.318319	2895.647229	1934.054181	1828.201849	1651.564434	TSPAN17
ENSG00000048162	159.0791935	194.0524221	168.497154	155.7203225	170.4928949	136.9187827	349.6876026	286.4558017	293.787904	NOP16
ENSG00000048342	191.9921301	294.4243646	317.7984298	177.117008	167.2760478	189.6510166	224.5624178	274.1791245	269.9672632	CC2D2A
ENSG00000048392	1789.366652	1686.248634	1511.142198	1859.134232	1871.132714	1817.874379	2524.04843	2403.159565	2176.752849	RRM2B
ENSG00000048405	499.1795382	613.702734	560.9462217	587.2201473	513.6232494	540.2741156	575.9073077	643.5024975	630.6798249	ZNF800
ENSG00000048462	0	0	1.066437684	0	0	0	0	0	0	TNFRSF17
ENSG00000048471	889.7463856	1128.945372	1192.27733	790.4886598	817.0791566	839.0901076	740.8073857	729.439238	669.2465768	SNX29
ENSG00000048540	2.194195772	0.955923262	0	0	1.072282358	1.850253821	0.828643608	0	1.134316232	LMO3
ENSG00000048544	674.7151999	789.5926142	739.0413149	681.1278227	734.5134151	710.4974671	985.2572501	936.0966378	1079.869053	MRPS10
ENSG00000048545	1.097097886	0	0	2.377409503	2.144564716	0.92512691	0.828643608	0	7.940213623	GUCA1A
ENSG00000048649	1246.303199	1588.744461	1558.065456	1358.689531	1295.317088	1336.808385	1348.20315	1487.524056	1130.913283	RSF1
ENSG00000048707	1595.180326	1767.502111	1916.388518	1604.751415	1680.266455	1589.368032	1455.92682	1514.123523	1385.000119	VPS13D
ENSG00000048740	1862.872211	2377.381152	2071.021982	1847.247184	1907.590314	1853.029201	3847.392273	3765.870736	3705.811129	CELF2
ENSG00000048828	4736.171574	5010.949738	5053.848183	4725.101388	4770.58421	4734.799527	7223.286332	6783.887219	4660.905397	FAM120A
ENSG00000048991	752.6091499	906.2152521	944.8637878	757.2049268	800.9949213	751.2030512	1141.042248	1184.699351	723.6937559	R3HDM1
ENSG00000049089	12.06807675	14.33884893	5.332188419	10.69834276	13.93967065	16.65228439	11.60101051	10.23056435	29.49222203	COL9A2
ENSG00000049130	1385.63463	1180.565228	1170.948577	1156.609723	1308.184476	1307.204324	913.9938998	921.7738477	590.9787568	KITLG
ENSG00000049167	85.57363511	91.76863312	118.3745829	85.58674212	70.77063561	73.08502591	88.66486607	95.14424843	100.9541446	ERCC8
ENSG00000049192	736.1526816	882.3171705	807.2933266	691.8261654	662.6704971	691.9949289	936.3672772	970.8805566	754.3202942	ADAMTS6
ENSG00000049239	2905.115202	3590.447771	3591.762119	2879.042908	2734.320012	2664.365502	1287.712167	1299.281672	1961.232765	H6PD
ENSG00000049245	4418.013187	4286.359905	4136.711775	4351.848096	4347.032678	4445.234804	4513.621734	4395.050444	3929.271427	VAMP3
ENSG00000049246	267.6918842	363.2508394	370.0538763	284.1004356	244.4803776	292.3401037	120.9819668	137.0895623	151.9983751	PER3
ENSG00000049247	0	0	0	0	0	0	0	0	0	UTS2
ENSG00000049249	32.91293658	0	6.398626103	14.26445702	33.24075309	33.30456877	39.77489319	33.76086235	34.02948696	TNFRSF9
ENSG00000049283	210.6427941	143.3884893	170.6300294	241.3070646	181.2157185	192.4263973	25.68795185	11.25362078	14.74611101	EPN3
ENSG00000049323	2291.837484	4641.963359	4770.175759	2530.752416	2442.659211	2484.890881	2324.345321	2589.355836	3702.408181	LTBP1
ENSG00000049449	4550.762031	4084.660097	3904.22836	4502.813599	4440.321244	4533.12186	4203.709024	4076.879892	5271.167529	RCN1
ENSG00000049540	3.291293658	0.955923262	0	1.188704752	1.072282358	2.775380731	26.51659546	27.62252374	106.6257258	ELN
ENSG00000049541	409.2175115	330.7494485	392.4490676	336.4034447	353.8531781	437.5850286	533.6464837	478.7904115	404.9508948	RFC2
ENSG00000049618	1882.619973	2373.557459	2348.29578	1876.964803	1818.590879	1849.328694	2020.233117	2049.182039	2232.334344	ARID1B
ENSG00000049656	2668.142059	2128.841104	2291.774582	2470.128474	2565.971682	2407.180221	3696.579136	3298.333946	2496.630026	CLPTM1L
ENSG00000049759	4347.798923	2152.739185	2107.280863	4553.927903	4380.273432	4411.930235	4713.324843	4715.267108	2747.313914	NEDD4L
ENSG00000049768	5.48548943	0	1.066437684	2.377409503	5.361411789	1.850253821	1.657287216	2.046112869	1.134316232	FOXP3
ENSG00000049769	73.50555837	116.6226379	88.51432775	72.51098985	77.20432976	92.51269103	67.12013226	58.31421678	77.13350376	PPP1R3F
ENSG00000049860	3275.934288	2623.05343	2688.489401	3390.185952	3351.95465	3512.706878	1866.105406	1760.680124	2286.781523	HEXB
ENSG00000049883	171.1472702	258.0992807	286.8717369	140.2671607	165.1314831	131.3680213	270.1378163	229.1646414	156.53564	PTCD2
ENSG00000050030	0	0	0	0	0	0.92512691	1.657287216	1.023056435	0	NEXMIF
ENSG00000050130	601.2096416	791.5044607	769.9680077	540.860662	650.8753912	654.0647256	524.531404	557.5657569	549.0090562	JKAMP
ENSG00000050165	8879.91029	21023.62029	19917.85662	9065.062436	8753.040887	8674.915038	8848.256448	8248.904033	10433.4407	DKK3
ENSG00000050327	21.94195772	107.0634053	127.9725221	34.4724378	31.09618838	32.37944186	2.485930824	4.092225739	4.537264927	ARHGEF5
ENSG00000050344	2009.883327	4554.018419	4346.799999	1928.079107	2010.529421	1952.017781	1554.535409	1495.708508	1326.015675	NFE2L3
ENSG00000050393	895.231875	815.4025422	896.874092	945.0202775	873.9101216	898.2982299	752.4083962	713.070335	731.6339695	MCUR1
ENSG00000050405	2336.818497	4669.685133	4598.479292	2307.275923	2368.671728	2393.303317	3449.643341	3289.126438	2420.630839	LIMA1
ENSG00000050426	984.0968038	783.8570746	713.4468104	986.6249439	917.8736983	1038.91752	832.7868262	741.7159152	998.198284	LETMD1
ENSG00000050438	148.1082146	326.9257555	375.3860647	130.7575227	141.5412712	115.6408638	111.0382435	93.09813556	55.58149536	SLC4A8
ENSG00000050555	3460.246733	240.8926619	238.8820412	3159.57723	3277.967168	3222.217029	72.92063752	73.6600633	49.9099142	LAMC3
ENSG00000050628	0	0	0	0	0	0	1.657287216	0	0	PTGER3
ENSG00000050730	3.291293658	0	0	4.754819007	1.072282358	4.625634551	24.03066464	9.207507913	24.9549571	TNIP3
ENSG00000050748	904.0086581	1145.196068	1077.102061	921.2461825	972.5600985	900.1484837	894.1064532	872.6671388	781.5438837	MAPK9
ENSG00000050767	1.097097886	0	0	1.188704752	1.072282358	3.700507641	1.657287216	0	7.940213623	COL23A1
ENSG00000050820	8699.986237	6247.914438	6479.675367	8091.513244	8309.11599	7861.728484	13347.79124	13258.81139	17755.45198	BCAR1
ENSG00000051009	678.0064936	616.5705038	597.2051029	704.9019177	683.0438619	637.4124412	403.5494372	453.2140006	571.6953808	FHIP1B
ENSG00000051108	1279.216135	1142.328298	1159.217762	1311.141341	1430.424665	1357.161177	2150.330163	2054.297321	1810.368706	HERPUD1
ENSG00000051128	2822.832861	1470.209976	1578.327772	3059.726031	2690.356436	2849.390884	754.894327	880.8515903	1181.957514	HOMER3
ENSG00000051180	335.7119531	181.6254197	191.9587831	375.6307015	339.9135074	359.8743681	440.0097559	445.0295491	393.6077324	RAD51
ENSG00000051341	292.9251356	170.1543406	217.5532875	276.9682071	314.1787308	307.1421342	246.9357952	366.2542036	259.7584171	POLQ
ENSG00000051382	1064.184949	856.5072425	803.0275759	1109.061533	1100.161699	1211.916252	1124.469376	1059.886466	789.4840974	PIK3CB
ENSG00000051523	3609.452045	2398.411464	2468.803238	3629.115607	3555.688298	3298.077435	2787.557098	2488.073249	2855.073956	CYBA
ENSG00000051596	1354.915889	1567.714149	1547.401079	1301.631703	1406.834453	1259.097725	2306.943805	2134.095723	1880.696312	THOC3
ENSG00000051620	1036.757502	741.7964511	776.3666338	1005.64422	1065.848664	974.1586365	662.9148865	698.7475449	779.2752513	HEBP2
ENSG00000051825	551.8402367	484.6530937	462.8339548	489.7463577	553.2976966	484.766501	504.6439574	493.1132015	458.2637577	MPHOSPH9
ENSG00000052126	284.1483525	732.2372185	651.5934248	324.5163972	285.2271072	321.9441648	231.1915667	242.464375	259.7584171	PLEKHA5
ENSG00000052344	0	0	0	0	0	0	3.314574433	0	0	PRSS8
ENSG00000052723	448.7130354	654.8074343	645.1947987	479.0480149	549.0085672	549.5253847	827.8149646	852.2060101	636.3514061	SIKE1
ENSG00000052749	541.9663557	363.2508394	383.9175662	493.3124719	555.4422613	531.9479734	696.8892745	633.2719331	553.5463211	RRP12
ENSG00000052795	906.2028539	587.8928059	573.7434739	859.4335354	885.7052275	870.5444226	886.6486607	919.7277348	832.5881142	FNIP2
ENSG00000052802	6348.905467	6775.584079	6153.345435	6612.764533	6464.790335	6690.517815	3427.269963	3700.395124	3329.21814	MSMO1
ENSG00000052841	1304.449387	1366.970264	1323.449166	1378.897512	1386.461089	1389.540619	957.912011	974.9727823	1540.401443	TTC17
ENSG00000052850	2.194195772	1.911846523	4.265750735	0	1.072282358	0.92512691	1.657287216	1.023056435	3.402948696	ALX4
ENSG00000053108	0	0.955923262	4.265750735	1.188704752	0	3.700507641	3.314574433	0	3.402948696	FSTL4
ENSG00000053254	2215.040632	2217.741967	2147.805495	2202.669905	2264.66034	2371.100271	2679.833429	2421.574581	2209.64802	FOXN3
ENSG00000053328	0	0	0	0	0	0	0	0	0	METTL24
ENSG00000053371	837.0856871	1022.83789	1038.710304	936.6993443	922.1628277	878.8705648	1193.246796	1128.431248	1095.74948	AKR7A2
ENSG00000053372	693.365864	646.2041249	660.1249263	637.1457469	687.3329913	732.700513	1206.505093	1204.137424	948.2883698	MRTO4
ENSG00000053438	23.03905561	15.29477219	19.19587831	20.20798078	15.01195301	28.67893422	14.08694134	17.39195939	19.28337594	NNAT
ENSG00000053501	191.9921301	191.1846523	227.1512266	168.7960747	190.8662597	170.2233515	275.1096779	228.1415849	264.295682	USE1
ENSG00000053524	19.74776195	11.47107914	12.79725221	3.566114255	5.361411789	15.72715748	17.40151577	15.34584652	23.82064087	MCF2L2
ENSG00000053702	17.55356618	30.58954437	29.86025515	42.79337106	19.30108244	24.05329967	22.37337742	22.50724156	36.29811942	NRIP2
ENSG00000053747	1046.631383	1434.840816	1374.638174	1168.496771	1109.81224	1107.376912	232.0202103	214.8418513	213.2514516	LAMA3
ENSG00000053770	751.512052	897.6119427	883.0104022	719.1663747	794.5612271	764.1548279	741.6360293	803.0993013	623.8739275	AP5M1
ENSG00000053900	349.9742257	478.9175541	423.3757605	282.9117309	363.5037193	301.5913728	382.833347	362.1619779	355.0409806	ANAPC4
ENSG00000053918	18.65066406	0.955923262	0	20.20798078	18.22880008	25.90355349	0.828643608	1.023056435	0	KCNQ1
ENSG00000054116	1328.58554	1090.708442	1154.952012	1251.706103	1277.088288	1272.049502	1615.026392	1430.232896	1248.882171	TRAPPC3
ENSG00000054118	3715.87054	3248.227243	3293.159567	3706.381416	3711.16924	3698.657387	4351.207586	4407.327121	3692.199335	THRAP3
ENSG00000054148	1959.416825	1344.984029	1287.190284	1982.759526	1912.951726	1895.585039	2826.503347	2770.436825	2546.53994	PHPT1
ENSG00000054179	2.194195772	0.955923262	0	1.188704752	2.144564716	1.850253821	3.314574433	0	1.134316232	ENTPD2
ENSG00000054219	195.2834237	202.6557315	151.4341511	173.5508937	174.7820243	198.9022857	106.0663818	101.282587	91.87961478	LY75
ENSG00000054267	969.8345313	979.8213432	958.7274777	939.0767538	916.8014159	1050.94417	1134.4131	1196.976029	1205.778154	ARID4B
ENSG00000054277	37.30132813	64.04685853	51.18900882	34.4724378	26.80705894	23.12817276	24.85930824	20.46112869	44.23833304	OPN3
ENSG00000054282	360.9452045	714.0746765	676.1214915	380.3855205	342.0580721	334.8959415	397.7489319	394.8997838	307.3996988	SDCCAG8
ENSG00000054356	2.194195772	0	0	1.188704752	0	0	0.828643608	1.023056435	0	PTPRN
ENSG00000054392	73.50555837	326.9257555	343.3929342	47.54819007	41.81901195	65.68401063	36.46031876	66.49866826	40.83538435	HHAT
ENSG00000054523	2299.517169	2399.367387	2219.25682	2405.938417	2454.454317	2413.656109	2632.600743	2668.131182	2160.872422	KIF1B
ENSG00000054598	468.4607974	445.46024	454.3024533	481.4254244	470.7319551	472.7398512	730.0350188	676.2403034	549.0090562	FOXC1
ENSG00000054611	1104.777571	1141.372374	1089.899313	1107.872829	1134.474735	1136.055846	1243.794056	1197.999085	1246.613539	TBC1D22A
ENSG00000054654	1845.318644	1693.89602	1735.094111	2065.968858	1996.58975	2060.257629	2238.166386	2767.367656	1197.837941	SYNE2
ENSG00000054690	15.35937041	0.955923262	4.265750735	23.77409503	18.22880008	19.42766512	7.457792473	3.069169304	12.47747855	PLEKHH1
ENSG00000054793	2814.056078	3269.257555	3200.379489	2611.584339	2745.042836	2573.703064	2625.142951	2686.546198	3165.876603	ATP9A
ENSG00000054796	0	0	0	0	0	0	0	0	0	SPO11
ENSG00000054803	0	0	0	0	0	0	0	0	0	CBLN4
ENSG00000054938	8.776783089	0	0	3.566114255	4.289129431	8.326142193	3.314574433	9.207507913	5.671581159	CHRDL2
ENSG00000054965	799.784359	877.5375542	983.2555444	760.771041	739.8748269	759.5291934	865.1039269	859.3674052	995.9296516	FAM168A
ENSG00000054967	292.9251356	184.4931895	181.2944062	272.2133881	329.1906838	330.270307	149.9844931	208.7035127	186.027862	RELT
ENSG00000054983	333.5177574	560.1710314	472.4318939	370.8758825	360.2868722	418.1573635	229.5342795	301.8016483	311.9369638	GALC
ENSG00000055044	720.7933112	775.2537652	741.1741902	735.8082413	777.4047094	740.1015282	1160.101051	1148.892376	1180.823197	NOP58
ENSG00000055070	3201.331632	2616.361967	2672.492836	3093.009764	3201.83512	3096.399769	3396.61015	3264.573083	2375.258189	SZRD1
ENSG00000055118	41.68971967	4.779616308	5.332188419	20.20798078	42.89129431	28.67893422	1.657287216	0	0	KCNH2
ENSG00000055130	1413.062077	1494.108058	1521.806575	1349.179893	1484.038783	1384.914985	1774.125965	1710.550359	1618.669263	CUL1
ENSG00000055147	442.1304481	563.0388011	493.7606476	393.4612728	405.3227312	429.2588864	484.7565108	494.136258	545.6061075	FAM114A2
ENSG00000055163	827.2118061	2072.441631	2181.931501	746.506584	813.8623096	752.1281781	2054.207505	1831.271018	1312.40388	CYFIP2
ENSG00000055208	1374.663651	2284.656595	2074.221295	1403.860312	1437.930642	1305.35407	2563.823324	2393.952057	1637.952639	TAB2
ENSG00000055211	997.2619784	981.7331898	957.66104	1147.100085	1067.993228	1097.200516	643.8560835	662.9405697	782.6782	GINM1
ENSG00000055332	1215.584458	1754.119185	1560.198331	1567.901567	1333.919253	1336.808385	1630.770621	1619.498336	1423.566871	EIF2AK2
ENSG00000055483	1040.048796	968.3502641	910.7377819	924.8122968	966.1264044	931.6027987	1420.295144	1387.264526	1119.570121	USP36
ENSG00000055609	1758.647911	1560.066763	1640.181158	1973.249888	1886.144667	1940.916258	1627.456046	1866.054937	2265.229515	KMT2C
ENSG00000055732	0	0	0	0	0	0	0	0	0	MCOLN3
ENSG00000055813	318.158387	142.432566	178.0950932	247.2505883	265.9260247	279.3883269	37.28896237	28.64558017	27.22358956	CCDC85A
ENSG00000055917	2261.118743	2137.444413	2191.52944	2262.105142	2297.901093	2199.026666	2752.754066	2784.759615	2772.268871	PUM2
ENSG00000055950	696.6571577	505.6834054	538.5510303	622.8812899	685.1884266	673.4923907	580.8791693	590.3035628	656.7690982	MRPL43
ENSG00000055955	1.097097886	1.911846523	0	1.188704752	0	0	0	0	0	ITIH4
ENSG00000055957	0	0	0	0	0	0	0	0	0	ITIH1
ENSG00000056050	125.069159	173.9780336	137.5704612	116.4930657	130.8184476	137.8439096	310.7413531	342.7239056	376.592989	HPF1
ENSG00000056097	1866.163504	2357.306763	2260.84789	1838.926251	2024.469091	1832.676409	2302.800587	2271.185285	2519.316351	ZFR
ENSG00000056277	117.3894738	143.3884893	147.1684004	99.85119914	121.1679064	117.4911176	154.1277111	120.7206593	159.9385887	ZNF280C
ENSG00000056291	8.776783089	7.647386094	9.597939154	4.754819007	6.433694147	7.401015282	0	0	0	NPFFR2
ENSG00000056487	0	0.955923262	0	0	2.144564716	0	1.657287216	0	2.268632464	PHF21B
ENSG00000056558	277.5657652	65.95870506	84.24857702	169.9847795	244.4803776	222.0304585	1872.734554	1455.809307	280.1761093	TRAF1
ENSG00000056586	1974.776195	1792.356116	1730.828361	2182.461924	2098.456574	2108.364229	3294.686986	3325.956469	2763.194341	RC3H2
ENSG00000056736	40.59262178	32.5013909	50.12257114	34.4724378	34.31303545	38.85533023	40.6035368	33.76086235	44.23833304	IL17RB
ENSG00000056972	394.955239	141.4766427	161.0320902	395.8386823	379.5879547	367.2753834	499.6720957	423.545364	289.2506391	TRAF3IP2
ENSG00000056998	7.679685203	0	1.066437684	7.13222851	4.289129431	5.550761462	4.971861649	6.138338608	5.671581159	GYG2
ENSG00000057019	2389.479196	1994.055924	1912.122767	2087.365544	2414.77987	2284.138342	1608.397243	1846.616865	2031.560371	DCBLD2
ENSG00000057149	0	1.911846523	0	0	0	0	0	0	0	SERPINB3
ENSG00000057252	1178.28313	1610.730696	1549.533955	1162.553247	1256.714923	1231.343918	759.0375451	769.3384389	571.6953808	SOAT1
ENSG00000057294	3024.698872	1647.05578	1490.879882	3272.504181	3203.979685	3341.5584	556.8485047	554.4965876	345.9664507	PKP2
ENSG00000057468	0	2.867769785	5.332188419	0	8.578258862	1.850253821	5.800505257	1.023056435	1.134316232	MSH4
ENSG00000057593	1.097097886	2.867769785	0	1.188704752	1.072282358	1.850253821	0	0	0	F7
ENSG00000057608	6023.067395	8162.628732	7627.162314	6130.150404	6288.936028	6335.269082	5296.689943	5402.761032	6449.722094	GDI2
ENSG00000057657	175.5356618	188.3168826	159.9656526	300.7423022	211.2396245	291.4149767	165.7287216	211.772682	51.04423043	PRDM1
ENSG00000057663	719.6962133	846.9480099	793.4296367	712.0341462	745.2362387	787.2830007	833.6154698	794.9148498	693.0672177	ATG5
ENSG00000057704	487.1114614	1426.237506	1368.239548	525.4075002	501.8281434	585.6053342	283.396114	240.4182622	221.1916652	TMCC3
ENSG00000057757	522.2185938	479.8734774	505.4914621	525.4075002	503.9727082	524.5469581	753.2370398	731.4853508	756.5889266	PITHD1
ENSG00000057935	571.5879986	855.5513192	798.7618251	616.9377661	655.1645206	625.3857914	457.4112717	522.7818382	618.2023464	MTA3
ENSG00000058056	762.4830308	863.1987053	784.8981353	656.1650229	750.5976504	683.6687867	1182.474429	1244.036625	1157.002556	USP13
ENSG00000058063	1753.162422	1689.116403	1682.838665	1769.981375	1853.976197	1760.51651	3167.904514	3117.252957	2420.630839	ATP11B
ENSG00000058085	12787.77296	26936.00567	25481.46202	11283.1855	12107.1401	11579.81354	741.6360293	618.949143	2104.15661	LAMC2
ENSG00000058091	19.74776195	708.3391369	777.4330715	27.34020929	21.44564716	36.0799495	5.800505257	6.138338608	0	CDK14
ENSG00000058262	8825.055396	7726.727724	7772.197839	8295.970462	8526.789309	8218.827471	10360.53103	9605.476866	7168.878585	SEC61A1
ENSG00000058272	1738.900149	2326.717219	2332.299214	1906.682422	1948.337044	1893.734785	1817.215433	1909.023307	1649.295801	PPP1R12A
ENSG00000058335	12.06807675	17.20661871	19.19587831	4.754819007	6.433694147	14.80203056	15.74422856	11.25362078	17.01474348	RASGRF1
ENSG00000058404	8.776783089	1.911846523	1.066437684	8.320933261	8.578258862	11.10152292	21.54473381	17.39195939	3.402948696	CAMK2B
ENSG00000058453	1042.242992	515.2426381	515.0894013	1024.663496	944.6807572	985.2601595	874.2190066	819.4682042	1115.032856	CROCC
ENSG00000058600	539.77216	586.9368827	544.9496564	524.2187955	573.6710614	520.8464505	953.768793	930.9813556	644.2916197	POLR3E
ENSG00000058668	8084.514323	8160.716885	8136.919527	8307.857509	8208.321449	8221.602852	5400.270394	5341.377646	2869.820067	ATP2B4
ENSG00000058673	1.097097886	1.911846523	2.132875368	3.566114255	1.072282358	0.92512691	0.828643608	0	0	ZC3H11A
ENSG00000058729	218.3224793	350.823837	355.1237487	246.0618836	225.1792951	232.2068545	305.7694914	347.8391878	284.7133742	RIOK2
ENSG00000058799	280.8570588	382.3693047	386.0504415	305.4971212	319.5401426	278.4632	241.9639336	265.994673	265.4299982	YIPF1
ENSG00000058804	712.0165281	659.5870506	643.0619233	713.222851	706.6340738	714.1979747	885.8200171	763.2001003	1023.153241	NDC1
ENSG00000058866	2.194195772	8.603309355	11.73081452	2.377409503	3.216847073	5.550761462	17.40151577	9.207507913	48.77559797	DGKG
ENSG00000059122	1776.201478	1927.141296	1884.395387	1655.865719	1730.663725	1685.581231	1628.28469	1580.622192	1941.949389	FLYWCH1
ENSG00000059145	559.5199219	410.0910793	443.6380764	556.3138238	562.9482378	536.573608	428.4087454	384.6692195	725.9623884	UNKL
ENSG00000059377	9.873880975	14.33884893	9.597939154	5.943523758	11.79510594	9.251269103	14.91558495	10.23056435	15.88042725	TBXAS1
ENSG00000059378	1304.449387	1438.664509	1426.893621	1451.408502	1425.063253	1370.112954	1409.522777	1339.180873	1066.257258	PARP12
ENSG00000059573	1576.529662	1154.7553	1124.025319	1464.484254	1584.833325	1564.389605	1519.732377	1402.610372	1229.598795	ALDH18A1
ENSG00000059588	363.1394003	425.3858515	451.1031402	383.9516348	411.7564254	361.7246219	457.4112717	430.706759	411.7567922	TARBP1
ENSG00000059691	396.0523369	458.8431656	406.3127575	375.6307015	375.2988252	415.3819827	620.6540625	535.0585154	369.7870916	GATB
ENSG00000059728	257.8180032	274.3499761	253.8121687	271.0246834	238.0466834	241.4581236	253.5649441	277.2482938	323.2801261	MXD1
ENSG00000059758	3098.20443	4264.37367	3978.878998	3146.501478	3118.197096	3178.736064	2345.061411	2467.612121	3043.37045	CDK17
ENSG00000059769	54.8548943	106.107482	109.8430814	59.43523758	84.71030626	75.86040664	82.03571721	69.56783756	85.07371739	DNAJC25
ENSG00000059804	942.4070841	1202.551463	1130.423945	1006.832925	998.2948751	1020.414982	885.8200171	1139.684868	1077.60042	SLC2A3
ENSG00000059915	6.582587316	5.73553957	5.332188419	3.566114255	3.216847073	12.02664983	1.657287216	6.138338608	7.940213623	PSD
ENSG00000060069	981.902608	1022.83789	1080.301374	1154.232314	1129.113323	1082.398485	988.5718245	979.0650081	939.21384	CTDP1
ENSG00000060138	10019.79499	9474.155447	9542.484394	9799.681972	9758.841738	9648.148547	16884.44216	16026.17905	19463.73222	YBX3
ENSG00000060140	344.4887362	360.3830697	364.7216878	316.1954639	340.9857898	345.0723375	175.6724449	166.7581989	97.55119594	STYK1
ENSG00000060237	5561.189185	5651.418323	5476.157506	5611.875132	5460.061766	5285.250039	8023.756058	8193.658986	5807.699107	WNK1
ENSG00000060303	0	0	0	0	0	0	0	0	0	RPS17P5
ENSG00000060339	1250.69159	1488.372518	1420.494995	1296.876884	1283.521982	1258.172598	2062.493941	2013.375064	1565.3564	CCAR1
ENSG00000060491	1839.833155	2110.678562	2201.127379	1923.324288	2003.023444	1797.521587	1290.198098	1193.906859	1191.032043	OGFR
ENSG00000060558	3.291293658	0.955923262	3.199313051	5.943523758	2.144564716	1.850253821	4.971861649	7.161395043	11.34316232	GNA15
ENSG00000060566	0	0	0	0	0	0.92512691	0	1.023056435	0	CREB3L3
ENSG00000060642	152.4966062	212.2149641	204.7560353	143.8332749	134.0352947	126.7423867	174.8438013	203.5882305	201.9082893	PIGV
ENSG00000060656	822.8234146	1866.91813	1871.598135	871.3205829	795.6335095	784.5076199	106.0663818	90.02896626	171.281751	PTPRU
ENSG00000060688	638.5109697	576.4217268	627.0653581	520.6526812	625.1406146	557.8515269	774.7817736	750.9234231	567.1581159	SNRNP40
ENSG00000060709	0	0	0	0	0	0	0	0	0	RIMBP2
ENSG00000060718	0	0	1.066437684	0	0	0	0.828643608	0	0	COL11A1
ENSG00000060749	1139.884704	1257.995012	1223.204023	1181.572523	1229.907864	1172.135795	1181.645785	1273.705261	1265.896915	QSER1
ENSG00000060762	434.4507629	245.6722783	271.9416094	498.0672909	461.0814138	504.1941661	536.1324145	452.1909442	247.2809385	MPC1
ENSG00000060971	639.6080676	633.7771225	611.0687928	687.0713464	588.6830144	639.262695	705.1757105	728.4161815	577.366962	ACAA1
ENSG00000060982	11851.94846	9842.185902	9044.457996	12641.87503	12543.55902	12911.07116	6322.55073	6881.07758	6805.897391	BCAT1
ENSG00000061273	7883.745409	5093.159138	5183.953581	8060.606921	7827.661212	7586.040664	5129.303935	5123.466625	4285.446724	HDAC7
ENSG00000061337	0	9.559232617	12.79725221	0	0	0	0.828643608	0	1.134316232	LZTS1
ENSG00000061455	0	3.823693047	1.066437684	0	2.144564716	0	1.657287216	0	0	PRDM6
ENSG00000061492	0	0	0	0	0	0	0	0	0	WNT8A
ENSG00000061656	125.069159	95.59232617	98.11226691	134.3236369	115.8064946	122.1167522	87.83622247	78.77534548	291.5192716	SPAG4
ENSG00000061676	5126.738422	7792.686429	7411.741902	4978.2955	5113.714564	5235.293185	6321.722087	6576.206763	4861.67937	NCKAP1
ENSG00000061794	658.2587316	849.8157797	740.1077525	621.6925851	638.0080029	679.9682791	992.7150426	919.7277348	941.4824724	MRPS35
ENSG00000061918	13.16517463	0.955923262	2.132875368	40.41596156	26.80705894	25.90355349	33.14574433	45.01448313	46.50696551	GUCY1B1
ENSG00000061936	1273.730646	1308.658945	1278.658783	1361.066941	1350.003488	1368.2627	1242.965412	1133.54653	922.1990965	SFSWAP
ENSG00000061938	4234.79784	1881.256979	1980.374779	4387.509238	4075.745242	4234.305868	2335.946331	2370.421759	2223.259814	TNK2
ENSG00000061987	1206.807675	1408.074964	1411.963493	1197.025685	1205.24537	1262.798233	1150.985972	1139.684868	891.5725582	MON2
ENSG00000062038	0	0	0	0	0	0	0	0	0	CDH3
ENSG00000062096	0	0	0	0	0	0	0	0	0	ARSF
ENSG00000062194	976.4171186	987.4687293	942.7309125	1005.64422	984.3552044	1092.574881	1155.957833	1165.261279	1231.867428	GPBP1
ENSG00000062282	68.02006894	40.14877699	45.8568204	47.54819007	38.60216488	69.38451827	28.17388268	21.48418513	11.34316232	DGAT2
ENSG00000062370	32.91293658	67.87055158	72.5177625	34.4724378	43.96357667	39.78045714	42.26082402	36.83003165	74.8648713	ZNF112
ENSG00000062485	6586.975708	5199.26662	5261.803532	6640.104743	6780.041348	6800.607918	5909.886213	5445.729402	4665.442662	CS
ENSG00000062524	161.2733893	35.36916068	33.0595682	153.342913	141.5412712	125.8172598	4.143218041	8.184451478	4.537264927	LTK
ENSG00000062582	1.097097886	0.955923262	1.066437684	0	3.216847073	0.92512691	1.657287216	1.023056435	1.134316232	MRPS24
ENSG00000062598	750.4149541	795.3281537	853.150147	783.3564313	758.1036269	684.5939136	855.9888472	811.2837528	670.380893	ELMO2
ENSG00000062650	1346.139106	1161.446763	1201.87527	1424.068292	1434.713795	1514.432752	1611.711818	1568.345514	1515.446486	WAPL
ENSG00000062716	1836.541861	2947.111416	2750.342786	1938.77745	2154.215257	2022.327426	1996.202452	2379.629267	2754.119811	VMP1
ENSG00000062725	860.1247427	1039.088585	1041.909617	935.5106395	878.199251	907.549499	992.7150426	917.681622	801.9615759	APPBP2
ENSG00000062822	1086.126907	698.7799043	714.5132481	1109.061533	1015.451393	1020.414982	956.2547238	1017.941153	1316.941145	POLD1
ENSG00000063015	1.097097886	0	2.132875368	0	0	0.92512691	0.828643608	1.023056435	0	SEZ6
ENSG00000063046	11055.4554	9457.904751	8951.677918	11510.22811	11232.1577	11539.10795	9756.449842	9985.030803	11377.19181	EIF4B
ENSG00000063127	82.28234146	90.81270986	104.510893	96.28508488	96.5054122	98.06345249	22.37337742	33.76086235	14.74611101	SLC6A16
ENSG00000063169	831.6001976	602.2316549	672.9221785	785.7338408	700.2003796	775.2563508	588.3369618	590.3035628	607.9935003	BICRA
ENSG00000063176	490.4027551	384.2811512	388.1833169	480.2367197	442.8526138	534.7233542	602.4239031	504.3668223	387.9361513	SPHK2
ENSG00000063177	12750.47163	9894.761682	9975.458094	12553.91088	11968.81568	12138.59019	13261.61231	12669.53089	15468.67045	RPL18
ENSG00000063180	70.21426471	25.80992807	38.39175662	68.94487559	69.69835326	58.28299535	29.00252629	28.64558017	81.67076869	CA11
ENSG00000063241	973.125825	789.5926142	772.100883	876.0754019	963.9818396	878.8705648	933.8813464	869.5979695	636.3514061	ISOC2
ENSG00000063244	3500.839354	3426.02897	3448.859469	3093.009764	3338.01498	3200.93911	3331.147305	3125.437408	2976.445792	U2AF2
ENSG00000063245	4207.370393	4423.056932	4598.479292	4192.561659	4119.708819	4300.915006	4250.94171	3991.966208	3691.065018	EPN1
ENSG00000063322	827.2118061	1117.474293	1045.10893	864.1883544	816.0068743	830.7639654	761.5234759	668.0558519	853.0058063	MED29
ENSG00000063438	359.8481066	463.6227819	509.7572128	400.5935013	389.2384959	395.0291907	308.2554222	241.4413186	142.9238452	AHRR
ENSG00000063515	0	0	0	0	0	0.92512691	0	0	0	GSC2
ENSG00000063587	247.9441223	375.6778418	331.6621197	238.9296551	224.1070128	229.4314738	229.5342795	238.3721493	289.2506391	ZNF275
ENSG00000063601	532.0924747	665.3225901	643.0619233	504.0108147	502.9004258	482.9162472	764.0094067	771.3845518	699.873115	MTMR1
ENSG00000063660	3374.673098	5180.148155	5146.628262	3204.74801	3113.907967	2948.379463	2207.506572	2122.842102	3508.440105	GPC1
ENSG00000063761	98.73880975	120.446331	130.1053974	66.56746609	60.04781204	91.58756412	102.7518074	69.56783756	61.25307652	ADCK1
ENSG00000063854	1142.078899	597.4520386	638.7961726	1216.044961	1036.89704	1091.649754	932.2240592	907.4510576	885.9009771	HAGH
ENSG00000063978	1634.67585	1537.124605	1552.733268	1528.674311	1578.399631	1637.474631	1487.415277	1506.962128	1322.612726	RNF4
ENSG00000064012	174.4385639	281.9973622	275.1409224	212.7781505	210.1673421	202.6027934	325.656938	270.0868988	189.4308107	CASP8
ENSG00000064042	989.5822932	251.4078178	248.4799803	1092.419667	1073.35464	993.5863017	1499.016287	1719.757867	3883.898778	LIMCH1
ENSG00000064102	507.9563213	704.5154439	559.879784	515.8978622	522.2015082	487.5418817	536.9610581	527.8971203	688.5299527	INTS13
ENSG00000064115	2152.506052	1223.581775	1342.645044	2351.257999	2296.82881	2174.048239	3423.955389	3378.132348	2371.855241	TM7SF3
ENSG00000064195	0	0	0	0	0	0	0	1.023056435	0	DLX3
ENSG00000064199	18.65066406	32.5013909	39.4581943	22.58539028	19.30108244	6.475888372	14.08694134	19.43807226	12.47747855	SPA17
ENSG00000064201	0	0.955923262	1.066437684	0	0	0	0	0	0	TSPAN32
ENSG00000064205	2.194195772	6.691462832	5.332188419	2.377409503	1.072282358	0.92512691	0	0	5.671581159	CCN5
ENSG00000064218	0	0	0	0	0	0	0	0	0	DMRT3
ENSG00000064225	625.3457951	691.1325182	589.7400391	552.7477095	660.5259324	595.7817302	368.7464056	385.6922759	297.1908527	ST3GAL6
ENSG00000064270	2.194195772	0.955923262	2.132875368	3.566114255	0	0	4.143218041	2.046112869	1.134316232	ATP2C2
ENSG00000064300	0	18.16254197	29.86025515	2.377409503	4.289129431	5.550761462	0.828643608	1.023056435	0	NGFR
ENSG00000064309	130.5546484	106.107482	74.65063786	217.5329695	212.3119068	186.8756359	162.4141472	136.0665058	206.4455542	CDON
ENSG00000064313	702.1426471	893.7882497	857.4158977	747.6952888	746.308521	790.0583814	1320.857911	1389.310638	916.5275153	TAF2
ENSG00000064393	2016.465915	3220.505469	3245.169872	2174.140991	2118.829939	2021.402299	2422.125267	2546.387466	2096.216396	HIPK2
ENSG00000064419	1537.034138	1698.675636	1778.818057	1577.411205	1543.014313	1550.512702	2094.811041	2179.110206	1501.834691	TNPO3
ENSG00000064489	0	0	0	0	0	0	0.828643608	0	0	NA
ENSG00000064490	605.5980331	772.3859955	766.7686946	688.2600512	678.7547325	655.9149794	740.8073857	751.9464795	614.7993977	RFXANK
ENSG00000064545	439.9362523	552.5236453	581.2085377	452.8965104	484.6716257	445.9111708	353.0021771	334.5394542	415.1597409	TMEM161A
ENSG00000064547	111.9039844	103.2397123	121.5738959	110.5495419	80.42117683	98.06345249	14.08694134	18.41501583	15.88042725	LPAR2
ENSG00000064601	4116.311269	3116.309833	3088.403532	4117.67326	3914.902888	3863.329977	1391.292618	1392.379808	1896.57674	CTSA
ENSG00000064607	1382.343336	1580.141152	1679.639352	1361.066941	1332.846971	1384.914985	1300.970465	1367.826453	1168.345719	SUGP2
ENSG00000064651	17747.7525	5789.071273	5695.843669	19757.46168	18851.79613	19921.68289	9502.056255	10349.23889	6506.437906	SLC12A2
ENSG00000064652	227.0992624	358.4712231	289.0046123	254.3828168	275.5765659	249.7842658	144.1839878	145.2740137	120.2375206	SNX24
ENSG00000064655	0	0	0	0	0	0	0	0	0	EYA2
ENSG00000064666	4328.051161	7358.697269	7495.990479	4338.772343	4386.707126	4217.653584	3626.973073	3359.717332	4473.743218	CNN2
ENSG00000064687	629.7341866	315.4546764	363.6552502	652.5989086	537.2134612	584.6802073	544.4188506	554.4965876	297.1908527	ABCA7
ENSG00000064692	306.0903102	232.2893526	237.8156035	436.2546438	301.3113425	403.3553329	463.211777	519.7126689	784.9468324	SNCAIP
ENSG00000064703	403.7320221	423.4740049	450.0367025	411.2918441	384.9493664	432.0342671	585.851031	548.358249	660.1720469	DDX20
ENSG00000064726	2054.864341	2417.529929	2200.060942	2048.138287	2072.721798	2109.289355	2366.606145	2238.447479	2144.991994	BTBD1
ENSG00000064763	832.6972955	1279.025324	1172.015014	877.2641067	937.1747807	883.4961993	700.2038489	796.9609627	806.4988408	FAR2
ENSG00000064787	0	0	0	0	0	0	0	0	0	BCAS1
ENSG00000064835	0	0	0	0	0	0	0	0	0	POU1F1
ENSG00000064886	0	0	0	0	0	0	0	0	0	CHI3L2
ENSG00000064932	3093.816039	2513.122255	2509.32787	2816.041557	3160.016108	2984.459413	3464.558926	3321.864244	2718.956008	SBNO2
ENSG00000064933	289.6338419	302.0717507	282.6059862	330.459921	324.9015544	316.3934033	483.0992236	490.0440322	386.8018351	PMS1
ENSG00000064961	1961.61102	2675.629209	2769.538665	1920.946879	1875.421844	1768.842652	1094.638206	1143.777094	1326.015675	HMG20B
ENSG00000064989	4955.591151	2248.331512	2207.526005	4691.817655	4942.149387	5015.112981	7091.531999	7493.888385	5583.104493	CALCRL
ENSG00000064995	269.88608	237.0689689	274.0744847	312.6293497	291.6608013	309.9175149	363.774544	350.9083571	334.6232884	TAF11
ENSG00000064999	2128.369899	1431.017123	1469.551128	2193.160267	2230.347304	2074.134533	2083.210031	2101.357917	1794.488279	ANKS1A
ENSG00000065000	5673.093169	4891.45933	5068.778311	5616.629951	5611.253578	5488.777959	5730.899194	5656.479028	5349.435349	AP3D1
ENSG00000065029	606.695131	384.2811512	408.4456329	479.0480149	453.5754373	469.9644704	573.4213768	511.5282174	601.1876029	ZNF76
ENSG00000065054	3572.150717	2291.348058	2377.089597	3681.418616	3436.664957	3410.017791	4386.010618	4116.779093	2607.793017	NHERF2
ENSG00000065057	351.0713235	301.1158274	322.0641805	307.8745307	329.1906838	270.1370578	217.9332689	190.2884969	176.9533322	NTHL1
ENSG00000065060	1042.242992	550.6117987	583.341413	1013.965153	963.9818396	1044.468282	1174.187993	1255.290245	1526.789648	BLTP3A
ENSG00000065135	2767.977967	2885.932327	2853.787242	2951.553898	3003.462884	3082.522865	3081.725579	2979.140338	2640.688188	GNAI3
ENSG00000065150	2367.537238	3831.340433	3732.531893	2447.543084	2453.382035	2394.228444	5279.288428	4853.379726	5031.826804	IPO5
ENSG00000065154	3458.052537	3476.692903	3359.278704	3529.264408	3602.868722	3521.033021	1529.676101	1497.75462	1394.074649	OAT
ENSG00000065183	472.8491889	575.4658035	619.6002943	402.9709108	485.7439081	455.1624399	760.6948323	806.1684706	755.4546104	WDR3
ENSG00000065243	1612.733893	1773.23765	1811.877625	1701.0365	1721.013184	1630.998743	1774.125965	1920.276928	1747.981313	PKN2
ENSG00000065268	962.1548461	999.8957317	1014.182237	899.849497	869.6209922	898.2982299	1639.885701	1594.944982	1903.382637	WDR18
ENSG00000065308	6362.070641	11982.49809	11891.84661	6757.786513	6638.500077	6489.765276	6746.816258	6709.204099	7674.783625	TRAM2
ENSG00000065320	58.14618796	57.3553957	60.78694797	93.90767538	88.9994357	98.06345249	167.3860088	169.8273682	212.1171354	NTN1
ENSG00000065325	0	0	0	0	0	0	0	0	0	GLP2R
ENSG00000065328	211.739892	132.8733334	131.1718351	248.4392931	183.3602832	224.8058392	178.1583758	199.4960048	198.5053406	MCM10
ENSG00000065357	1038.951698	2095.38379	2135.008243	1009.210334	1027.246499	963.0571136	1143.528179	1066.024805	657.9034145	DGKA
ENSG00000065361	7.679685203	2.867769785	6.398626103	17.83057127	8.578258862	12.02664983	4.143218041	1.023056435	5.671581159	ERBB3
ENSG00000065371	0	0	0	0	0	0	0	0	0	ROPN1
ENSG00000065413	58.14618796	26.76585133	33.0595682	58.24653283	88.9994357	67.53426445	32.31710072	47.060596	53.3128629	ANKRD44
ENSG00000065427	2520.033844	2579.08096	2487.999116	2509.355731	2683.922742	2473.789358	4466.389048	4279.445067	3339.426987	KARS1
ENSG00000065457	729.5700942	717.8983695	700.6495582	728.6760127	725.9351562	720.6738631	646.3420144	671.1250212	620.4709788	ADAT1
ENSG00000065485	2159.08864	1066.81036	1088.832875	2347.691884	2242.14241	2124.091386	1656.458573	1706.458133	1571.027981	PDIA5
ENSG00000065491	593.5299564	535.3170266	568.4112854	528.9736145	635.8634382	549.5253847	807.927518	829.6987686	597.7846542	TBC1D22B
ENSG00000065518	945.6983778	1089.752518	1040.843179	927.1897063	933.9579336	917.725895	998.5155478	864.4826874	1236.404693	NDUFB4
ENSG00000065526	2438.848601	2306.64283	2373.890284	2395.240075	2365.454881	2317.44291	2700.549519	2652.785335	2569.226265	SPEN
ENSG00000065534	950.0867693	1475.945516	1276.525907	1011.587744	1159.137229	1071.296962	436.6951815	423.545364	509.3079881	MYLK
ENSG00000065548	1188.157011	1301.967482	1292.522473	1141.156562	1244.919817	1133.280465	1421.123788	1387.264526	1448.521828	ZC3H15
ENSG00000065559	541.9663557	687.3088252	698.5166829	553.9364143	543.6471554	630.9365528	611.5389828	612.8108044	614.7993977	MAP2K4
ENSG00000065600	289.6338419	260.9670504	276.2073601	320.9502829	263.78146	324.7195455	257.7081621	251.6718829	263.1613658	PACC1
ENSG00000065609	4.388391544	0	1.066437684	3.566114255	2.144564716	5.550761462	2.485930824	6.138338608	29.49222203	SNAP91
ENSG00000065613	2901.823909	3485.296212	3303.823944	3043.084164	2887.656389	3002.961951	2563.823324	2710.076496	2836.924896	SLK
ENSG00000065615	357.6539109	370.8982255	308.2004906	290.0439594	355.9977428	338.5964492	391.1197831	357.0466957	332.3546559	CYB5R4
ENSG00000065618	34.01003447	42.06062351	53.32188419	28.52891404	43.96357667	33.30456877	61.319627	36.83003165	28.3579058	COL17A1
ENSG00000065621	34.01003447	36.32508394	33.0595682	43.98207581	33.24075309	37.93020332	101.0945202	80.82145835	62.38739275	GSTO2
ENSG00000065665	119.5836696	124.270024	152.5005888	115.3043609	104.0113887	120.2664983	134.2402645	148.343183	97.55119594	SEC61A2
ENSG00000065675	6.582587316	2.867769785	5.332188419	4.754819007	2.144564716	3.700507641	5.800505257	3.069169304	4.537264927	PRKCQ
ENSG00000065717	1103.680473	1179.609305	1248.798528	1078.15521	1130.185605	1141.606607	43.91811123	66.49866826	307.3996988	TLE2
ENSG00000065802	487.1114614	902.391559	872.3460253	479.0480149	458.9368491	435.7347748	389.4624958	407.176461	444.6519629	ASB1
ENSG00000065809	3072.971179	1434.840816	1525.005888	3057.348621	3226.497615	3195.388348	3150.502998	3077.353756	2672.449042	FAM107B
ENSG00000065833	1001.65037	638.5567388	570.5441608	1015.153858	1121.607346	1035.217013	482.2705799	470.60596	949.422686	ME1
ENSG00000065882	3806.929665	2998.731272	3189.715112	3794.345567	3922.408865	3859.62947	2350.861916	2190.363827	1979.381825	TBC1D1
ENSG00000065883	1641.258438	1545.727914	1571.929146	1697.470385	1651.314831	1530.15991	1598.45352	1610.290828	1356.642213	CDK13
ENSG00000065911	569.3938029	404.3555397	340.1936211	499.2559957	601.5504027	566.1776691	1139.384961	1030.21783	2772.268871	MTHFD2
ENSG00000065923	837.0856871	519.0663311	479.8969577	935.5106395	858.8981686	859.4428997	455.7539845	468.5598471	209.8485029	SLC9A7
ENSG00000065970	656.0645359	785.7689211	772.100883	760.771041	721.6460268	729.9251322	643.8560835	707.9550528	588.7101243	FOXJ2
ENSG00000065978	23204.71739	18933.97204	19102.03179	22428.48125	23013.32396	22788.65118	22657.60218	22536.9102	20584.43666	YBX1
ENSG00000065989	417.9942946	574.5098803	538.5510303	486.1802434	428.9129431	471.8147243	345.5443846	315.1013819	510.4423043	PDE4A
ENSG00000066027	1250.69159	1085.928825	1009.916487	1333.726731	1345.714359	1232.269045	1418.637857	1447.624855	1169.480035	PPP2R5A
ENSG00000066032	0	0	0	0	0	0	0	0	0	CTNNA2
ENSG00000066044	2258.924547	2421.353622	2406.949852	2319.16297	2207.829375	2151.845193	2569.623829	2507.511322	2301.527634	ELAVL1
ENSG00000066056	24853.65551	17187.50025	17398.93081	26254.92185	24672.14477	25300.37074	17513.38266	17972.03239	18533.59291	TIE1
ENSG00000066084	2536.490313	2336.276452	2243.784887	2592.565063	2499.490176	2559.826161	1618.340967	1788.302648	1456.462042	DIP2B
ENSG00000066117	3053.223417	2933.72849	2940.168694	3033.574526	3033.48679	2966.882001	2095.639685	2175.01798	2893.640707	SMARCD1
ENSG00000066135	1167.312151	1127.033526	1095.231501	1011.587744	1073.35464	1095.350262	927.2521975	954.5116536	1025.421874	KDM4A
ENSG00000066136	581.4618796	569.730264	617.4674189	589.5975568	552.2254143	532.8731003	657.1143813	635.318046	701.0074313	NFYC
ENSG00000066185	1.097097886	2.867769785	2.132875368	1.188704752	4.289129431	3.700507641	5.800505257	3.069169304	3.402948696	ZMYND12
ENSG00000066230	14.26227252	22.94215828	34.12600588	19.01927603	20.3733648	30.52918804	111.0382435	96.16730487	53.3128629	SLC9A3
ENSG00000066248	13.16517463	1332.557027	1403.431992	9.509638013	8.578258862	22.20304585	3.314574433	0	0	NGEF
ENSG00000066279	1569.947075	1794.267962	1710.566045	1526.296901	1638.447443	1586.592651	792.1832894	867.5518567	1673.116442	ASPM
ENSG00000066294	0	0	0	0	0	0	0	0	0	CD84
ENSG00000066322	4748.239651	3919.285373	4112.183709	4565.814951	4486.429385	4541.448003	4383.524687	3971.50508	3478.947883	ELOVL1
ENSG00000066336	0	1.911846523	0	0	0	0	1.657287216	0	0	SPI1
ENSG00000066379	63.63167739	52.57577939	50.12257114	72.51098985	54.68640025	82.33629502	65.46284504	42.96837026	55.58149536	POLR1H
ENSG00000066382	0	0	0	0	0	0	1.657287216	0	1.134316232	MPPED2
ENSG00000066405	5.48548943	2.867769785	1.066437684	7.13222851	5.361411789	3.700507641	0	0	1.134316232	CLDN18
ENSG00000066422	600.1125437	580.2454199	562.0126593	557.5025285	570.4542143	604.1078724	620.6540625	642.479441	672.6495255	ZBTB11
ENSG00000066427	343.3916383	483.6971704	511.8900882	381.5742253	377.4433899	337.6713223	515.4163243	599.5110708	702.1417475	ATXN3
ENSG00000066455	683.491983	793.4163072	804.0940136	669.2407752	700.2003796	621.6852837	599.1093287	695.6783756	607.9935003	GOLGA5
ENSG00000066468	2.194195772	0.955923262	4.265750735	3.566114255	1.072282358	3.700507641	6.629148865	0	0	FGFR2
ENSG00000066557	464.0724058	642.3804319	520.4215897	490.9350624	493.2498846	529.1725927	614.8535573	659.8714004	575.0983295	LRRC40
ENSG00000066583	454.1985248	471.270168	458.568204	551.5590048	486.8161904	491.2423894	315.7132147	301.8016483	255.2211522	ISOC1
ENSG00000066629	111.9039844	889.9645566	903.2727182	129.5688179	134.0352947	134.143402	225.3910614	273.1560681	201.9082893	EML1
ENSG00000066651	55.95199219	89.8567866	107.7102061	60.62394233	61.12009439	58.28299535	120.1533232	145.2740137	169.0131185	TRMT11
ENSG00000066654	735.0555837	752.311607	713.4468104	698.958394	787.0552506	793.758889	730.8636624	871.6440824	938.0795237	THUMPD1
ENSG00000066697	845.8624702	792.4603839	748.639254	962.8508488	921.0905453	883.4961993	1156.786477	1083.416764	947.1540536	MSANTD3
ENSG00000066735	2150.311857	756.1353	831.8213933	2294.200171	2028.758221	2214.753823	95.29401494	130.9512236	264.295682	KIF26A
ENSG00000066739	606.695131	1056.295204	1017.38155	565.8234618	594.0444262	651.2893448	1038.290441	1068.070918	730.4996533	ATG2B
ENSG00000066777	2110.816333	2483.488634	2221.389695	2195.537676	2219.624481	2200.87692	2424.611197	2480.911854	1711.683194	ARFGEF1
ENSG00000066813	0	0	0	0	0	0.92512691	2.485930824	1.023056435	1.134316232	ACSM2B
ENSG00000066827	202.9631089	184.4931895	210.0882237	173.5508937	214.4564716	188.7258897	242.7925772	234.2799236	215.520084	ZFAT
ENSG00000066855	500.2766361	521.9341009	527.8866535	514.7091575	471.8042374	509.7449276	657.9430249	574.9577163	325.5487585	MTFR1
ENSG00000066923	46.07811122	37.28100721	41.59106967	40.41596156	33.24075309	46.25634551	22.37337742	30.69169304	32.89517072	STAG3
ENSG00000066926	796.4930653	613.702734	605.7366044	761.9597458	732.3688504	719.7487362	942.9964261	895.1743804	942.6167887	FECH
ENSG00000066933	972.0287271	1022.83789	1048.308243	964.0395536	981.1383574	998.2119362	1005.97334	1078.301482	918.7961478	MYO9A
ENSG00000067048	1471.208265	1342.116259	1347.977232	1515.598558	1571.965936	1617.121839	1863.619475	2027.697854	2053.11238	DDX3Y
ENSG00000067057	8851.385745	12331.41008	12839.90971	8223.459472	8530.006156	8001.422647	5837.794219	5382.299903	8648.026952	PFKP
ENSG00000067064	3336.274672	3131.604605	2769.538665	3523.320884	3509.580157	3691.256372	2281.255853	2579.125272	2157.469473	IDI1
ENSG00000067066	2736.162128	2946.155493	2831.39205	2912.326641	2820.102601	2713.397228	2089.83918	1978.591145	2146.126311	SP100
ENSG00000067082	19824.5588	17585.16432	16603.3683	20443.34432	19954.1024	20653.45827	13533.40741	14385.19653	15236.13563	KLF6
ENSG00000067113	534.2866705	449.283933	442.5716388	546.8041857	503.9727082	464.413709	923.9376231	953.4885972	686.2613203	PLPP1
ENSG00000067141	20.84485984	82.20940051	82.11570165	24.96279978	19.30108244	19.42766512	106.0663818	122.7667722	166.7444861	NEO1
ENSG00000067167	4617.685003	4581.740193	4129.246712	4763.13994	4855.294516	4976.25765	4265.857295	4423.696024	4017.748093	TRAM1
ENSG00000067177	190.8950322	143.3884893	116.2417075	91.53026588	146.902683	124.8921329	250.2503697	228.1415849	220.057349	PHKA1
ENSG00000067182	3051.029221	4944.991033	4925.875661	3234.465629	2932.692249	2892.871849	2940.856165	2929.010573	2796.089511	TNFRSF1A
ENSG00000067191	196.3805216	145.3003358	165.297841	168.7960747	184.4325655	135.9936558	72.09199391	66.49866826	127.043418	CACNB1
ENSG00000067208	495.8882445	575.4658035	597.2051029	583.654033	564.0205202	573.5786844	309.9127095	302.8247047	231.4005113	EVI5
ENSG00000067221	401.5378263	313.5428298	346.5922472	394.6499775	405.3227312	346.9225914	618.1681317	568.8193777	409.4881597	STOML1
ENSG00000067225	29765.36275	28845.94035	29234.25623	27591.02599	28963.41877	27888.87584	35031.73718	34000.25755	35774.06532	PKM
ENSG00000067248	670.3268084	927.2455638	931.0000979	633.5796326	674.465603	677.1928983	794.6692202	784.6842855	635.2170898	DHX29
ENSG00000067334	764.6772266	812.5347724	869.1467123	695.3922797	701.272662	706.7969595	911.507969	959.6269358	1057.182728	DNTTIP2
ENSG00000067365	276.4686673	276.2618226	296.4696761	259.1376359	282.0102601	265.5114233	353.0021771	364.2080908	294.9222203	METTL22
ENSG00000067369	1070.767537	1346.895876	1384.236114	1067.456867	1013.306828	1064.821074	1088.009058	1049.655902	1157.002556	TP53BP1
ENSG00000067445	4.388391544	5.73553957	3.199313051	2.377409503	1.072282358	1.850253821	9.11507969	9.207507913	14.74611101	TRO
ENSG00000067533	342.2945405	450.2398563	478.83052	364.9323587	355.9977428	352.4733528	525.3600476	522.7818382	417.4283733	RRP15
ENSG00000067560	14899.68639	16985.80044	16834.78528	14565.19932	15134.1932	14629.95696	16712.91293	16152.01499	13443.91598	RHOA
ENSG00000067596	1397.702707	1348.807722	1447.155937	1443.087568	1428.280101	1292.402294	1587.681153	1621.544449	1330.55294	DHX8
ENSG00000067601	16.45646829	21.03031176	28.79381746	28.52891404	11.79510594	13.87690365	24.03066464	32.73780591	39.70106811	NA
ENSG00000067606	566.1025092	114.7107914	107.7102061	612.1829471	592.9721438	595.7817302	449.9534792	397.9689531	433.3088006	PRKCZ
ENSG00000067646	197.4776195	247.5841248	284.7388616	247.2505883	254.1309188	285.8642153	305.7694914	365.2311472	349.3693994	ZFY
ENSG00000067704	2801.988001	3770.161344	3623.755249	2751.8515	2871.572154	2898.42261	3653.489668	3686.072334	3145.458911	IARS2
ENSG00000067715	1555.684802	1784.70873	1679.639352	1487.069644	1573.038219	1492.229706	698.5465617	677.2633598	715.7535423	SYT1
ENSG00000067798	1848.609938	431.121391	431.9072619	1863.889051	1910.807162	1833.601536	1039.947728	1029.194773	1033.362087	NAV3
ENSG00000067829	925.9506159	846.9480099	843.5522079	905.7930207	862.1150157	944.5545754	967.8557343	914.6124527	818.9763194	IDH3G
ENSG00000067836	422.3826861	560.1710314	553.4811579	433.8772343	471.8042374	446.8362977	749.0938218	759.1078746	758.8575591	ROGDI
ENSG00000067840	10.97097886	15.29477219	10.66437684	15.45316177	4.289129431	11.10152292	1.657287216	3.069169304	14.74611101	PDZD4
ENSG00000067842	1.097097886	0.955923262	1.066437684	1.188704752	1.072282358	4.625634551	0	0	1.134316232	ATP2B3
ENSG00000067900	2199.681262	3009.246428	2984.959077	2245.463276	2157.432104	2370.175144	3055.208983	3246.158067	2384.332719	ROCK1
ENSG00000067955	1390.023022	1337.336643	1271.193719	1391.973264	1385.388806	1402.492396	1284.397593	1220.506327	1095.74948	CBFB
ENSG00000067992	2.194195772	4.779616308	2.132875368	7.13222851	1.072282358	4.625634551	55.51912175	48.08365243	61.25307652	PDK3
ENSG00000068001	5940.785053	3686.040097	3817.846908	5658.234618	5720.626379	5672.878214	3617.857993	4138.263279	3937.211641	HYAL2
ENSG00000068024	555.1315304	325.9698322	296.4696761	615.7490613	510.4064023	545.8248771	506.3012446	495.1593144	579.6355945	HDAC4
ENSG00000068028	931.4361053	480.8294006	532.1524042	931.9445253	857.8258862	835.3896	823.6717465	766.2692696	736.1712345	RASSF1
ENSG00000068078	54.8548943	39.19285373	44.79038272	51.11430432	43.96357667	51.80710698	17.40151577	19.43807226	46.50696551	FGFR3
ENSG00000068079	233.6818497	187.3609593	138.6368989	272.2133881	257.3477659	217.4048239	236.1634283	267.0177295	201.9082893	IFI35
ENSG00000068097	202.9631089	336.4849881	367.9210009	244.8731788	179.0711537	218.3299508	267.6518854	259.8563344	240.4750411	HEATR6
ENSG00000068120	1370.27526	1112.694677	1118.69313	1225.554599	1229.907864	1226.718283	1711.977694	1602.106377	1158.136873	COASY
ENSG00000068137	1019.203936	581.2013431	617.4674189	1019.908677	926.4519571	972.3083827	627.2832114	688.5169806	666.9779443	PLEKHH3
ENSG00000068305	1668.685885	1325.865564	1213.606084	1641.601262	1608.423537	1729.987322	1397.093123	1504.916016	1428.104136	MEF2A
ENSG00000068308	1601.762914	1875.521439	1859.86732	1564.335453	1515.134972	1518.13326	1537.962537	1554.022724	1633.415374	OTUD5
ENSG00000068323	1520.57767	2036.116547	2079.553483	1464.484254	1464.737701	1536.635798	2222.422157	2071.68928	1388.403068	TFE3
ENSG00000068354	602.3067395	630.9093527	647.327674	619.3151756	611.2009439	627.2360452	614.8535573	634.2949895	643.1573035	TBC1D25
ENSG00000068366	2705.443387	3753.910649	3297.425318	2554.526511	2650.681988	2810.535553	2720.436966	2700.868988	2213.050968	ACSL4
ENSG00000068383	1403.188196	725.5457556	767.8351323	1407.426426	1555.881701	1414.519046	933.0527028	925.8660734	612.5307652	INPP5A
ENSG00000068394	461.87821	510.4630217	563.079097	527.7849097	452.503155	476.4403588	498.8434521	496.1823709	459.3980739	GPKOW
ENSG00000068400	811.8524357	778.121535	719.8454365	898.6607922	885.7052275	864.9936611	812.8993796	853.2290666	1050.376831	GRIPAP1
ENSG00000068438	664.841319	778.121535	737.9748772	616.9377661	709.8509208	662.3908678	1136.070387	1025.102548	634.0827736	FTSJ1
ENSG00000068489	1579.820956	1267.554245	1363.973798	1615.449757	1610.568101	1627.298235	1537.133893	1714.642585	1472.342469	PRR11
ENSG00000068615	49.36940487	2.867769785	5.332188419	57.05782808	52.54183553	51.80710698	154.9563547	129.9281672	189.4308107	REEP1
ENSG00000068650	4460.800005	1933.832758	2044.36104	4742.931959	4513.236444	4574.752571	3491.075521	3479.414935	5955.160217	ATP11A
ENSG00000068654	1542.519628	1623.157698	1691.370166	1493.013168	1634.158313	1569.940367	2442.012713	2170.925755	1856.875672	POLR1A
ENSG00000068697	5910.066312	6900.810026	6714.291657	6136.093928	6013.359462	5987.421363	5870.939964	5817.098888	4891.171592	LAPTM4A
ENSG00000068724	566.1025092	984.6009595	1050.441119	564.634757	542.574873	648.5139641	417.6363785	370.3464294	386.8018351	TTC7A
ENSG00000068745	807.4640442	939.6725662	956.5946023	904.604316	927.5242395	926.9771641	1152.643259	1156.053771	1034.496403	IP6K2
ENSG00000068781	0	0	0	0	0	0	0	0	0	STON1-GTF2A1L
ENSG00000068784	272.0802757	404.3555397	382.8511285	318.5728734	282.0102601	265.5114233	658.7716685	632.2488767	431.0401681	SRBD1
ENSG00000068796	967.6403355	1073.501823	1121.892443	990.1910581	996.1503104	1006.538078	1013.431133	1050.678958	1034.496403	KIF2A
ENSG00000068831	48.27230699	28.67769785	28.79381746	45.17078056	35.38531781	39.78045714	24.85930824	26.5994673	45.37264927	RASGRP2
ENSG00000068878	1870.551896	1859.270744	1872.664573	1859.134232	1917.240856	1977.921334	2538.964015	2517.741886	1943.083705	PSME4
ENSG00000068885	99.83590763	207.4353478	146.1019627	77.26580886	90.07171805	88.81218339	122.639254	123.7898286	159.9385887	IFT80
ENSG00000068903	2093.262767	1732.13295	1731.894798	2052.893106	2061.998974	2109.289355	2258.882476	2042.020644	1884.099261	SIRT2
ENSG00000068912	967.6403355	1050.559665	1056.839745	1002.078106	931.8133689	976.9340173	1123.640733	1189.814634	755.4546104	ERLEC1
ENSG00000068971	1081.738516	1010.410888	1013.1158	1116.193762	1139.836146	1114.777927	1031.661292	946.3272021	755.4546104	PPP2R5B
ENSG00000068976	2.194195772	2.867769785	0	3.566114255	3.216847073	6.475888372	0.828643608	3.069169304	2.268632464	PYGM
ENSG00000068985	0	0	0	0	0	0	0	0	0	PAGE1
ENSG00000069011	0	0	0	0	0	0.92512691	0	1.023056435	0	PITX1
ENSG00000069018	0	0	0	0	0	0	0	0	0	TRPC7
ENSG00000069020	3364.799217	2214.874197	2133.941805	3599.397988	3435.592674	3521.958148	2918.482788	3023.131765	2791.552247	MAST4
ENSG00000069122	20018.74513	10306.76461	10516.142	19997.58004	19983.05402	20428.65243	7065.015403	7223.801486	3017.281177	ADGRF5
ENSG00000069188	1.097097886	0.955923262	7.465063786	0	2.144564716	0.92512691	0	0	0	SDK2
ENSG00000069206	0	0	0	0	0	0	0	0	0	ADAM7
ENSG00000069248	962.1548461	1257.995012	1237.067713	960.4734393	944.6807572	936.2284332	1146.01411	1012.82587	1178.554565	NUP133
ENSG00000069275	5695.035127	6112.173335	5859.008635	5851.993492	5498.663931	5618.295726	6484.964877	7110.242222	7422.965421	NUCKS1
ENSG00000069329	3409.78023	4105.690409	4164.439155	3556.604617	3553.543734	3379.488603	3999.862697	3823.161897	3951.957752	VPS35
ENSG00000069345	1312.129072	1706.323022	1695.635917	1290.93336	1257.787206	1239.67006	1412.008708	1423.071501	1362.313794	DNAJA2
ENSG00000069399	544.1605515	467.446475	498.0263983	544.4267762	477.1656492	513.4454352	584.1937438	654.7561182	614.7993977	BCL3
ENSG00000069424	174.4385639	144.3444125	131.1718351	143.8332749	165.1314831	98.06345249	45.57539845	39.89920096	91.87961478	KCNAB2
ENSG00000069431	0	0	0	0	0	0	0	0	0	ABCC9
ENSG00000069482	614.3748162	282.9532855	308.2004906	576.5218045	559.7313908	560.6269076	201.3603968	210.7496256	252.9525197	GAL
ENSG00000069493	42.78681756	55.44354918	70.38488713	40.41596156	34.31303545	31.45431495	14.08694134	21.48418513	17.01474348	CLEC2D
ENSG00000069509	138.2343336	142.432566	118.3745829	127.1914084	120.0956241	128.5926405	135.8975517	152.4354088	127.043418	FUNDC1
ENSG00000069535	0	0	0	0	0	0	0	0	0	MAOB
ENSG00000069667	211.739892	50.66393287	52.2554465	204.4572173	248.769507	258.110408	237.8207155	295.6633096	571.6953808	RORA
ENSG00000069696	6.582587316	12.4270024	14.93012757	8.320933261	3.216847073	7.401015282	3.314574433	2.046112869	5.671581159	DRD4
ENSG00000069702	541.9663557	974.0858037	891.5419036	489.7463577	574.7433438	555.0761462	449.9534792	470.60596	316.4742287	TGFBR3
ENSG00000069712	0	0	0	0	0	0	0	0	0	NA
ENSG00000069764	3.291293658	0.955923262	0	1.188704752	4.289129431	0	0.828643608	2.046112869	3.402948696	PLA2G10
ENSG00000069812	688.9774725	754.2234535	827.5556426	540.860662	598.3335556	537.4987349	782.2395661	679.3094727	1032.227771	HES2
ENSG00000069849	6634.150917	2824.753238	2858.052992	6579.4808	6840.08916	6519.369337	4730.726359	4602.7309	4082.404118	ATP1B3
ENSG00000069869	1512.897985	2447.16355	2403.750539	1457.352025	1446.508901	1484.828691	1237.164907	1297.235559	976.6462756	NEDD4
ENSG00000069943	119.5836696	137.6529497	134.3711482	150.9655035	137.2521418	157.2715748	140.8694134	145.2740137	127.043418	PIGB
ENSG00000069956	1235.33222	1200.639617	1146.42051	1277.857608	1230.980147	1281.300771	1557.849983	1619.498336	1250.016487	MAPK6
ENSG00000069966	460.7811122	684.4410554	698.5166829	383.9516348	387.0939312	424.6332518	552.7052866	525.8510075	418.5626895	GNB5
ENSG00000069974	928.1448116	510.4630217	527.8866535	908.1704302	940.3916278	838.1649807	896.592384	886.9899289	705.5446962	RAB27A
ENSG00000069998	486.0143635	476.0497843	494.8270853	562.2573475	586.5384497	507.8946738	593.3088234	604.6263529	914.2588829	HDHD5
ENSG00000070010	1056.505264	792.4603839	760.3700685	971.1717821	1085.149746	979.709398	759.0375451	729.439238	846.1999089	UFD1
ENSG00000070018	1130.010823	1050.559665	1006.717173	1148.28879	1099.089417	1158.258892	991.886399	1082.393708	987.9894379	LRP6
ENSG00000070019	0	0	0	0	0	0	0	0	0	GUCY2C
ENSG00000070031	0	0.955923262	2.132875368	0	0	0	0	0	0	SCT
ENSG00000070047	2058.155634	1834.416739	1639.11472	1937.588745	1908.662597	1822.500013	1647.343493	1571.414684	2046.306482	PHRF1
ENSG00000070061	910.5912454	1130.857219	1146.42051	948.5863918	1006.873134	953.8058445	1228.878471	1185.722408	1058.317044	ELP1
ENSG00000070081	771.2598139	749.4438372	739.0413149	880.830221	789.1998153	782.6573661	376.2041981	368.3003165	201.9082893	NUCB2
ENSG00000070087	34.01003447	1162.402686	1084.567124	40.41596156	34.31303545	39.78045714	145.841275	135.0434494	232.5348275	PFN2
ENSG00000070159	88.86492877	297.2921344	263.4101079	86.77544687	98.64997692	86.96192957	164.0714344	110.490095	176.9533322	PTPN3
ENSG00000070182	2.194195772	2.867769785	2.132875368	0	3.216847073	3.700507641	7.457792473	4.092225739	12.47747855	SPTB
ENSG00000070190	0	0	1.066437684	1.188704752	0	1.850253821	0	0	0	DAPP1
ENSG00000070193	0	0	0	0	0	0	0	0	0	FGF10
ENSG00000070214	245.7499265	1615.510312	1468.484691	240.1183598	248.769507	254.4099003	801.2983691	781.6151161	696.4701663	SLC44A1
ENSG00000070269	176.6327597	303.9835972	285.8052992	213.9668553	256.2754835	200.7525395	198.874466	225.0724156	237.0720925	TMEM260
ENSG00000070366	1091.612397	1127.989449	1152.819136	1055.569819	951.1144513	1056.494932	1164.244269	1141.730981	1286.314607	SMG6
ENSG00000070367	2423.48923	2459.590552	2293.907458	2517.676664	2580.983635	2592.205603	2888.651618	2916.733895	2404.750411	EXOC5
ENSG00000070371	159.0791935	227.5097363	174.8957801	181.871827	174.7820243	156.3464478	97.77994576	130.9512236	113.4316232	CLTCL1
ENSG00000070388	3.291293658	3.823693047	6.398626103	4.754819007	1.072282358	2.775380731	4.971861649	0	12.47747855	FGF22
ENSG00000070404	708.7252344	1713.970408	1890.794013	668.0520704	681.9715795	649.439091	626.4545678	480.8365243	520.6511504	FSTL3
ENSG00000070413	2831.609644	2089.64825	2120.078115	2763.738548	2673.199918	2693.969563	2464.386091	2391.905944	2147.260627	DGCR2
ENSG00000070423	1225.458339	1184.388921	1198.675957	1238.630351	1232.052429	1117.553308	1329.144347	1310.535293	1439.447298	RNF126
ENSG00000070444	661.5500253	662.4548204	711.3139351	673.9955942	683.0438619	640.1878219	478.9560055	423.545364	578.5012782	MNT
ENSG00000070476	491.499853	383.3252279	443.6380764	528.9736145	476.0933669	561.5520346	491.3856596	509.4821045	694.2015339	ZXDC
ENSG00000070495	573.7821944	407.2233095	422.3093228	563.4460523	538.2857436	557.8515269	624.7972806	604.6263529	549.0090562	JMJD6
ENSG00000070501	219.4195772	185.4491128	188.75947	229.4200171	211.2396245	234.9822352	227.0483486	245.5335443	240.4750411	POLB
ENSG00000070526	0	1.911846523	3.199313051	0	1.072282358	0	0	0	0	ST6GALNAC1
ENSG00000070540	863.4160363	975.0417269	895.8076544	874.8866972	865.3318627	856.6675189	556.0198611	575.9807728	493.4275608	WIPI1
ENSG00000070601	0	0	0	0	0	0	0	0	0	FRMPD1
ENSG00000070610	1174.991836	1468.29813	1518.607262	1214.856256	1213.823629	1173.060922	1374.719746	1610.290828	1644.758536	GBA2
ENSG00000070614	9199.165775	6970.592424	7205.919429	9444.259252	9292.398912	9215.189153	6767.532348	6384.895209	5493.493511	NDST1
ENSG00000070669	0	0.955923262	5.332188419	5.943523758	2.144564716	1.850253821	2.485930824	6.138338608	55.58149536	ASNS
ENSG00000070718	273.1773736	286.7769785	260.2107948	259.1376359	273.4320012	272.9124385	216.2759817	172.8965375	316.4742287	AP3M2
ENSG00000070729	0	11.47107914	12.79725221	7.13222851	0	0.92512691	9.943723298	7.161395043	2.268632464	CNGB1
ENSG00000070731	6.582587316	0	0	3.566114255	3.216847073	0.92512691	4.971861649	3.069169304	4.537264927	ST6GALNAC2
ENSG00000070748	0	0	0	0	0	0	0	0	0	CHAT
ENSG00000070756	27762.06201	25029.89468	24984.50206	28969.9235	28187.08634	28159.93802	35356.56547	32964.92444	39575.15901	PABPC1
ENSG00000070759	95.44751609	22.94215828	35.19244356	84.39803737	94.36084748	116.5659907	171.5292269	169.8273682	188.2964945	TESK2
ENSG00000070761	444.3246439	368.986379	309.2669283	364.9323587	436.4189196	452.3870591	425.094171	381.6000502	524.0540991	CFAP20
ENSG00000070770	4127.282247	2946.155493	2899.644062	4476.662095	4447.82722	4309.241148	3371.750842	3273.780591	3233.935577	CSNK2A2
ENSG00000070778	157.9820956	993.2042689	992.8534836	173.5508937	138.3244242	159.1218286	662.9148865	722.2778429	659.0377307	PTPN21
ENSG00000070785	458.5869164	407.2233095	479.8969577	525.4075002	521.1292259	516.2208159	420.1223093	449.1217749	339.1605533	EIF2B3
ENSG00000070808	0	0	0	0	0	0	0	0	0	CAMK2A
ENSG00000070814	1311.031974	1151.88753	1174.14789	1271.914084	1217.040476	1222.092649	1494.873069	1310.535293	1500.700375	TCOF1
ENSG00000070831	6877.706648	6837.719091	6729.221785	7065.661044	7316.182527	6952.328731	8109.106349	8223.327623	7564.75495	CDC42
ENSG00000070882	3206.817121	4326.508682	3995.942001	3404.450409	3474.194839	3468.300787	2790.043029	2816.474365	2387.735668	OSBPL3
ENSG00000070886	0	0	0	0	1.072282358	0.92512691	0	0	1.134316232	EPHA8
ENSG00000070915	0	0	0	0	0	0	0	1.023056435	0	SLC12A3
ENSG00000070950	234.7789476	290.6006716	310.333366	299.5535974	238.0466834	259.9606618	369.5750492	327.3780591	410.6224759	RAD18
ENSG00000070961	1657.714906	1846.843742	1916.388518	1588.109548	1683.483302	1626.373108	820.3571721	802.0762448	576.2326458	ATP2B1
ENSG00000070985	1.097097886	0	0	0	0	2.775380731	0	0	0	TRPM5
ENSG00000071051	1409.770784	1251.30355	1346.910795	1295.688179	1366.087724	1284.076151	1309.256901	1274.728318	1498.431742	NCK2
ENSG00000071054	12472.90587	16677.99315	17052.33856	12121.22235	12803.05135	12266.2577	11633.32761	12394.32871	11076.598	MAP4K4
ENSG00000071073	1357.110085	1632.716931	1577.261334	1471.616483	1478.677371	1482.978437	277.5956087	308.9630433	105.4914096	MGAT4A
ENSG00000071082	9831.094157	7827.099667	7484.259665	9018.702951	9334.217924	9115.275447	9826.055906	10021.86083	12187.09359	RPL31
ENSG00000071127	14729.63622	16722.92154	17235.76585	14145.58654	14954.04976	14394.97472	20364.74531	19461.60256	16519.04728	WDR1
ENSG00000071189	609.9864247	888.0527101	827.5556426	664.4859562	596.1889909	714.1979747	644.6847271	623.0413688	764.5291403	SNX13
ENSG00000071203	0	0	0	0	0	0	0	0	0	MS4A12
ENSG00000071205	1076.253026	919.5981778	918.2028457	1037.739248	1093.728005	1085.173866	778.9249917	746.8311974	521.7854666	ARHGAP10
ENSG00000071242	12591.39244	4749.026764	4898.148282	13229.09518	12847.01493	12753.79959	13437.28475	13431.70793	13215.91842	RPS6KA2
ENSG00000071243	204.0602068	195.0083454	210.0882237	252.0054073	245.5526599	242.3832505	360.4599695	372.3925422	311.9369638	ING3
ENSG00000071246	7575.460903	2537.020337	2898.577624	9212.461825	8072.141589	8318.741177	677.0018279	737.6236895	549.0090562	VASH1
ENSG00000071282	311.5757996	317.3665229	258.0779195	480.2367197	372.0819781	361.7246219	138.3834826	130.9512236	130.4463667	LMCD1
ENSG00000071462	586.9473691	680.6173623	651.5934248	531.351024	574.7433438	540.2741156	677.8304715	611.787748	606.859184	BUD23
ENSG00000071537	3809.12386	3649.715013	3527.775858	3810.987434	4082.178936	4040.029217	3399.096081	3145.898537	3144.324595	SEL1L
ENSG00000071539	707.6281365	473.1820145	504.4250244	614.5603566	675.5378854	582.8299535	1059.835175	1017.941153	792.8870461	TRIP13
ENSG00000071553	5880.444669	3556.990457	3699.472325	5630.894408	5492.230237	5458.248771	3868.108363	3543.86749	3916.793949	ATP6AP1
ENSG00000071564	4931.454998	5335.963647	5481.489695	4778.593102	4713.753245	4623.784298	3776.128922	3400.639589	3963.300914	TCF3
ENSG00000071575	1290.187114	1457.782974	1556.999018	1340.85896	1331.774688	1210.991126	1849.532533	1856.847429	2979.848741	TRIB2
ENSG00000071626	3302.264637	2729.160912	3020.15152	3197.615782	3213.630226	3170.409922	3153.817573	3165.336609	3801.093693	DAZAP1
ENSG00000071655	1435.004035	1358.366955	1430.092934	1415.747359	1412.195865	1291.477167	1527.19017	1345.319212	1354.373581	MBD3
ENSG00000071677	0	0	0	0	0	0	0	0	0	PRLH
ENSG00000071794	428.9652735	961.6588013	838.2200194	480.2367197	523.2737906	464.413709	360.4599695	372.3925422	403.8165785	HLTF
ENSG00000071859	2306.099757	1847.799665	1823.608439	2321.54038	2261.443493	2259.159915	2098.125616	2017.467289	2028.157423	FAM50A
ENSG00000071889	698.8513534	701.6476741	757.1707555	719.1663747	692.6944031	648.5139641	759.8661887	727.3931251	715.7535423	FAM3A
ENSG00000071894	3948.455292	3332.34849	3408.334837	3976.217394	3899.890935	3916.062211	2900.252629	2807.266857	2619.136179	CPSF1
ENSG00000071909	0	0	0	0	0	0.92512691	0	0	2.268632464	MYO3B
ENSG00000071967	3030.184361	5613.181393	5031.452992	2901.628299	3058.149284	2961.33124	551.876643	542.2199104	832.5881142	CYBRD1
ENSG00000071991	0	0	0	0	0	0	0.828643608	1.023056435	0	CDH19
ENSG00000071994	1156.341172	1159.534916	1113.360942	1079.343914	1062.631817	1238.744933	1009.287915	950.4194279	948.2883698	PDCD2
ENSG00000072041	270.9831779	1525.653526	1323.449166	267.4585691	266.9983071	281.2385807	15.74422856	22.50724156	53.3128629	SLC6A15
ENSG00000072042	1357.110085	968.3502641	961.9267908	1237.441646	1382.171959	1331.257624	1091.323632	1070.117031	1269.299863	RDH11
ENSG00000072062	2604.510382	2786.516308	2932.70363	2698.359786	2935.909096	2576.478445	3123.986403	2901.388049	2334.422805	PRKACA
ENSG00000072071	499.1795382	601.2757316	688.9187437	536.105843	455.7200021	457.9378206	260.194093	306.9169304	417.4283733	ADGRL1
ENSG00000072080	0	0	0	0	0	0	0	0	0	SPP2
ENSG00000072110	13407.63327	14019.57056	13915.94534	13088.82802	12901.70133	12804.68157	17586.3033	16474.27777	19636.14829	ACTN1
ENSG00000072121	1498.635712	1294.320096	1295.721786	1510.843739	1532.291489	1439.497472	1595.967589	1520.261862	1343.030418	ZFYVE26
ENSG00000072133	1.097097886	0	0	0	3.216847073	2.775380731	58.00505257	70.590894	41.96970058	RPS6KA6
ENSG00000072134	1110.263061	1274.245708	1287.190284	1119.759876	1136.619299	1149.93275	1349.031794	1276.774431	904.0500368	EPN2
ENSG00000072135	1386.731728	1266.598322	1350.110108	1397.916788	1323.196429	1376.588843	1395.435836	1295.189446	1328.284307	PTPN18
ENSG00000072163	1134.399214	1537.124605	1583.65996	1066.268162	1045.475299	1091.649754	454.9253409	409.2225739	460.5323901	LIMS2
ENSG00000072182	1.097097886	0	0	0	0	0	1.657287216	0	0	ASIC4
ENSG00000072195	13.16517463	16.25069545	15.99656526	8.320933261	8.578258862	12.95177674	0.828643608	2.046112869	1.134316232	SPEG
ENSG00000072201	171.1472702	100.3719425	129.0389597	150.9655035	128.6738829	135.9936558	193.0739607	112.5362078	65.79034145	LNX1
ENSG00000072210	670.3268084	808.7110794	764.6358193	866.5657639	785.9829682	745.6522897	904.0501765	974.9727823	1078.734736	ALDH3A2
ENSG00000072274	5263.875657	3933.624222	4005.53994	4933.124719	5530.832401	5428.64471	8645.238764	8156.828954	6492.826111	TFRC
ENSG00000072310	3023.601774	1537.124605	1638.048282	2888.552546	2920.897143	2989.085047	2118.841706	2067.597055	2536.331094	SREBF1
ENSG00000072315	0	0	0	0	0	0	0	0	0	TRPC5
ENSG00000072364	3200.234534	3686.040097	3454.191658	3323.618486	3394.845945	3429.445456	4222.767827	4328.551775	3030.892971	AFF4
ENSG00000072401	430.0623713	849.8157797	771.0344454	436.2546438	429.9852255	414.4568558	515.4163243	489.0209758	500.2334582	UBE2D1
ENSG00000072415	758.0946393	950.1877221	917.136408	736.996946	723.7905915	752.1281781	915.651187	800.030132	681.7240553	PALS1
ENSG00000072422	1198.030892	1509.40283	1453.554563	1263.593151	1239.558406	1241.520314	1199.047301	1147.86932	1026.55619	RHOBTB1
ENSG00000072501	2077.903396	1570.581919	1581.527085	2051.704401	2042.697892	2002.899761	2321.030746	2253.793326	1986.187722	SMC1A
ENSG00000072506	708.7252344	582.1572664	610.0023551	644.2779754	689.477556	644.8134565	831.9581826	757.0617617	696.4701663	HSD17B10
ENSG00000072518	1306.643582	1095.488058	1090.96575	1435.95534	1274.943723	1334.958132	1237.164907	1270.636092	1236.404693	MARK2
ENSG00000072571	374.1103792	345.0882975	323.1306182	363.743654	313.1064485	389.4784292	354.6594643	414.3378561	656.7690982	HMMR
ENSG00000072609	1924.309692	1444.400048	1426.893621	1689.149452	1885.072385	1779.019049	1461.727325	1450.694024	1183.09183	CHFR
ENSG00000072657	0	3.823693047	0	0	0	0	0	0	0	TRHDE
ENSG00000072682	1793.755044	1640.364317	1735.094111	1740.263756	1711.362643	1710.559657	847.7024111	787.7534548	1133.181916	P4HA2
ENSG00000072694	0	0	0	0	0	0	0	0	0	FCGR2B
ENSG00000072736	340.1003447	375.6778418	294.3368007	405.3483203	407.467296	356.1738605	606.5671212	644.5255539	559.2179023	NFATC3
ENSG00000072756	166.7588787	142.432566	162.0985279	178.3057127	150.1195301	160.0469555	251.0790133	210.7496256	275.6388443	TRNT1
ENSG00000072778	6458.615255	5057.789978	5267.13572	6195.529165	6217.09311	6309.365528	6101.302887	5905.081741	4664.308345	ACADVL
ENSG00000072786	4269.904973	2736.808298	2765.272914	4153.334402	4155.094136	4205.626934	2805.787257	2754.067922	1496.16311	STK10
ENSG00000072803	1189.254109	1476.901439	1382.103238	1202.969209	1169.860052	1190.638334	1537.133893	1404.656485	1388.403068	FBXW11
ENSG00000072818	36.20423024	12.4270024	20.26231599	26.15150454	13.93967065	24.05329967	32.31710072	20.46112869	31.76085449	ACAP1
ENSG00000072832	1124.525333	1830.593046	1799.080373	1164.930657	1062.631817	1041.692901	460.7258461	431.7298155	578.5012782	CRMP1
ENSG00000072840	1405.382392	3209.03439	3179.050735	1261.215741	1307.112194	1365.48732	826.9863209	817.4220914	1048.108198	EVC
ENSG00000072849	626.442893	637.6008156	585.4742884	618.1264708	670.1764736	666.0913754	709.3189286	721.2547865	502.5020907	DERL2
ENSG00000072858	0	0	0	0	0	1.850253821	0.828643608	0	0	SIDT1
ENSG00000072864	777.8424012	855.5513192	851.0172716	822.5836881	799.9226389	863.1434073	938.0245644	865.5057438	780.4095675	NDE1
ENSG00000072952	43.88391544	37.28100721	37.32531893	70.13358035	43.96357667	65.68401063	23.20202103	23.530298	49.9099142	IRAG1
ENSG00000072954	49.36940487	21.03031176	14.93012757	45.17078056	38.60216488	29.60406113	14.91558495	23.530298	19.28337594	TMEM38A
ENSG00000072958	2509.062865	3063.734054	3293.159567	2322.729085	2405.129328	2330.394687	2726.237471	2524.903281	2175.618533	AP1M1
ENSG00000073008	3724.647323	4915.357412	4981.330421	3245.163972	3448.460063	3191.687841	5413.528692	4701.967374	4456.728475	PVR
ENSG00000073050	351.0713235	338.3968346	368.9874386	320.9502829	365.648284	335.8210684	223.7337742	231.2107543	324.4144423	XRCC1
ENSG00000073060	3083.942158	1828.6812	1764.954367	2772.059481	2959.499307	2948.379463	1324.172486	1226.644665	1273.837128	SCARB1
ENSG00000073067	0	0	0	0	1.072282358	0.92512691	0.828643608	3.069169304	1.134316232	CYP2W1
ENSG00000073111	1210.098968	651.9396645	624.9324827	1317.084865	1327.485559	1362.711939	1141.042248	1046.586733	1362.313794	MCM2
ENSG00000073146	383.9842601	191.1846523	173.8293425	392.272568	432.1297902	363.5748757	280.9101832	271.1099552	473.0098687	MOV10L1
ENSG00000073150	432.2565671	72.65016789	100.2451423	449.3303961	386.0216488	403.3553329	25.68795185	31.71474948	196.2367081	PANX2
ENSG00000073169	863.4160363	657.675204	669.7228654	902.2269065	869.6209922	814.1116811	478.9560055	474.6981857	573.9640133	SELENOO
ENSG00000073282	0	8.603309355	10.66437684	0	0	0.92512691	1.657287216	3.069169304	3.402948696	TP63
ENSG00000073331	54.8548943	157.7273382	130.1053974	48.73689482	69.69835326	58.28299535	17.40151577	13.29973365	38.56675188	ALPK1
ENSG00000073350	1269.342254	323.1020625	384.9840038	1299.254294	1194.522547	1325.706862	398.5775755	393.8767274	356.1752968	LLGL2
ENSG00000073417	2021.951404	845.0361633	832.887831	2084.988134	2069.504951	2082.460675	2226.565375	2176.041037	2306.064899	PDE8A
ENSG00000073464	479.4317762	251.4078178	207.9553483	490.9350624	458.9368491	438.5101555	423.4368838	401.0381224	341.4291858	CLCN4
ENSG00000073536	389.4697496	360.3830697	343.3929342	401.7822061	418.1901195	398.7296983	496.3575213	510.5051609	505.9050394	NLE1
ENSG00000073578	3931.998824	3147.855301	3237.704808	3878.743605	3918.119735	3762.491144	5347.237203	5101.98244	3723.960189	SDHA
ENSG00000073584	541.9663557	738.9286813	718.7789989	543.2380715	545.7917201	605.9581262	489.7283724	484.9287501	575.0983295	SMARCE1
ENSG00000073598	1.097097886	0.955923262	1.066437684	2.377409503	4.289129431	0.92512691	4.143218041	3.069169304	1.134316232	FNDC8
ENSG00000073605	95.44751609	86.03309355	95.97939154	135.5123417	124.3847535	142.4695442	68.77741948	67.52172469	58.98444406	GSDMB
ENSG00000073614	1431.712741	1717.794101	1679.639352	1415.747359	1480.821936	1497.780468	1684.632455	1753.518729	1539.267127	KDM5A
ENSG00000073670	113.0010823	9.559232617	13.86368989	121.2478847	109.3728005	72.159899	5.800505257	3.069169304	4.537264927	ADAM11
ENSG00000073711	520.024398	964.5265711	1008.850049	684.6939369	644.441697	659.615487	533.6464837	497.2054273	533.128629	PPP2R3A
ENSG00000073712	2028.533991	2153.695109	2000.637095	1911.437241	1977.288668	1976.996207	2118.841706	2110.565425	2504.57024	FERMT2
ENSG00000073734	1.097097886	0.955923262	0	0	0	0	0.828643608	1.023056435	1.134316232	ABCB11
ENSG00000073737	0	1.911846523	0	0	0	0	0	0	0	DHRS9
ENSG00000073754	0	0	0	0	0	0	0	0	0	CD5L
ENSG00000073756	55.95199219	167.2865708	197.2909715	93.90767538	66.48150618	86.03680266	158.2709292	632.2488767	816.7076869	PTGS2
ENSG00000073792	2656.073982	3695.59933	3834.909911	2562.847445	2489.839635	2441.409916	6032.525467	5800.729985	4658.636764	IGF2BP2
ENSG00000073803	177.7298575	254.2755876	229.284102	184.2492365	225.1792951	202.6027934	382.0047034	378.5308809	331.2203397	MAP3K13
ENSG00000073849	2104.233746	1949.127531	1895.059764	2024.364192	1985.866927	2109.289355	1591.824371	1542.769104	2088.276183	ST6GAL1
ENSG00000073861	0	0	1.066437684	0	0	0.92512691	0	0	0	TBX21
ENSG00000073905	0	8.603309355	5.332188419	2.377409503	7.505976504	5.550761462	2.485930824	5.115282174	5.671581159	NA
ENSG00000073910	594.6270543	503.7715589	511.8900882	520.6526812	552.2254143	493.0926432	647.170658	639.4102717	530.8599965	FRY
ENSG00000073921	4345.604727	3614.345852	3504.314229	4293.601563	4345.960396	4538.672622	4985.119947	4931.132015	3886.16741	PICALM
ENSG00000073969	904.0086581	1212.110696	1271.193719	802.3757073	874.9824039	895.5228492	1339.088071	1281.889713	851.8714901	NSF
ENSG00000074047	69.11716682	252.3637411	290.07105	60.62394233	54.68640025	60.13324917	2.485930824	0	0	GLI2
ENSG00000074054	1837.638959	1787.576499	1812.944062	1860.322936	1936.541938	1927.039354	2011.118037	2188.317714	1713.951826	CLASP1
ENSG00000074071	1323.100051	1356.455108	1385.302551	1182.761228	1282.4497	1187.862953	1268.653364	1208.229649	859.8117037	MRPS34
ENSG00000074181	23.03905561	9.559232617	1.066437684	17.83057127	28.95162366	15.72715748	48.06132927	37.85308809	26.08927333	NOTCH3
ENSG00000074201	1061.990754	1427.19343	1217.871835	991.3797629	1062.631817	1132.355338	1047.405521	1035.333112	1126.376018	CLNS1A
ENSG00000074211	35.10713235	6.691462832	12.79725221	51.11430432	61.12009439	51.80710698	50.5472601	51.15282174	71.46192261	PPP2R2C
ENSG00000074219	962.1548461	947.3199523	1012.049362	908.1704302	939.3193454	889.0469608	749.0938218	722.2778429	871.154866	TEAD2
ENSG00000074266	236.9731434	260.0111272	237.8156035	249.6279978	280.9379777	220.1802047	346.3730282	311.0091562	290.3849553	EED
ENSG00000074276	27.42744715	38.23693047	42.65750735	28.52891404	30.02390602	26.8286804	17.40151577	12.27667722	23.82064087	CDHR2
ENSG00000074317	62.53457951	1.911846523	3.199313051	71.3222851	75.05976504	60.13324917	302.454917	271.1099552	186.027862	SNCB
ENSG00000074319	859.0276448	1089.752518	1083.500687	845.1690784	809.5731801	827.9885847	752.4083962	833.7909943	821.2449518	TSG101
ENSG00000074356	1137.690508	1270.422015	1361.840922	1153.043609	1044.403016	1194.338841	1068.121611	1133.54653	1189.897727	NCBP3
ENSG00000074370	369.7219876	1106.003214	1092.032188	355.4227207	277.7211307	286.7893422	0.828643608	2.046112869	3.402948696	ATP2A3
ENSG00000074410	55.95199219	29.63362111	39.4581943	42.79337106	54.68640025	60.13324917	9.11507969	14.32279009	4.537264927	CA12
ENSG00000074416	7756.482055	8054.609403	7836.1841	7742.034047	7814.793823	7541.634573	10339.81494	9442.810893	6326.081625	MGLL
ENSG00000074527	27567.87568	33062.51785	33290.98517	28499.19642	27738.87231	27389.30731	17641.82242	17963.84794	22344.89545	NTN4
ENSG00000074582	379.5958686	404.3555397	356.1901864	320.9502829	433.2020725	374.6763987	407.6926552	436.8450976	441.2490142	BCS1L
ENSG00000074590	4898.542061	2712.910217	2881.514622	4602.664798	4906.764069	4721.84775	2223.250801	2100.334861	1175.151616	NUAK1
ENSG00000074603	1046.631383	1156.667147	1172.015014	1079.343914	1041.186169	1049.093916	1467.52783	1486.501	1011.810079	DPP8
ENSG00000074621	558.422824	1160.49084	1205.074583	556.3138238	542.574873	569.8781767	717.6053647	712.0472786	1346.433367	SLC24A1
ENSG00000074657	2484.926712	2177.59319	2132.875368	2224.06659	2374.03314	2279.512707	2233.194524	2263.000834	2629.345025	ZNF532
ENSG00000074660	4238.089134	2891.667867	3069.207654	3809.798729	4055.371877	4056.681502	3974.174745	3782.239639	2902.715237	SCARF1
ENSG00000074695	3465.732222	2530.328874	2633.034641	3392.563361	3606.085569	3445.172614	3407.382517	3210.351092	2890.237759	LMAN1
ENSG00000074696	1984.650076	2844.827627	2820.727674	2068.346268	2213.190786	2019.552045	1773.297321	1736.12677	1719.623407	HACD3
ENSG00000074706	21.94195772	3.823693047	1.066437684	23.77409503	17.15651772	27.75380731	272.6237471	263.9485602	125.9091017	IPCEF1
ENSG00000074755	2467.373146	2362.08638	2229.921197	2246.651981	2278.60001	2323.918799	2428.754416	2388.836775	2074.664388	ZZEF1
ENSG00000074771	0	0	2.132875368	0	0	0	6.629148865	6.138338608	9.074529855	NOX3
ENSG00000074800	27695.13904	31352.37114	31354.33434	25929.21675	26766.31221	26098.75527	33751.4828	32047.24282	47231.79358	ENO1
ENSG00000074803	0	0	0	0	2.144564716	0	0	0	0	SLC12A1
ENSG00000074842	3544.72327	2801.81108	2723.681844	3484.093627	3467.761145	3333.232258	3019.577308	2783.736559	2498.898659	MYDGF
ENSG00000074855	703.239745	407.2233095	478.83052	647.8440896	620.8514852	657.7652332	244.4498644	315.1013819	330.0860235	ANO8
ENSG00000074935	133.8459421	130.9614869	131.1718351	131.9462274	114.7342123	109.1649754	207.160902	231.2107543	315.3399125	TUBE1
ENSG00000074964	371.9161834	416.7825421	404.1798821	350.6679017	343.1303545	378.3769063	9.943723298	8.184451478	6.805897391	ARHGEF10L
ENSG00000074966	0	25.80992807	30.92669283	1.188704752	1.072282358	1.850253821	0.828643608	0	2.268632464	TXK
ENSG00000075035	0	0	0	0	0	0	0	0	0	WSCD2
ENSG00000075043	0	0	0	0	0	0	0.828643608	0	1.134316232	KCNQ2
ENSG00000075073	66.92297105	39.19285373	30.92669283	41.60466631	40.7467296	25.90355349	13.25829773	17.39195939	3.402948696	TACR2
ENSG00000075089	254.5267096	388.1048442	328.4628066	255.5715216	304.5281896	301.5913728	250.2503697	235.30298	296.0565365	ACTR6
ENSG00000075131	81.18524357	105.1515588	61.85338566	86.77544687	78.27661212	82.33629502	82.03571721	106.3978692	100.9541446	TIPIN
ENSG00000075142	1055.408166	1399.471655	1363.973798	929.5671158	946.8253219	1023.190363	1146.01411	1174.468787	874.5578147	SRI
ENSG00000075151	2233.691296	2509.298562	2653.296957	2136.102439	2171.371774	2119.465751	3004.661723	3029.270103	2247.080455	EIF4G3
ENSG00000075188	334.6148553	343.1764509	350.857998	301.9310069	319.5401426	307.1421342	272.6237471	292.5941403	279.041793	NUP37
ENSG00000075213	1006.038762	2037.072471	1830.007065	1019.908677	1073.35464	1061.120566	2295.342795	2422.597637	2470.540753	SEMA3A
ENSG00000075218	902.9115602	625.1738132	687.852306	873.6979924	906.0785923	940.8540678	768.1526248	699.7706014	970.9746945	GTSE1
ENSG00000075223	163.467585	5228.900241	4563.286849	173.5508937	135.1075771	133.2182751	96.12265855	74.68311974	31.76085449	SEMA3C
ENSG00000075234	739.4439752	931.0692569	934.199411	822.5836881	738.8025445	765.0799548	572.5927332	510.5051609	477.5471336	TTC38
ENSG00000075239	1092.709495	1205.419233	1117.626693	1009.210334	1074.426922	1094.425135	1727.721923	1731.011488	1305.597983	ACAT1
ENSG00000075240	816.2408272	488.4767867	490.5613345	839.2255546	745.2362387	803.935285	609.8816956	603.6032965	806.4988408	GRAMD4
ENSG00000075275	1526.06316	108.9752518	99.17870459	1578.59991	1540.869748	1572.715748	1373.891102	1433.302065	3290.651389	CELSR1
ENSG00000075290	2.194195772	0.955923262	0	2.377409503	0	1.850253821	0	0	3.402948696	WNT8B
ENSG00000075292	1531.548649	1709.190792	1613.520216	1509.655035	1510.845842	1528.309656	1917.481309	1934.599718	1966.904346	ZNF638
ENSG00000075303	342.2945405	294.4243646	277.2737978	344.724378	330.2629662	368.2005103	406.8640116	444.0064927	351.6380319	SLC25A40
ENSG00000075336	304.9932123	249.4959713	264.4765456	273.4020929	316.3232955	275.6878193	488.0710852	404.1072917	353.9066643	TIMM21
ENSG00000075340	5.48548943	526.7137172	495.893523	8.320933261	7.505976504	9.251269103	107.7236691	123.7898286	61.25307652	ADD2
ENSG00000075388	0	0	0	0	0	0	0	0	0	FGF4
ENSG00000075391	1732.317562	1717.794101	1680.70579	1942.343564	1873.277279	1798.446714	1383.834826	1392.379808	1108.226959	RASAL2
ENSG00000075399	422.3826861	351.7797603	387.1168792	427.9337106	365.648284	359.8743681	315.7132147	336.585567	291.5192716	VPS9D1
ENSG00000075407	304.9932123	432.0773143	431.9072619	298.3648927	288.4439542	312.6928957	411.0072296	388.7614452	441.2490142	ZNF37A
ENSG00000075413	1473.402461	1707.278945	1799.080373	1343.236369	1439.002924	1440.422599	2010.289393	1979.614201	1312.40388	MARK3
ENSG00000075415	15676.43169	14436.3531	14886.40363	15708.73329	15785.06859	15837.24758	15614.13151	15408.25296	12644.22304	SLC25A3
ENSG00000075420	6855.76469	4731.820145	4626.206672	6755.409104	6920.510337	6846.864263	5624.832812	5692.286003	5288.182273	FNDC3B
ENSG00000075426	3962.717565	2521.725564	2564.782629	3843.082462	3914.902888	3808.74749	4844.250533	5343.423759	4682.457405	FOSL2
ENSG00000075429	0	0	0	0	0	0	0	0	0	CACNG5
ENSG00000075461	0	0	0	0	1.072282358	0	0	0	0	CACNG4
ENSG00000075539	1928.698084	1891.772135	1896.126202	2086.176839	2188.528292	2076.909914	1702.862615	1896.74663	1424.701187	FRYL
ENSG00000075568	1508.509593	2058.102782	1995.304906	1648.733491	1507.628995	1581.04189	2261.368407	2161.718247	1761.593108	TMEM131
ENSG00000075618	39205.89006	23746.08974	24646.44131	43492.32945	39738.78418	39696.27059	25036.63798	24320.09757	23439.51061	FSCN1
ENSG00000075624	109722.9538	136477.1641	139189.3136	108928.1486	110122.3259	105788.2622	144202.218	140946.485	129846.3134	ACTB
ENSG00000075643	139.3314315	552.5236453	587.6071638	118.8704752	135.1075771	105.4644678	30.6598135	28.64558017	24.9549571	MOCOS
ENSG00000075651	1528.257355	1634.628778	1611.38734	1575.033796	1700.639819	1627.298235	3104.098956	3227.743052	2377.526822	PLD1
ENSG00000075673	0	0	0	0	0	0	0	0	0	ATP12A
ENSG00000075702	391.6639453	266.70259	296.4696761	373.253292	361.3591546	336.7461953	266.8232418	275.2021809	315.3399125	WDR62
ENSG00000075711	1379.052043	3588.535924	3436.062217	1415.747359	1408.979018	1506.10661	1596.796233	1601.08332	1531.326913	DLG1
ENSG00000075785	6604.529274	5666.713095	5792.889498	6275.172384	6434.766429	6361.172635	6172.566237	6173.122527	6096.949746	RAB7A
ENSG00000075790	2121.787312	2103.031176	2062.49048	2193.160267	2275.383163	2312.817276	1881.020991	2043.0437	1813.771655	BCAP29
ENSG00000075826	94.3504182	115.6667147	95.97939154	128.3801132	107.2282358	111.0152292	126.782472	128.9051108	178.0876484	SEC31B
ENSG00000075856	1147.564389	1258.950936	1295.721786	1288.555951	1239.558406	1160.109146	1360.632805	1274.728318	1056.048412	SART3
ENSG00000075884	0	0.955923262	0	0	0	0	0	0	0	ARHGAP15
ENSG00000075886	12.06807675	9.559232617	13.86368989	4.754819007	7.505976504	12.02664983	8.286436082	8.184451478	37.43243565	TUBA3D
ENSG00000075891	0	0	0	0	0	0	0	0	0	PAX2
ENSG00000075914	215.0311857	211.2590408	206.8889107	164.0412557	183.3602832	192.4263973	314.0559275	312.0322126	231.4005113	EXOSC7
ENSG00000075945	354.3626172	650.9837412	614.2681059	402.9709108	355.9977428	362.6497488	326.4855816	388.7614452	370.9214078	KIFAP3
ENSG00000075975	801.9785547	988.4246526	916.0699704	677.5617084	713.0677679	743.8020359	867.5898577	957.5808229	846.1999089	MKRN2
ENSG00000076003	990.6793911	1491.240288	1411.963493	1046.060181	1100.161699	991.7360478	387.8052086	385.6922759	691.9329014	MCM6
ENSG00000076043	630.8312845	854.595396	826.4892049	587.2201473	616.5623557	543.0494963	788.868715	820.4912607	747.5143968	REXO2
ENSG00000076053	450.9072312	508.5511752	431.9072619	414.8579583	453.5754373	420.9327442	524.531404	517.666556	440.114698	RBM7
ENSG00000076067	6866.735669	7437.082976	7806.323845	6436.83623	6740.366901	6556.374413	7245.65971	7177.763946	4794.754712	RBMS2
ENSG00000076108	5223.283036	4622.844894	4729.651128	5592.855856	5137.304776	5213.09014	4160.619557	4488.148579	4152.731725	BAZ2A
ENSG00000076201	3227.661981	2531.284797	2590.377134	3072.801783	3019.547119	3021.464489	2533.992154	2414.413186	2600.98712	PTPN23
ENSG00000076242	673.6181021	656.7192808	660.1249263	748.8839935	709.8509208	673.4923907	782.2395661	751.9464795	736.1712345	MLH1
ENSG00000076248	902.9115602	1111.738753	1124.025319	992.5684676	989.7166162	988.0355402	448.296192	384.6692195	617.0680301	UNG
ENSG00000076258	10.97097886	10.51515588	5.332188419	13.07575227	3.216847073	6.475888372	4.143218041	10.23056435	7.940213623	FMO4
ENSG00000076321	715.3078217	721.7220626	741.1741902	688.2600512	653.0199559	666.0913754	730.8636624	716.1395043	782.6782	KLHL20
ENSG00000076344	104.2242992	138.6088729	134.3711482	109.3608371	80.42117683	84.18654884	16.57287216	24.55335443	31.76085449	RGS11
ENSG00000076351	43.88391544	6.691462832	7.465063786	40.41596156	24.66249423	45.3312186	17.40151577	12.27667722	3.402948696	SLC46A1
ENSG00000076356	18056.03701	15314.84658	16364.48626	16958.06199	17444.96168	17343.35419	20189.07287	19461.60256	15520.849	PLXNA2
ENSG00000076382	607.7922289	479.8734774	452.1695779	635.9570421	614.417791	610.5837608	599.1093287	655.7791747	602.3219191	SPAG5
ENSG00000076513	1508.509593	1984.496691	1890.794013	1633.280329	1565.532242	1659.677677	1224.735253	1223.575496	1181.957514	ANKRD13A
ENSG00000076554	728.4729964	26.76585133	25.59450441	847.5464879	818.151439	825.213204	495.5288777	595.418845	766.7977727	TPD52
ENSG00000076555	69.11716682	65.0027818	67.18557408	67.75617084	70.77063561	69.38451827	49.71861649	55.24504748	66.92465768	ACACB
ENSG00000076604	1070.767537	555.391415	519.355152	1040.116658	1015.451393	1031.516505	906.5361073	1042.494507	749.7830292	TRAF4
ENSG00000076641	83.37943934	197.8761152	174.8957801	70.13358035	76.1320474	63.83375681	140.8694134	134.020393	107.760042	PAG1
ENSG00000076650	131.6517463	194.0524221	186.6265947	142.6445702	117.9510594	104.5393409	163.2427908	197.4498919	149.7297426	GPATCH1
ENSG00000076662	5.48548943	0.955923262	0	1.188704752	1.072282358	0.92512691	1.657287216	0	0	ICAM3
ENSG00000076685	687.8803746	447.3720865	426.5750735	673.9955942	691.6221208	695.6954365	772.2958428	790.8226241	622.7396113	NT5C2
ENSG00000076706	46424.79415	15930.46116	17177.11177	41821.01057	44143.7201	43425.45717	10586.75074	9990.146085	9276.438144	MCAM
ENSG00000076716	2.194195772	0	0	0	4.289129431	1.850253821	16.57287216	10.23056435	4.537264927	GPC4
ENSG00000076770	0	0.955923262	1.066437684	2.377409503	0	2.775380731	38.94624958	46.03753956	34.02948696	MBNL3
ENSG00000076826	13.16517463	0	2.132875368	14.26445702	13.93967065	19.42766512	11.60101051	5.115282174	19.28337594	CAMSAP3
ENSG00000076864	29.62164292	2.867769785	1.066437684	27.34020929	25.73477659	32.37944186	0.828643608	1.023056435	3.402948696	RAP1GAP
ENSG00000076924	1191.448304	1495.063981	1531.404514	1237.441646	1184.872005	1145.307115	944.6537133	861.4135181	1244.344906	XAB2
ENSG00000076928	2665.947863	2704.306907	2839.923552	2574.734492	2558.465706	2546.874384	2141.215083	2145.349344	2595.315538	ARHGEF1
ENSG00000076944	569.3938029	315.4546764	306.0676152	542.0493667	569.381932	578.2043189	348.0303154	335.5625106	382.2645701	STXBP2
ENSG00000076984	876.581211	1004.675348	1032.311678	886.7737447	822.4405684	805.7855389	769.809912	796.9609627	857.5430713	MAP2K7
ENSG00000077009	0	0	0	0	0	0	0	0	0	NMRK2
ENSG00000077044	2797.59961	552.5236453	612.1352305	2720.945176	2804.018366	2900.272864	2436.212208	2712.122609	1544.938708	DGKD
ENSG00000077063	0	0	0	2.377409503	0	0	1.657287216	1.023056435	3.402948696	CTTNBP2
ENSG00000077080	0	0	0	0	0	0	0	0	0	ACTL6B
ENSG00000077092	16.45646829	281.9973622	331.6621197	3.566114255	12.86738829	11.10152292	4.143218041	5.115282174	2.268632464	RARB
ENSG00000077097	2235.885492	3856.194438	3453.12522	2392.862665	2438.370082	2434.008901	2598.626355	2739.745132	2400.213147	TOP2B
ENSG00000077147	4165.680673	3536.916068	3156.655544	4489.737847	4501.441338	4470.213231	4109.243653	4166.908859	3491.425362	TM9SF3
ENSG00000077150	2973.135271	960.702878	984.3219821	2904.005708	2883.36726	2973.35789	3244.96837	3000.624523	3084.205834	NFKB2
ENSG00000077152	274.2744715	242.8045085	242.0813542	273.4020929	259.4923306	241.4581236	210.4754765	185.1732147	233.6691438	UBE2T
ENSG00000077157	168.9530745	208.3912711	242.0813542	159.2864367	153.3363772	145.2449249	161.5855036	141.181788	151.9983751	PPP1R12B
ENSG00000077232	4095.466409	3537.871992	3327.285573	4058.238022	4352.39409	4272.236072	3866.451076	3985.82787	2797.223828	DNAJC10
ENSG00000077235	2631.937829	2753.058994	2775.937291	2672.208282	2594.923306	2520.970831	2714.63646	2561.733313	2408.15336	GTF3C1
ENSG00000077238	2728.482443	1795.223885	1955.846712	2749.474091	2694.645565	2678.242405	1380.520251	1285.981938	838.2596953	IL4R
ENSG00000077254	1261.662569	1931.920912	1852.402257	1363.44435	1391.8225	1355.310924	1678.83195	1589.8297	1462.133623	USP33
ENSG00000077264	41.68971967	0.955923262	1.066437684	41.60466631	45.03585903	39.78045714	25.68795185	28.64558017	18.14905971	PAK3
ENSG00000077274	0	0	0	0	0	0	0	0	0	CAPN6
ENSG00000077279	0	0	0	0	0	0	0	0	0	DCX
ENSG00000077312	1290.187114	1006.587195	1035.510991	1126.892105	1269.582312	1173.986049	1088.009058	1049.655902	862.0803362	SNRPA
ENSG00000077327	0	0	0	0	0	0	0	0	0	SPAG6
ENSG00000077348	160.1762914	243.7604317	254.8786064	141.4558654	175.8543067	159.1218286	306.598135	255.7641087	289.2506391	EXOSC5
ENSG00000077380	3361.507923	4283.492136	4320.139057	3455.564713	3448.460063	3408.167538	3994.890835	4218.06168	3478.947883	DYNC1I2
ENSG00000077420	0	1.911846523	0	0	0	0	0	0	0	APBB1IP
ENSG00000077454	264.4005905	251.4078178	278.3402355	255.5715216	279.8656954	236.832489	178.9870194	168.8043117	165.6101698	LRCH4
ENSG00000077458	134.94304	130.9614869	102.3780176	208.0233315	190.8662597	177.6243668	248.5930824	324.3088898	335.7576046	FAM76B
ENSG00000077463	557.3257261	607.0112712	704.915309	506.3882242	498.6112964	490.3172625	591.6515362	566.7732649	482.0843985	SIRT6
ENSG00000077498	0	0	3.199313051	0	1.072282358	0.92512691	0	0	0	TYR
ENSG00000077514	369.7219876	347.000144	359.3894994	356.6114255	314.1787308	372.8261448	332.2860869	301.8016483	321.0114936	POLD3
ENSG00000077522	1.097097886	16.25069545	20.26231599	7.13222851	1.072282358	7.401015282	4.971861649	0	1.134316232	ACTN2
ENSG00000077549	5062.009646	5537.663455	5573.203335	4841.594453	4976.462422	4923.525417	5368.781937	5112.213004	5407.285477	CAPZB
ENSG00000077585	556.2286282	614.6586573	597.2051029	597.9184901	564.0205202	608.733507	190.5880299	214.8418513	247.2809385	GPR137B
ENSG00000077616	3.291293658	0.955923262	3.199313051	5.943523758	1.072282358	6.475888372	4.143218041	6.138338608	6.805897391	NAALAD2
ENSG00000077684	420.1884904	455.9753958	478.83052	431.4998248	403.1781665	382.077414	359.6313259	387.7383888	595.5160217	JADE1
ENSG00000077713	499.1795382	578.3335733	590.8064768	577.7105093	512.550967	559.7017807	517.0736115	464.4676214	504.7707232	SLC25A43
ENSG00000077721	1612.733893	1712.058562	1663.642787	1624.959395	1636.302878	1555.138336	1693.747535	1560.161063	1468.93952	UBE2A
ENSG00000077782	4330.245356	4639.095589	4762.710696	4414.849448	4335.237572	4159.370589	3061.838132	3010.855087	2848.268058	FGFR1
ENSG00000077800	5.48548943	2.867769785	3.199313051	13.07575227	11.79510594	3.700507641	4.971861649	8.184451478	11.34316232	FKBP6
ENSG00000077935	1.097097886	0	3.199313051	5.943523758	1.072282358	6.475888372	0	0	2.268632464	SMC1B
ENSG00000077942	818.435023	15.29477219	25.59450441	786.9225456	735.5856974	747.5025435	27.34523907	16.36890296	23.82064087	FBLN1
ENSG00000077943	3.291293658	8.603309355	6.398626103	0	3.216847073	0	27.34523907	21.48418513	44.23833304	ITGA8
ENSG00000077984	0	0.955923262	0	0	0	0	0.828643608	1.023056435	0	CST7
ENSG00000078018	696.6571577	23.89808154	13.86368989	627.6361089	663.7427795	659.615487	553.5339303	565.7502084	167.8788023	MAP2
ENSG00000078043	512.3447128	390.972614	386.0504415	542.0493667	457.8645668	551.3756385	443.3243304	526.8740639	512.7109368	PIAS2
ENSG00000078053	0	0	0	0	1.072282358	0	1.657287216	0	0	AMPH
ENSG00000078061	981.902608	1033.353046	978.9897937	980.6814201	1022.957369	990.8109209	1508.96001	1444.555686	1079.869053	ARAF
ENSG00000078070	435.5478608	333.6172183	322.0641805	410.1031393	433.2020725	434.8096478	531.1605528	547.3351926	408.3538435	MCCC1
ENSG00000078081	3154.156422	365.162686	404.1798821	3059.726031	3185.750885	2951.154844	3892.967671	3670.726488	1985.053406	LAMP3
ENSG00000078098	0	1771.325804	1684.97154	0	1.072282358	1.850253821	2.485930824	1.023056435	0	FAP
ENSG00000078114	49.36940487	511.418945	453.2360156	32.09502829	37.52988252	26.8286804	26.51659546	28.64558017	48.77559797	NEBL
ENSG00000078124	827.2118061	1021.881967	1136.822571	679.9391179	780.6215565	783.582493	1081.379909	1024.079491	943.7511049	ACER3
ENSG00000078140	1482.179244	1489.328442	1406.631305	1507.277625	1462.593136	1564.389605	1885.992852	1968.36058	1712.81751	UBE2K
ENSG00000078142	660.4529274	1192.036307	1127.224632	741.751765	723.7905915	730.8502591	797.9837947	819.4682042	921.0647803	PIK3C3
ENSG00000078177	241.3615349	311.6309833	302.8683022	221.0990838	279.8656954	265.5114233	234.5061411	205.6343434	252.9525197	N4BP2
ENSG00000078237	990.6793911	862.2427821	805.1604512	1049.626296	1169.860052	1156.408638	1331.630278	1421.025388	981.1835405	TIGAR
ENSG00000078246	1148.661487	1245.56801	1265.861531	1105.495419	1145.197558	1161.034272	785.5541405	799.0070755	975.5119594	TULP3
ENSG00000078269	2023.048502	3233.888394	2855.920117	1767.603966	2028.758221	1979.771588	1613.369105	1507.985185	1661.77328	SYNJ2
ENSG00000078295	0	0	0	0	0	0	0	0	0	ADCY2
ENSG00000078304	1858.483819	2787.472231	2806.863984	1981.570821	1833.602832	1912.237324	2592.82585	2739.745132	2303.796267	PPP2R5C
ENSG00000078319	142.6227252	125.2259473	150.3677134	137.8897512	132.9630124	106.3895947	141.698057	164.712086	174.6846997	NA
ENSG00000078328	0	0	0	0	0	0	0	0	0	RBFOX1
ENSG00000078369	13023.64901	12638.26144	12586.09754	13492.98764	13325.25286	13047.98994	17818.32351	17811.41253	15527.6549	GNB1
ENSG00000078399	127.2633548	104.1956355	125.8396467	166.4186652	136.1798594	164.67259	118.496036	132.9973365	127.043418	HOXA9
ENSG00000078401	10871.14295	8181.747197	8479.246024	11346.18685	11169.96532	11625.14475	12028.59062	12022.95922	11319.34168	EDN1
ENSG00000078403	820.6292188	917.6863312	975.7904806	810.6966406	847.1030626	805.7855389	1030.004005	987.2494595	1028.824822	MLLT10
ENSG00000078487	21.94195772	21.03031176	20.26231599	13.07575227	9.65054122	17.5774113	15.74422856	16.36890296	37.43243565	ZCWPW1
ENSG00000078549	1.097097886	0	0	3.566114255	1.072282358	0.92512691	0.828643608	1.023056435	4.537264927	ADCYAP1R1
ENSG00000078579	0	0	1.066437684	0	0	0	0	0	0	FGF20
ENSG00000078589	0	0	0	0	0	0	0	0	0	P2RY10
ENSG00000078596	3148.670933	952.0995687	954.461727	3186.917439	3149.293285	3286.975912	1868.591336	1748.403447	714.6192261	ITM2A
ENSG00000078618	2137.146682	2671.805516	2966.829636	2056.45922	2155.287539	2126.866767	2204.191998	2226.170802	2084.873234	NRDC
ENSG00000078668	1964.902314	2006.482926	2053.958979	1872.209984	1921.529985	1950.167527	2355.005134	2320.291994	2219.856866	VDAC3
ENSG00000078674	2382.896609	2984.392423	2917.773503	2545.016873	2502.707023	2485.816008	3429.755894	3429.285169	2735.970751	PCM1
ENSG00000078687	481.625972	321.1902159	270.8751717	502.8221099	476.0933669	477.3654857	574.2500205	669.0789083	628.4111924	TNRC6C
ENSG00000078699	596.82125	640.4685853	584.4078507	658.5424324	581.1770379	589.3058419	458.2399153	447.075662	555.8149536	CBFA2T2
ENSG00000078725	0	1.911846523	2.132875368	0	0	0	1.657287216	1.023056435	10.20884609	BRINP1
ENSG00000078747	1533.742845	1731.177027	1517.540824	1652.299605	1665.254502	1589.368032	2043.435138	2010.305894	1364.582427	ITCH
ENSG00000078795	2.194195772	0	4.265750735	3.566114255	1.072282358	1.850253821	0.828643608	1.023056435	4.537264927	PKD2L2
ENSG00000078804	2087.777277	1128.945372	1240.267026	1948.287088	1867.915867	2003.824888	1710.320407	1691.112287	1166.077086	TP53INP2
ENSG00000078808	8819.569906	5312.065565	5579.601961	8874.869676	8284.453496	8498.215798	6694.61171	6265.197606	5924.533679	SDF4
ENSG00000078814	44.98101333	29.63362111	43.72394503	45.17078056	32.16847073	35.15482259	37.28896237	34.78391878	36.29811942	MYH7B
ENSG00000078898	0	0	0	0	0	0	0	0	0	BPIFB2
ENSG00000078900	4.388391544	2.867769785	5.332188419	8.320933261	6.433694147	6.475888372	0.828643608	3.069169304	2.268632464	TP73
ENSG00000078902	2439.945699	1977.805228	1959.046025	2354.824113	2444.803776	2385.902302	1882.678278	1828.201849	1932.874859	TOLLIP
ENSG00000078967	85.57363511	84.12124703	77.84995092	74.88839935	63.26465911	69.38451827	71.2633503	99.23647417	98.68551217	UBE2D4
ENSG00000079101	0	0	0	0	0	1.850253821	0	0	1.134316232	CLUL1
ENSG00000079102	69.11716682	134.7851799	113.0423945	95.09638013	64.33694147	71.23477209	235.3347847	267.0177295	272.2358956	RUNX1T1
ENSG00000079112	0	0	0	0	0	0	0	0	0	CDH17
ENSG00000079134	325.8380722	423.4740049	407.3791952	305.4971212	314.1787308	340.446703	253.5649441	278.2713503	348.2350832	THOC1
ENSG00000079150	183.215347	329.7935253	299.6689891	186.626646	206.9504951	187.8007628	205.5036148	193.3576662	200.773973	FKBP7
ENSG00000079156	318.158387	576.4217268	587.6071638	363.743654	354.9254604	372.8261448	183.1302374	200.5190612	192.8337594	OSBPL6
ENSG00000079215	0	0	0	0	0	0	0	0	0	SLC1A3
ENSG00000079246	5153.068771	6487.851177	6476.476054	5021.088871	5271.340071	5311.153592	6392.985437	6114.80831	5747.580347	XRCC5
ENSG00000079257	1654.423612	1402.339425	1401.299116	1994.646573	1845.397938	1947.392146	372.8896237	375.4617116	364.1155104	LXN
ENSG00000079263	9.873880975	12.4270024	8.53150147	4.754819007	23.59021187	7.401015282	11.60101051	15.34584652	5.671581159	SP140
ENSG00000079277	552.9373346	315.4546764	348.7251226	513.5204527	530.7797671	535.6484811	505.472601	474.6981857	451.4578603	MKNK1
ENSG00000079308	2455.305069	5553.91415	5716.105985	2648.434187	2675.344483	2625.510171	2209.992503	2398.044283	6154.799874	TNS1
ENSG00000079313	1212.293164	1171.005996	1272.260157	1211.290142	1222.401888	1266.49874	1065.63568	1044.54062	1083.272001	REXO1
ENSG00000079332	1947.348748	2283.700672	2268.312953	2077.855906	2064.143539	2068.583771	1997.859739	1981.660314	1776.339219	SAR1A
ENSG00000079335	651.6761443	216.9945804	178.0950932	701.3358035	774.1878623	767.8553355	434.2092507	449.1217749	227.9975626	CDC14A
ENSG00000079337	1818.988295	1114.606523	1152.819136	1667.752767	1673.83276	1729.062195	445.8102612	395.9228402	310.8026475	RAPGEF3
ENSG00000079385	1576.529662	757.0912233	819.0241411	1449.031092	1464.737701	1516.283006	2195.905562	2140.234061	1919.263064	CEACAM1
ENSG00000079387	371.9161834	524.8018707	540.6839057	339.969559	360.2868722	361.7246219	357.1453951	311.0091562	310.8026475	SENP1
ENSG00000079393	0	0	0	0	0	0	0	0	0	DUSP13B
ENSG00000079432	5692.840931	3586.624078	3605.625809	5616.629951	5728.132355	5802.395981	4041.294877	3801.677712	3512.97737	CIC
ENSG00000079435	136.0401379	148.1681056	118.3745829	118.8704752	136.1798594	133.2182751	61.319627	71.61395043	74.8648713	LIPE
ENSG00000079459	9329.720423	8441.758324	7790.32728	9164.913635	9196.965783	9064.393467	5527.88151	5527.573917	5035.229753	FDFT1
ENSG00000079462	391.6639453	351.7797603	363.6552502	366.1210635	317.3955779	309.9175149	157.4422856	156.5276345	220.057349	PAFAH1B3
ENSG00000079482	277.5657652	431.121391	380.7182531	250.8167026	258.4200482	276.6129462	197.2171787	203.5882305	217.7887165	OPHN1
ENSG00000079557	0	0	0	0	0	0	0	0	0	AFM
ENSG00000079616	630.8312845	533.40518	578.0092246	578.899214	557.586826	525.472085	568.4495152	563.7040955	742.9771319	KIF22
ENSG00000079689	0	0	0	0	0	0	0	0	0	SCGN
ENSG00000079691	14.26227252	21.03031176	34.12600588	24.96279978	17.15651772	18.50253821	8.286436082	4.092225739	5.671581159	CARMIL1
ENSG00000079739	329.1293658	353.6916068	332.7285573	388.7064538	329.1906838	337.6713223	372.8896237	403.0842353	1347.567683	PGM1
ENSG00000079785	2421.295035	2557.094725	2671.426398	2360.767637	2550.959729	2446.035551	2533.16351	2579.125272	2284.512891	DDX1
ENSG00000079805	4534.305563	4953.594342	5396.17468	4628.816303	4351.321808	4235.230995	4815.248007	4563.854755	3991.65882	DNM2
ENSG00000079819	1671.977178	2434.736548	2521.058684	1790.189356	1756.398502	1802.147221	2960.743612	2992.440072	2968.505579	EPB41L2
ENSG00000079841	76.79685203	110.8870984	102.3780176	45.17078056	69.69835326	63.83375681	124.2965412	111.5131514	151.9983751	RIMS1
ENSG00000079931	0	3.823693047	3.199313051	0	0	0	1.657287216	0	4.537264927	MOXD1
ENSG00000079950	2068.029515	2743.499761	2547.719627	2247.840685	2108.107115	2216.604077	2023.547691	2250.724156	2109.828191	STX7
ENSG00000079974	331.3235616	517.1544846	436.1730127	313.8180544	306.6727543	351.5482259	314.8845711	308.9630433	424.2342707	RABL2B
ENSG00000079999	2258.924547	2150.827339	2184.064376	2202.669905	2259.298928	2063.958137	2326.002608	2274.254454	3235.069893	KEAP1
ENSG00000080007	0	0	0	0	0	0	4.143218041	7.161395043	1.134316232	DDX43
ENSG00000080031	111.9039844	3.823693047	9.597939154	82.02062786	76.1320474	76.78553355	20.7160902	23.530298	19.28337594	PTPRH
ENSG00000080166	0	0	0	0	0	0	0	0	0	DCT
ENSG00000080189	1149.758585	874.6697845	854.2165847	1044.871477	1050.836711	1113.8528	855.1602036	861.4135181	881.3637121	SLC35C2
ENSG00000080200	574.8792923	614.6586573	681.4536799	581.2766235	585.4661673	610.5837608	518.7308987	551.4274183	511.5766206	CRYBG3
ENSG00000080224	0	0	0	0	0	1.850253821	0.828643608	1.023056435	1.134316232	EPHA6
ENSG00000080293	0	1.911846523	0	0	1.072282358	0	0	0	0	SCTR
ENSG00000080298	195.2834237	216.0386571	191.9587831	218.7216743	204.8059303	187.8007628	255.2222313	275.2021809	275.6388443	RFX3
ENSG00000080345	1246.303199	1614.554389	1507.942885	1334.915436	1383.244242	1238.744933	1744.294795	1775.002914	1758.190159	RIF1
ENSG00000080371	1419.644665	1471.1659	1415.162806	1472.805187	1422.918689	1496.855341	1297.65589	1265.52081	1299.926402	RAB21
ENSG00000080493	0	0	0	0	0	0	0	0	0	SLC4A4
ENSG00000080503	2241.370981	2098.251559	2047.560353	2328.672608	2235.708716	2162.946716	2126.299499	2131.026554	2118.902721	SMARCA2
ENSG00000080511	0	0	0	0	0	0	0	0	0	RDH8
ENSG00000080546	590.2386627	479.8734774	462.8339548	568.2008713	586.5384497	634.6370605	1105.410573	1030.21783	961.9001646	SESN1
ENSG00000080561	914.979637	282.9532855	270.8751717	1040.116658	1006.873134	996.3616824	1157.615121	1229.713835	967.5717458	MID2
ENSG00000080572	0	0	0	0	0	0	0	0	0	DNAAF6
ENSG00000080573	9.873880975	108.0193286	129.0389597	8.320933261	11.79510594	10.17639601	86.17893525	102.3056435	196.2367081	COL5A3
ENSG00000080603	49.36940487	47.79616308	36.25888125	45.17078056	64.33694147	42.55583787	52.20454731	57.29116035	63.52170898	SRCAP
ENSG00000080608	493.6940487	612.7468107	664.390677	527.7849097	531.8520495	561.5520346	1054.03467	984.1802902	906.3186692	PUM3
ENSG00000080618	0	0	0	0	0	0	0	1.023056435	0	CPB2
ENSG00000080644	1.097097886	0.955923262	3.199313051	1.188704752	5.361411789	1.850253821	1.657287216	2.046112869	0	CHRNA3
ENSG00000080709	88.86492877	150.0799521	115.1752698	60.62394233	80.42117683	71.23477209	372.0609801	359.0928086	79.40213623	KCNN2
ENSG00000080802	410.3146094	488.4767867	462.8339548	421.9901868	420.3346842	415.3819827	332.2860869	380.5769937	404.9508948	CNOT4
ENSG00000080815	1473.402461	1397.559809	1458.886751	1428.823111	1485.111066	1488.529199	1342.402645	1273.705261	1315.806829	PSEN1
ENSG00000080819	874.3870152	1022.83789	1012.049362	880.830221	940.3916278	879.7956917	857.6461344	775.4767775	1077.60042	CPOX
ENSG00000080822	1057.602362	889.0086334	859.5487731	1156.609723	1184.872005	1178.611684	1226.39254	1243.013568	1306.732299	CLDND1
ENSG00000080823	167.8559766	225.5978898	216.4868498	175.9283032	175.8543067	149.8705595	61.319627	55.24504748	19.28337594	MOK
ENSG00000080824	10311.62303	15203.00355	14980.25014	10076.65018	10909.40071	10724.07114	12660.84569	13206.63552	14433.03973	HSP90AA1
ENSG00000080839	279.759961	286.7769785	332.7285573	319.7615782	291.6608013	341.3718299	427.5801018	437.8681541	349.3693994	RBL1
ENSG00000080845	4161.292282	3109.61837	3359.278704	4242.487259	4164.744678	4112.189116	3049.408478	2951.517814	2961.699681	DLGAP4
ENSG00000080854	0	0	0	0	0	1.850253821	1.657287216	1.023056435	1.134316232	IGSF9B
ENSG00000080910	0	0	0	0	0	0	0	0	0	CFHR2
ENSG00000080947	51.56360065	69.7823981	61.85338566	43.98207581	36.45760016	45.3312186	30.6598135	28.64558017	55.58149536	CROCCP3
ENSG00000080986	330.2264637	319.2783694	341.2600588	360.1775397	376.3711076	396.8794445	278.4242523	295.6633096	453.7264927	NDC80
ENSG00000081014	393.8581411	561.1269546	479.8969577	443.3868724	381.7325194	433.8845209	721.7485827	641.4563846	468.4726037	AP4E1
ENSG00000081019	389.4697496	429.2095445	447.9038272	354.234016	389.2384959	395.9543176	395.2630011	374.4386551	528.591364	RSBN1
ENSG00000081026	580.3647817	515.2426381	480.9633954	525.4075002	614.417791	580.0545728	508.7871754	539.1507411	391.3391	MAGI3
ENSG00000081041	103.1272013	67.87055158	54.38832187	103.4173134	99.72225927	127.6675136	344.715741	529.9432332	546.7404237	CXCL2
ENSG00000081051	0	0	0	0	0	0	0	0	0	AFP
ENSG00000081052	2.194195772	2.867769785	2.132875368	0	2.144564716	7.401015282	0	2.046112869	0	COL4A4
ENSG00000081059	111.9039844	155.8154917	188.75947	117.6817704	105.0836711	117.4911176	18.23015938	16.36890296	26.08927333	TCF7
ENSG00000081087	1142.078899	918.6422545	809.426202	1136.401743	1138.763864	1152.70813	960.3979419	967.8113873	762.2605078	OSTM1
ENSG00000081138	0	0	0	0	0	0	1.657287216	0	0	CDH7
ENSG00000081148	13.16517463	11.47107914	18.12944062	13.07575227	18.22880008	13.87690365	3.314574433	15.34584652	18.14905971	IMPG2
ENSG00000081154	2120.690214	1953.907147	1778.818057	2231.198819	2194.961986	2248.983519	3389.152357	3472.25354	2655.434299	PCNP
ENSG00000081177	753.7062477	734.149065	707.0481843	742.9404698	743.0916739	710.4974671	1002.658766	971.903613	907.4529855	EXD2
ENSG00000081181	256.7209053	82.20940051	83.18213933	266.2698644	309.8896014	286.7893422	356.3167515	337.6086235	392.4734162	ARG2
ENSG00000081189	2065.835319	758.0471465	847.8179586	2046.949582	2154.215257	2162.946716	2110.55527	2419.528468	1527.923964	MEF2C
ENSG00000081237	0	0.955923262	0	0	0	0.92512691	0	0	0	PTPRC
ENSG00000081248	0	0	0	0	0	0	0	0	0	CACNA1S
ENSG00000081277	121.7778654	100.3719425	114.1088322	126.0027037	105.0836711	100.8388332	21.54473381	13.29973365	21.5520084	PKP1
ENSG00000081307	302.7990166	416.7825421	390.3161923	256.7602264	242.3358129	280.3134538	294.1684809	297.7094225	280.1761093	UBA5
ENSG00000081320	279.759961	404.3555397	445.7709518	299.5535974	315.2510132	297.8908651	188.9307427	195.403779	294.9222203	STK17B
ENSG00000081377	460.7811122	512.3748683	538.5510303	474.2931959	414.9732725	466.2639628	308.2554222	311.0091562	446.9205953	CDC14B
ENSG00000081386	149.2053125	212.2149641	198.3574092	145.0219797	151.1918124	185.950509	140.8694134	145.2740137	191.6994432	ZNF510
ENSG00000081479	0	0.955923262	0	0	0	0	0	1.023056435	0	LRP2
ENSG00000081665	98.73880975	28.67769785	35.19244356	106.9834276	106.1559534	95.28807176	117.6673924	127.8820543	175.8190159	ZNF506
ENSG00000081692	44.98101333	36.32508394	43.72394503	33.28373305	40.7467296	44.40609169	58.00505257	33.76086235	51.04423043	JMJD4
ENSG00000081721	245.7499265	281.9973622	319.9313051	238.9296551	317.3955779	273.8375654	289.1966192	279.2944067	300.5938014	DUSP12
ENSG00000081760	2568.306151	1935.744605	1950.514524	2552.149102	2579.911353	2613.483522	1155.12919	1076.255369	1086.67495	AACS
ENSG00000081791	1689.530745	1334.468873	1314.917664	1598.807891	1512.990407	1665.228439	1661.430434	1598.014151	2177.887165	DELE1
ENSG00000081800	0	0	0	0	0	0	0	0	0	SLC13A1
ENSG00000081803	1026.883621	321.1902159	349.7915603	1018.719972	1118.390499	1032.441632	691.0887692	651.6869489	521.7854666	CADPS2
ENSG00000081818	2.194195772	1.911846523	3.199313051	2.377409503	0	0	2.485930824	4.092225739	3.402948696	PCDHB4
ENSG00000081842	3.291293658	3.823693047	4.265750735	1.188704752	0	2.775380731	4.971861649	1.023056435	3.402948696	PCDHA6
ENSG00000081853	48.27230699	55.44354918	60.78694797	71.3222851	55.7586826	57.35786844	29.00252629	40.92225739	57.85012782	PCDHGA2
ENSG00000081870	211.739892	253.3196644	269.808734	206.8346268	208.0227774	212.7791894	169.0432961	169.8273682	216.6544003	IFT25
ENSG00000081913	476.1404826	1388.000576	1369.305986	496.8785862	507.1895552	516.2208159	788.0400714	816.3990349	720.2908072	PHLPP1
ENSG00000081923	5447.091004	2777.912998	2866.584494	5485.872429	5608.036731	5621.996234	5363.810076	5625.787335	3476.679251	ATP8B1
ENSG00000081985	1.097097886	0.955923262	0	0	4.289129431	4.625634551	0	1.023056435	1.134316232	IL12RB2
ENSG00000082014	92.15622243	189.2728058	209.021786	91.53026588	90.07171805	84.18654884	16.57287216	14.32279009	14.74611101	SMARCD3
ENSG00000082068	394.955239	548.6999522	558.8133463	381.5742253	447.1417432	372.8261448	440.0097559	461.3984521	466.2039713	WDR70
ENSG00000082074	3.291293658	0	0	0	0	0	0	0	0	FYB1
ENSG00000082126	41.68971967	64.04685853	73.58420018	38.03855205	56.83096496	38.85533023	620.6540625	491.0670887	174.6846997	MPP4
ENSG00000082146	495.8882445	520.9781776	488.4284592	494.5011767	466.4428256	460.7132013	669.5440354	662.9405697	459.3980739	STRADB
ENSG00000082153	5949.561836	12325.67454	11503.66329	5929.259301	6224.599087	6269.585071	10633.98342	10542.59656	9121.03682	BZW1
ENSG00000082175	0	0	0	0	0	0	2.485930824	0	2.268632464	PGR
ENSG00000082196	2.194195772	3.823693047	0	1.188704752	1.072282358	0.92512691	0.828643608	4.092225739	5.671581159	C1QTNF3
ENSG00000082212	988.4851954	851.7276262	897.9405297	891.5285637	970.4155338	917.725895	1304.285039	1174.468787	875.692131	ME2
ENSG00000082213	476.1404826	464.5787052	512.9565259	641.9005659	523.2737906	561.5520346	582.5364565	538.1276847	417.4283733	C5orf22
ENSG00000082258	628.6370887	683.4851321	582.2749753	599.1071948	685.1884266	635.5621874	672.8586098	801.0531884	839.3940116	CCNT2
ENSG00000082269	188.7008364	235.1571224	248.4799803	219.9103791	191.938542	194.2766512	223.7337742	202.5651741	199.6396568	FAM135A
ENSG00000082293	0	0	0	0	0	0	0	0	0	COL19A1
ENSG00000082397	74.60265625	1687.204557	1738.293425	76.0771041	71.84291797	69.38451827	1641.542988	1604.15249	1696.937083	EPB41L3
ENSG00000082438	1243.011905	446.4161632	427.6415112	1344.425074	1331.774688	1436.722092	889.9632352	933.0274685	403.8165785	COBLL1
ENSG00000082458	74.60265625	95.59232617	120.5074583	73.6996946	94.36084748	61.98350299	19.8874466	25.57641087	51.04423043	DLG3
ENSG00000082482	0	23.89808154	20.26231599	0	0	0	6.629148865	3.069169304	3.402948696	KCNK2
ENSG00000082497	26.33034927	1053.427434	941.6644748	16.64186652	27.8793413	24.97842658	0	1.023056435	3.402948696	SERTAD4
ENSG00000082512	574.8792923	572.5980338	553.4811579	792.8660693	605.8395321	756.7538126	225.3910614	280.3174631	594.3817055	TRAF5
ENSG00000082515	525.5098874	436.8569306	458.568204	545.615481	603.6949674	562.4771615	631.4264294	659.8714004	404.9508948	MRPL22
ENSG00000082516	427.8681756	622.3060434	645.1947987	482.6141292	463.2259786	448.6865515	739.9787421	651.6869489	661.3063632	GEMIN5
ENSG00000082556	0	0	0	0	0	0	0	0	0	OPRK1
ENSG00000082641	11638.01438	7906.441298	8150.783217	11708.7418	11458.40928	11310.60161	8180.3697	8127.160318	9166.409469	NFE2L1
ENSG00000082684	0	0	0	0	0	0	0.828643608	0	6.805897391	SEMA5B
ENSG00000082701	2331.333008	3217.637699	3013.752894	2370.277275	2429.791823	2427.533013	2637.572605	2694.730649	2074.664388	GSK3B
ENSG00000082781	6461.906549	10057.26864	10076.76967	6390.476745	7137.111373	6622.983551	2145.358302	2333.591728	3225.995363	ITGB5
ENSG00000082805	2938.028139	2825.709162	2893.245436	2968.195765	2864.066178	2976.13327	2833.132496	2696.776762	2507.973189	ERC1
ENSG00000082898	3903.474279	4071.277172	4067.393326	3921.536976	4096.118607	3967.869318	5588.372493	5615.55677	4396.609715	XPO1
ENSG00000082929	3.291293658	1.911846523	1.066437684	1.188704752	1.072282358	2.775380731	3.314574433	1.023056435	5.671581159	LINC01587
ENSG00000082996	588.0444669	550.6117987	580.1421	615.7490613	605.8395321	586.5304611	579.2218821	582.1191114	508.1736719	RNF13
ENSG00000083067	0	0.955923262	3.199313051	1.188704752	0	1.850253821	9.943723298	12.27667722	0	TRPM3
ENSG00000083093	194.1863258	199.7879617	220.7526005	190.1927603	197.2999538	214.6294432	237.8207155	205.6343434	210.9828191	PALB2
ENSG00000083097	210.6427941	313.5428298	330.595682	230.6087218	243.4080952	213.7043163	212.1327637	196.4268355	169.0131185	DOP1A
ENSG00000083099	631.9283824	771.4300722	715.5796858	651.4102039	575.8156261	623.5355375	733.3495932	730.4622944	657.9034145	LYRM2
ENSG00000083123	326.9351701	433.9891608	446.8373895	382.76293	381.7325194	339.5215761	633.9123602	620.9952559	621.605295	BCKDHB
ENSG00000083168	1628.093263	1556.24307	1616.719529	1741.452461	1624.507772	1809.548237	2063.322584	2201.617448	1761.593108	KAT6A
ENSG00000083223	588.0444669	815.4025422	773.1673207	582.4653283	598.3335556	611.5088877	614.8535573	671.1250212	611.396449	TUT7
ENSG00000083290	729.5700942	860.3309355	904.3391558	672.8068894	746.308521	704.9467056	469.8409258	490.0440322	607.9935003	ULK2
ENSG00000083307	0	0	0	0	0	0	0	0	0	GRHL2
ENSG00000083312	9426.265037	7711.432952	7188.856426	9660.603516	10141.64654	10029.30083	9644.582955	9275.029637	12784.87825	TNPO1
ENSG00000083444	10208.49583	8750.521538	9292.937976	9975.610276	10058.00852	9807.270376	5578.42877	5559.288666	7922.064563	PLOD1
ENSG00000083454	13.16517463	44.9283933	44.79038272	14.26445702	20.3733648	9.251269103	4.143218041	3.069169304	1.134316232	P2RX5
ENSG00000083457	208.4485984	216.9945804	202.6231599	192.5701698	233.757554	163.7474631	192.2453171	155.5045781	134.9836316	ITGAE
ENSG00000083520	726.2788006	555.391415	589.7400391	798.8095931	781.6938388	798.3845236	1501.502218	1585.737474	1155.86824	DIS3
ENSG00000083535	127.2633548	180.6694965	162.0985279	142.6445702	208.0227774	162.8223362	233.6774975	201.5421176	288.1163229	PIBF1
ENSG00000083544	102.0301034	127.1377938	147.1684004	124.8139989	139.3967065	132.2931482	164.0714344	169.8273682	225.7289301	TDRD3
ENSG00000083622	0	0	0	0	0	0	0	0	0	NA
ENSG00000083635	85.57363511	67.87055158	50.12257114	54.68041857	66.48150618	69.38451827	121.8106104	124.812885	148.5954264	NUFIP1
ENSG00000083642	540.8692578	776.2096885	756.1043178	593.1636711	610.1286616	600.4073648	631.4264294	596.4419015	570.5610646	PDS5B
ENSG00000083720	801.9785547	551.567722	611.0687928	766.7145648	748.4530857	766.0050817	1478.300197	1348.388381	1246.613539	OXCT1
ENSG00000083750	281.9541567	336.4849881	363.6552502	280.5343214	266.9983071	248.8591389	222.076487	211.772682	213.2514516	RRAGB
ENSG00000083782	0	0	0	0	1.072282358	0.92512691	0	0	0	EPYC
ENSG00000083799	901.8144624	837.3887772	849.950834	917.6800683	945.7530396	953.8058445	1302.627752	1326.904196	879.0950797	CYLD
ENSG00000083807	54.8548943	31.54546764	18.12944062	39.2272568	40.7467296	37.93020332	75.40656834	67.52172469	57.85012782	SLC27A5
ENSG00000083812	220.5166751	226.553813	191.9587831	199.7023983	209.0950598	222.0304585	208.8181893	220.9801899	240.4750411	ZNF324
ENSG00000083814	47.1752091	23.89808154	25.59450441	36.8498473	51.46955317	34.22969568	58.00505257	66.49866826	58.98444406	ZNF671
ENSG00000083817	27.42744715	47.79616308	49.05613345	41.60466631	40.7467296	28.67893422	27.34523907	42.96837026	40.83538435	ZNF416
ENSG00000083828	109.7097886	87.94494008	118.3745829	91.53026588	122.2401888	135.9936558	71.2633503	65.47561182	149.7297426	ZNF586
ENSG00000083838	81.18524357	72.65016789	87.44789007	68.94487559	76.1320474	73.08502591	64.63420144	54.22199104	65.79034145	ZNF446
ENSG00000083844	411.4117073	429.2095445	438.305888	391.0838633	420.3346842	387.6281754	396.9202883	401.0381224	529.7256803	ZNF264
ENSG00000083845	12486.07104	9210.320626	9284.406475	11718.25144	11938.79177	11367.03435	15720.19789	15020.51457	18208.04415	RPS5
ENSG00000083857	31.8158387	4174.516884	4149.509028	32.09502829	27.8793413	53.6573608	51.37590371	53.19893461	17.01474348	FAT1
ENSG00000083896	1043.34009	1084.016979	1131.490382	1071.022981	1057.270405	1000.987317	1277.768444	1279.8436	1284.045974	YTHDC1
ENSG00000083937	568.296705	738.9286813	733.7091264	591.9749663	685.1884266	627.2360452	613.19627	603.6032965	552.4120049	CHMP2B
ENSG00000084070	331.3235616	365.162686	415.9106967	324.5163972	246.6249423	306.2170073	377.8614853	371.3694858	229.1318788	SMAP2
ENSG00000084072	646.1906549	666.2785134	662.2578016	550.3703	612.2732263	572.6535575	813.7280232	756.0387053	730.4996533	PPIE
ENSG00000084073	1096.000788	1246.523933	1222.137586	1079.343914	1219.185041	1159.184019	1350.689081	1363.734228	1058.317044	ZMPSTE24
ENSG00000084090	2346.692378	2429.001008	2382.421786	2438.033446	2527.369517	2421.982251	4198.737163	4012.427337	3390.471217	STARD7
ENSG00000084092	1094.90369	812.5347724	924.6014718	1037.739248	1063.704099	987.1104133	754.894327	704.8858835	1116.167172	NOA1
ENSG00000084093	1305.546484	1626.981391	1493.012757	1239.819056	1291.027959	1293.327421	1346.545863	1395.448977	1515.446486	REST
ENSG00000084110	1.097097886	0.955923262	0	3.566114255	1.072282358	2.775380731	0.828643608	0	0	HAL
ENSG00000084112	4017.572459	2103.987099	1970.77684	4148.579583	4142.226748	3860.554597	4560.025776	4620.122859	3942.883222	SSH1
ENSG00000084207	8426.808863	6175.264271	6326.10834	8543.22105	7907.010106	7986.620617	5122.674786	5201.218914	5965.369063	GSTP1
ENSG00000084234	64233.98413	56595.43671	57285.83306	63249.79113	62991.22711	62910.48015	46734.67086	45781.77545	36887.96386	APLP2
ENSG00000084444	274.2744715	192.1405756	202.6231599	268.6472739	263.78146	234.9822352	343.0584538	376.484768	325.5487585	FAM234B
ENSG00000084453	2.194195772	1.911846523	0	0	0	4.625634551	0	0	0	SLCO1A2
ENSG00000084463	1520.57767	1465.43036	1383.169676	1529.863015	1486.183348	1543.111686	2068.294446	2125.911271	1633.415374	WBP11
ENSG00000084623	3825.580329	4470.853095	4348.932874	3733.721625	3840.915406	3829.100282	4622.174046	4349.012904	3710.348394	EIF3I
ENSG00000084628	4.388391544	0	3.199313051	2.377409503	1.072282358	4.625634551	0	4.092225739	4.537264927	NKAIN1
ENSG00000084636	48.27230699	124.270024	125.8396467	41.60466631	36.45760016	41.63071096	24.85930824	42.96837026	23.82064087	COL16A1
ENSG00000084652	2754.812792	2228.257123	2430.411481	2816.041557	2733.24773	2647.713217	2784.242523	2692.684536	2683.792205	TXLNA
ENSG00000084674	42.78681756	41.10470025	38.39175662	34.4724378	25.73477659	36.0799495	0.828643608	0	0	APOB
ENSG00000084676	494.7911466	551.567722	587.6071638	507.5769289	454.6477197	454.237313	441.6670431	502.3207095	426.5029032	NCOA1
ENSG00000084693	376.3045749	529.581487	538.5510303	411.2918441	382.8048017	404.2804598	455.7539845	500.2745966	497.9648258	AGBL5
ENSG00000084710	50.46650276	105.1515588	116.2417075	66.56746609	62.19237675	62.9086299	20.7160902	10.23056435	44.23833304	EFR3B
ENSG00000084731	2580.374228	2695.703598	2850.587929	2673.396986	2591.706459	2496.917531	1286.883523	1416.933162	1725.294989	KIF3C
ENSG00000084733	3261.672015	4210.841968	3829.577722	3358.090923	3349.810086	3225.917536	4695.923327	4604.777013	3881.630145	RAB10
ENSG00000084734	0	7.647386094	1.066437684	2.377409503	0	2.775380731	0.828643608	0	1.134316232	GCKR
ENSG00000084754	6448.741374	5586.415541	5450.563002	6590.179143	6493.741959	6350.996239	7063.358116	6541.422844	5792.952996	HADHA
ENSG00000084764	145.9140188	112.7989449	134.3711482	147.3993892	125.4570359	135.9936558	62.97691422	77.75228904	107.760042	MAPRE3
ENSG00000084774	2453.110873	2256.934821	2331.232777	2270.426076	2387.972811	2258.234788	2848.876725	2866.60413	2160.872422	CAD
ENSG00000085063	19232.12594	32546.31929	30668.61491	17884.06299	19120.939	18250.90369	16973.10703	16089.60855	19631.61102	CD59
ENSG00000085117	752.6091499	978.86542	1021.647301	715.6002605	684.1161443	711.422594	305.7694914	306.9169304	387.9361513	CD82
ENSG00000085185	1093.806592	819.2262353	843.5522079	1098.363191	1063.704099	1138.831227	438.3524687	512.5512738	603.4562353	BCORL1
ENSG00000085224	2143.729269	2760.70638	2598.908635	2205.047314	2291.467399	2299.865499	2403.066464	2563.779425	2171.081268	ATRX
ENSG00000085231	117.3894738	127.1377938	117.3081452	89.15285637	146.902683	109.1649754	157.4422856	166.7581989	180.3562809	AK6
ENSG00000085265	0	0	0	0	0	0	0	0	0	FCN1
ENSG00000085274	136.0401379	229.4215828	202.6231599	167.60737	155.4809419	172.9987322	219.5905562	258.833278	175.8190159	MYNN
ENSG00000085276	1546.908019	2224.43343	2131.80893	1584.543434	1584.833325	1640.250012	283.396114	329.424172	78.26782	MECOM
ENSG00000085365	1091.612397	1556.24307	1388.501864	1197.025685	1206.317652	1249.846456	1103.753286	1205.16048	1343.030418	SCAMP1
ENSG00000085377	842.5711765	1066.81036	1078.168498	880.830221	872.8378392	864.0685342	702.6897797	697.7244885	885.9009771	PREP
ENSG00000085382	276.4686673	656.7192808	592.9393522	325.7051019	272.3597189	354.3236066	323.9996508	307.9399869	321.0114936	HACE1
ENSG00000085415	481.625972	392.8844606	426.5750735	468.3496721	511.4786847	508.8198007	959.5692983	908.4741141	891.5725582	SEH1L
ENSG00000085433	805.2698484	942.540336	978.9897937	740.5630603	777.4047094	785.4327468	758.2089015	835.8371072	805.3645246	WDR47
ENSG00000085449	3233.14747	3014.026044	2866.584494	3196.427077	3357.316062	3385.964492	2674.861567	2677.33869	2211.916652	WDFY1
ENSG00000085465	7.679685203	21.98623502	38.39175662	24.96279978	21.44564716	24.97842658	18.23015938	14.32279009	29.49222203	OVGP1
ENSG00000085491	1215.584458	1373.661727	1217.871835	1275.480198	1302.823065	1355.310924	1530.504744	1647.12086	1634.54969	SLC25A24
ENSG00000085511	454.1985248	601.2757316	569.4777231	494.5011767	509.3341199	484.766501	564.3062972	527.8971203	522.9197829	MAP3K4
ENSG00000085514	0	3.823693047	5.332188419	7.13222851	3.216847073	3.700507641	4.971861649	0	0	PILRA
ENSG00000085552	0	3.823693047	2.132875368	0	2.144564716	2.775380731	0	0	0	IGSF9
ENSG00000085563	4.388391544	6.691462832	2.132875368	1.188704752	1.072282358	4.625634551	0	0	0	ABCB1
ENSG00000085644	267.6918842	285.8210552	289.0046123	295.9874832	307.7450367	264.5862963	319.8564328	291.5710839	401.5479461	ZNF213
ENSG00000085662	1494.247321	2061.926475	2001.703532	1508.46633	1660.965372	1433.021584	1453.440889	1404.656485	1298.792085	AKR1B1
ENSG00000085719	2572.694543	2890.711943	2811.129734	2579.489311	2602.429282	2735.600274	2697.234945	2534.110789	2255.020669	CPNE3
ENSG00000085721	884.2608962	909.0830219	943.7973501	871.3205829	821.3682861	826.1383309	1363.947379	1342.250042	994.7953353	RRN3
ENSG00000085733	8878.813192	7440.906669	7214.450931	8656.148001	8788.426204	8463.986102	9800.367954	9536.932085	7988.989221	CTTN
ENSG00000085741	4.388391544	0	1.066437684	3.566114255	4.289129431	4.625634551	0	1.023056435	2.268632464	WNT11
ENSG00000085760	368.6248897	464.5787052	463.9003924	367.3097683	381.7325194	405.2055867	672.8586098	686.4708677	533.128629	MTIF2
ENSG00000085788	1106.971767	1233.141008	1199.742394	1182.761228	1123.751911	1189.713207	1123.640733	1122.292909	1075.331788	DDHD2
ENSG00000085831	36.20423024	6.691462832	7.465063786	48.73689482	45.03585903	45.3312186	17.40151577	24.55335443	29.49222203	TTC39A
ENSG00000085832	1677.462668	2009.350696	1840.671442	1699.847795	1685.627866	1557.913717	2546.421808	2606.747796	2209.64802	EPS15
ENSG00000085840	194.1863258	102.283789	129.0389597	192.5701698	218.745601	201.6776664	196.3885351	189.2654404	233.6691438	ORC1
ENSG00000085871	831.6001976	646.2041249	692.1180568	853.4900117	862.1150157	830.7639654	903.2215329	1037.379225	860.94602	MGST2
ENSG00000085872	842.5711765	866.0664751	895.8076544	824.9610976	773.11558	742.876909	778.9249917	688.5169806	821.2449518	CHERP
ENSG00000085978	712.0165281	894.7441729	812.625515	666.8633657	647.6585441	672.5672638	735.835524	750.9234231	563.7551672	ATG16L1
ENSG00000085982	773.4540097	1112.694677	1125.091756	896.2833827	864.2595804	896.4479761	1552.878122	1407.725654	1211.449736	USP40
ENSG00000085998	1524.966062	1816.254197	1819.342689	1431.200521	1535.508336	1453.374376	1561.993201	1471.155153	1293.120504	POMGNT1
ENSG00000085999	105.3213971	78.38570746	71.45132481	147.3993892	109.3728005	132.2931482	177.3297321	132.9973365	124.7747855	RAD54L
ENSG00000086015	1568.849977	2123.105564	2242.718449	1484.692235	1457.231724	1392.316	1479.128841	1500.82379	1153.599608	MAST2
ENSG00000086061	3488.771278	4322.684989	4190.03366	3783.647224	3822.686605	3687.555864	3317.889007	3443.607959	3880.495829	DNAJA1
ENSG00000086062	3249.603939	2341.056068	2348.29578	3161.954639	3118.197096	3147.281749	3494.390096	3415.985436	3058.116561	B4GALT1
ENSG00000086065	1178.28313	1338.292566	1311.718351	1213.667551	1330.702406	1272.974629	1334.944853	1313.604462	1236.404693	CHMP5
ENSG00000086102	539.77216	542.0084894	589.7400391	489.7463577	541.5025907	498.6434047	616.5108445	637.3641588	644.2916197	NFX1
ENSG00000086159	0	0	0	0	0	0	0	0	0	AQP6
ENSG00000086189	783.3278907	926.2896406	867.0138369	822.5836881	790.2720977	832.6142193	1668.059583	1546.861329	1214.852684	DIMT1
ENSG00000086200	1444.877916	984.6009595	942.7309125	1405.049016	1503.339866	1467.25128	1361.461448	1428.186783	1206.912471	IPO11
ENSG00000086205	0	0	0	0	0	0	0	3.069169304	0	FOLH1
ENSG00000086232	2240.273883	2307.598754	2283.243081	2171.763581	2175.660904	2137.96829	2696.406301	2589.355836	2152.932208	EIF2AK1
ENSG00000086288	0	0	0	0	0	0	0	0	0	NME8
ENSG00000086289	1.097097886	2.867769785	1.066437684	0	3.216847073	0	13.25829773	12.27667722	24.9549571	EPDR1
ENSG00000086300	46.07811122	3.823693047	0	78.45451361	56.83096496	73.08502591	60.4909834	86.95979695	197.3710243	SNX10
ENSG00000086475	927.0477137	1146.151991	1149.619823	1044.871477	1000.43944	990.8109209	1236.336263	1218.460214	1251.150804	SEPHS1
ENSG00000086504	1316.517463	1264.686475	1240.267026	1261.215741	1303.895347	1164.73478	1494.873069	1319.742801	1446.253196	MRPL28
ENSG00000086506	49.36940487	3.823693047	10.66437684	57.05782808	50.39727082	41.63071096	14.08694134	10.23056435	6.805897391	HBQ1
ENSG00000086544	637.4138718	446.4161632	486.2955838	518.2752717	565.0928025	596.7068571	786.3827841	643.5024975	740.7084994	ITPKC
ENSG00000086548	0	3.823693047	6.398626103	0	0	0	0	0	0	CEACAM6
ENSG00000086570	2.194195772	4.779616308	3.199313051	2.377409503	1.072282358	0	0	2.046112869	0	FAT2
ENSG00000086589	712.0165281	784.8129979	837.1535818	712.0341462	731.296568	738.2512744	934.70999	933.0274685	995.9296516	RBM22
ENSG00000086598	4888.66818	4494.751177	4442.779391	5090.033746	5290.641153	5183.486078	3897.939533	3943.882556	2700.806948	TMED2
ENSG00000086619	222.7108709	185.4491128	167.4307164	219.9103791	226.2515775	216.479697	283.396114	278.2713503	205.311238	ERO1B
ENSG00000086666	1331.876834	1276.157554	1335.17998	1356.312122	1388.605653	1302.57869	1349.031794	1423.071501	1349.836316	ZFAND6
ENSG00000086696	1051.019775	1173.873765	1276.525907	994.9458771	1027.246499	976.0088904	2126.299499	2128.980441	2311.73648	HSD17B2
ENSG00000086712	182.1182491	215.0827339	279.4066731	193.7588745	196.2276715	208.1535548	319.8564328	280.3174631	313.07128	TXLNG
ENSG00000086717	0	0	2.132875368	0	0	0	0	0	2.268632464	PPEF1
ENSG00000086730	35.10713235	11.47107914	14.93012757	30.90632354	26.80705894	33.30456877	33.97438793	35.80697522	22.68632464	LAT2
ENSG00000086758	7374.69199	8129.171417	7974.820999	6572.348572	6990.20869	7007.836346	8573.14677	8885.245136	6607.39205	HUWE1
ENSG00000086827	404.82912	448.3280097	424.4421981	373.253292	419.2624019	376.5266525	398.5775755	411.2686868	406.085211	ZW10
ENSG00000086848	113.0010823	144.3444125	118.3745829	121.2478847	111.5173652	109.1649754	190.5880299	158.5737474	137.2522641	ALG9
ENSG00000086967	0	0	0	1.188704752	0	0	0	0	0	MYBPC2
ENSG00000086991	1238.623513	1595.435924	1481.281943	1446.653683	1423.990971	1385.840112	1126.126663	1250.174963	915.3931991	NOX4
ENSG00000087008	545.2576494	615.6145805	619.6002943	546.8041857	580.1047556	472.7398512	530.3319092	471.6290164	560.3522185	ACOX3
ENSG00000087053	888.6492877	656.7192808	729.4433757	981.8701248	1000.43944	1038.91752	2534.820797	2394.975114	1848.935458	MTMR2
ENSG00000087074	3121.243486	2358.262687	2297.106771	3394.940771	3038.848202	3223.142155	4640.404206	5249.302567	5881.429662	PPP1R15A
ENSG00000087076	232.5847518	38.23693047	39.4581943	212.7781505	164.0592007	199.8274126	41.43218041	53.19893461	100.9541446	HSD17B14
ENSG00000087077	2366.44014	2624.009353	2605.307261	2162.253943	2345.081516	2201.802047	2725.408827	2752.021809	2598.718487	TRIP6
ENSG00000087085	280.8570588	33.45731416	38.39175662	272.2133881	260.5646129	265.5114233	262.6800238	278.2713503	154.2670075	ACHE
ENSG00000087086	25736.81931	21118.2567	19868.80049	26019.55831	25170.75607	24826.70576	20708.63241	19769.54255	42900.9742	FTL
ENSG00000087087	1613.83099	1691.02825	1730.828361	1535.806539	1549.448007	1535.710671	1839.58881	1833.317131	1882.964945	SRRT
ENSG00000087088	4460.800005	3507.282447	3522.443669	4445.755771	4491.790797	4456.336327	5560.198611	5125.512738	4736.904584	BAX
ENSG00000087095	1077.350124	1098.355828	1066.437684	1176.817704	1128.04104	1099.050769	1377.205677	1517.192693	1044.70525	NLK
ENSG00000087111	1729.026268	1864.05036	1924.920019	1711.734842	1761.759914	1655.052043	1232.193045	1250.174963	1276.105761	PIGS
ENSG00000087116	0	0	1.066437684	0	2.144564716	0.92512691	11.60101051	18.41501583	0	ADAMTS2
ENSG00000087128	0	0	0	0	0	0	0	0	0	TMPRSS11E
ENSG00000087152	2487.120908	1900.375444	1903.591266	2482.015521	2405.129328	2424.757632	2223.250801	2275.277511	1945.352338	ATXN7L3
ENSG00000087157	604.5009352	457.8872424	475.631207	607.4281281	575.8156261	658.6903601	642.1987963	663.9636262	521.7854666	PGS1
ENSG00000087191	1605.054207	1919.493909	1890.794013	1488.258349	1573.038219	1553.288082	1496.530356	1490.593225	1474.611101	PSMC5
ENSG00000087206	842.5711765	624.2178899	652.6598625	908.1704302	861.0427333	878.8705648	698.5465617	743.7620281	809.9017895	UIMC1
ENSG00000087237	107.5155928	70.73832137	69.31844944	91.53026588	108.3005181	131.3680213	971.1703088	943.2580328	353.9066643	CETP
ENSG00000087245	3313.235616	16540.3402	17001.14955	3551.849798	3218.991638	3327.681496	109.3809563	100.2595306	183.7592296	MMP2
ENSG00000087250	1.097097886	0	0	0	0	0.92512691	0	0	0	MT3
ENSG00000087253	1684.045255	2577.169114	2332.299214	1692.715566	1607.351254	1806.772856	263.5086674	282.363576	239.3407249	LPCAT2
ENSG00000087258	1.097097886	0	0	0	0	0.92512691	0	2.046112869	1.134316232	GNAO1
ENSG00000087263	622.0545014	580.2454199	607.8694797	533.7284335	547.9362848	605.9581262	931.3954156	892.1052111	623.8739275	OGFOD1
ENSG00000087266	2664.850765	2201.491272	2287.508832	2773.248186	2706.440671	2738.375654	2074.094951	2027.697854	2245.946139	SH3BP2
ENSG00000087269	608.8893268	499.9478659	585.4742884	518.2752717	562.9482378	506.9695468	751.5797526	728.4161815	741.8428156	NOP14
ENSG00000087274	7881.551214	8214.248588	8088.929831	7850.20618	7703.276458	7695.20564	7727.101646	7909.249297	6742.375682	ADD1
ENSG00000087299	202.9631089	137.6529497	110.9095191	189.0040555	183.3602832	238.6827429	193.0739607	187.2193276	198.5053406	L2HGDH
ENSG00000087301	186.5066406	148.1681056	131.1718351	222.2877886	185.5048479	243.3083774	132.5829773	142.2048444	192.8337594	TXNDC16
ENSG00000087302	2157.991542	1876.477363	1808.678312	2074.289792	2042.697892	2145.369305	2026.033622	1943.807226	2036.097636	RTRAF
ENSG00000087303	2795.405414	313.5428298	330.595682	3018.121364	2751.47653	2775.380731	728.3777316	710.0011657	1522.252383	NID2
ENSG00000087338	469.5578952	466.4905517	485.2291461	574.144395	596.1889909	559.7017807	461.5544897	458.3292828	521.7854666	GMCL1
ENSG00000087365	3906.765572	4131.500337	4073.791952	3814.553548	3801.240958	3688.480991	4015.606925	3951.043951	3923.599846	SF3B2
ENSG00000087448	412.5088052	1164.314533	1058.97262	479.0480149	465.3705433	524.5469581	373.7182673	376.484768	537.6658939	KLHL42
ENSG00000087460	21584.30381	15967.74216	15455.88135	21765.184	21420.98466	21438.89102	20463.3539	19727.59723	18593.71167	GNAS
ENSG00000087470	2125.078605	2441.42801	2265.11364	2052.893106	2117.757657	2219.379458	1710.320407	1785.233479	1641.355587	DNM1L
ENSG00000087494	0	23.89808154	15.99656526	0	0	0.92512691	0.828643608	1.023056435	0	PTHLH
ENSG00000087495	26.33034927	0.955923262	0	24.96279978	24.66249423	24.05329967	21.54473381	14.32279009	3.402948696	PHACTR3
ENSG00000087502	523.3156917	739.8846046	680.3872422	591.9749663	584.393885	624.4606645	520.3881859	529.9432332	449.1892278	ERGIC2
ENSG00000087510	0	1.911846523	1.066437684	0	0	0	0	0	0	TFAP2C
ENSG00000087586	562.8112156	589.8046525	536.4181549	645.4666801	611.2009439	572.6535575	411.0072296	434.7989848	466.2039713	AURKA
ENSG00000087589	1.097097886	4.779616308	2.132875368	0	0	0	0.828643608	1.023056435	0	CASS4
ENSG00000087842	975.3200207	446.4161632	451.1031402	1128.080809	990.7888986	1118.478435	450.7821228	463.4445649	1652.69875	PIR
ENSG00000087884	66.92297105	44.9283933	58.65407261	55.86912333	55.7586826	65.68401063	27.34523907	42.96837026	29.49222203	AAMDC
ENSG00000087903	116.2923759	233.2452759	281.5395485	96.28508488	92.21628277	111.9403561	90.32215329	85.93674052	106.6257258	RFX2
ENSG00000087995	314.8670933	344.1323742	380.7182531	305.4971212	315.2510132	295.1154844	414.3218041	413.3147996	395.8763649	METTL2A
ENSG00000088002	6.582587316	1.911846523	2.132875368	10.69834276	3.216847073	5.550761462	4.143218041	5.115282174	2.268632464	SULT2B1
ENSG00000088035	191.9921301	218.9064269	220.7526005	234.1748361	223.0347304	232.2068545	217.9332689	261.9024473	179.2219646	ALG6
ENSG00000088038	1177.186032	1021.881967	1000.318547	1176.817704	1114.10137	1104.601531	1227.221184	1211.298819	1037.899352	CNOT3
ENSG00000088053	0	0	0	0	0	0	0	0	3.402948696	GP6
ENSG00000088179	570.4909008	671.0581297	590.8064768	726.2986032	668.0319089	666.0913754	432.5519635	502.3207095	426.5029032	PTPN4
ENSG00000088205	921.5622243	1163.358609	1238.134151	974.7378963	947.8976043	1000.06219	1281.911662	1357.595889	1539.267127	DDX18
ENSG00000088247	6020.873199	6465.864942	6378.363787	5922.127073	6001.564356	6044.779232	5488.93526	5017.068756	6155.93419	KHSRP
ENSG00000088256	2616.578458	2415.618082	2441.075858	2681.71792	2572.405376	2415.506363	2415.496118	2312.107543	2183.558746	GNA11
ENSG00000088280	353.2655193	523.8459474	412.7113836	341.1582637	289.5162366	294.1903575	68.77741948	55.24504748	150.8640588	ASAP3
ENSG00000088298	1320.905855	1078.281439	1035.510991	1330.160617	1241.70297	1303.503817	655.4570941	689.540037	617.0680301	EDEM2
ENSG00000088305	143.7198231	68.82647484	86.38145239	149.7767987	128.6738829	115.6408638	25.68795185	39.89920096	61.25307652	DNMT3B
ENSG00000088320	3.291293658	14.33884893	11.73081452	1.188704752	0	1.850253821	0	0	0	REM1
ENSG00000088325	2084.485984	2155.606955	2258.715014	2052.893106	2238.925563	2023.252553	1665.573652	1701.342851	1969.172978	TPX2
ENSG00000088340	51.56360065	51.61985613	84.24857702	93.90767538	51.46955317	69.38451827	17.40151577	35.80697522	56.71581159	FER1L4
ENSG00000088356	442.1304481	312.5869066	290.07105	451.7078056	470.7319551	439.4352824	464.0404206	435.8220412	460.5323901	PDRG1
ENSG00000088367	1602.860012	1216.890312	1190.144455	1652.299605	1579.471913	1668.003819	328.1428688	332.4933413	438.9803817	EPB41L1
ENSG00000088386	1.097097886	0	3.199313051	0	0	0.92512691	0	0	0	SLC15A1
ENSG00000088387	6127.291694	4151.574726	4335.069185	5970.863967	6113.081722	6213.15233	8720.645332	8818.746468	6606.257734	DOCK9
ENSG00000088448	351.0713235	280.0855157	295.4032384	448.1416914	384.9493664	397.8045714	458.2399153	456.2831699	573.9640133	ANKRD10
ENSG00000088451	63.63167739	51.61985613	39.4581943	54.68041857	61.12009439	67.53426445	174.8438013	144.2509573	166.7444861	TGDS
ENSG00000088538	14.26227252	53.53170266	38.39175662	11.88704752	9.65054122	22.20304585	10.77236691	14.32279009	6.805897391	DOCK3
ENSG00000088543	66.92297105	57.3553957	66.11913639	52.30300907	42.89129431	66.60913754	23.20202103	22.50724156	27.22358956	C3orf18
ENSG00000088682	421.2855883	396.7081536	447.9038272	378.008111	434.2743549	477.3654857	604.909834	569.8424342	468.4726037	COQ9
ENSG00000088726	1.097097886	0	0	1.188704752	0	0	1.657287216	1.023056435	2.268632464	TMEM40
ENSG00000088727	95.44751609	75.51793767	79.98282628	84.39803737	98.64997692	94.36294485	70.43470669	85.93674052	131.5806829	KIF9
ENSG00000088756	19.74776195	1.911846523	5.332188419	17.83057127	18.22880008	16.65228439	18.23015938	12.27667722	38.56675188	ARHGAP28
ENSG00000088766	665.9384169	584.0691129	668.6564277	597.9184901	572.5987791	606.8832532	836.9300442	861.4135181	653.3661495	CRLS1
ENSG00000088782	0	0	0	0	0	0	0	0	0	DEFB127
ENSG00000088808	1169.506347	585.9809594	655.8591755	1221.988485	1159.137229	1160.109146	1197.390014	1099.785667	1313.538196	PPP1R13B
ENSG00000088812	2555.140977	2699.527291	2711.95103	2433.278627	2529.514082	2523.746211	2298.657369	2309.038373	2196.036225	ATRN
ENSG00000088826	648.3848507	743.7082976	814.7583904	684.6939369	671.248756	725.2994977	934.70999	996.4569674	486.6216635	SMOX
ENSG00000088827	0	0.955923262	0	0	1.072282358	0	0	0	0	SIGLEC1
ENSG00000088832	25216.79491	31388.69622	31770.24504	24845.11801	26091.84661	25548.30475	23764.67004	23381.95482	17947.15142	FKBP1A
ENSG00000088833	1510.703789	1847.799665	1955.846712	1451.408502	1579.471913	1521.833767	1359.804161	1221.529383	1296.523453	NSFL1C
ENSG00000088836	760.2888351	457.8872424	512.9565259	819.0175739	826.7296978	764.1548279	1932.396894	1822.06351	741.8428156	SLC4A11
ENSG00000088854	1443.780818	1452.047435	1388.501864	1376.520102	1354.292618	1440.422599	1140.213605	1300.304729	1122.97307	DNAAF9
ENSG00000088876	117.3894738	130.9614869	136.5040235	129.5688179	122.2401888	108.2398485	120.1533232	117.65149	112.297307	ZNF343
ENSG00000088881	30.71874081	9.559232617	20.26231599	38.03855205	24.66249423	27.75380731	10.77236691	2.046112869	31.76085449	EBF4
ENSG00000088882	5.48548943	4.779616308	2.132875368	5.943523758	7.505976504	10.17639601	2.485930824	9.207507913	7.940213623	CPXM1
ENSG00000088888	4126.18515	4037.819857	4199.631599	4564.626246	4365.261479	4518.31983	4424.128224	4362.312638	4195.835742	MAVS
ENSG00000088899	1037.8546	775.2537652	711.3139351	947.397687	959.6927102	1013.939094	685.2882639	670.1019648	527.4570478	LZTS3
ENSG00000088926	0	0	0	0	0	0	0	0	0	F11
ENSG00000088930	1812.405708	2473.929401	2298.173209	1721.24448	1831.458267	1855.804582	1838.760167	1880.377727	1920.39738	XRN2
ENSG00000088970	43.88391544	157.7273382	137.5704612	57.05782808	67.55378854	49.03172625	37.28896237	58.31421678	104.3570933	KIZ
ENSG00000088986	3591.898479	3542.651608	3447.793032	3669.531568	3674.71164	3507.156117	4088.527563	4445.180209	2856.208272	DYNLL1
ENSG00000088992	5.48548943	1.911846523	0	3.566114255	2.144564716	10.17639601	1.657287216	6.138338608	2.268632464	TESC
ENSG00000089006	988.4851954	1086.884749	1057.906182	950.9638013	1012.234546	1008.388332	1500.673574	1484.454887	1354.373581	SNX5
ENSG00000089009	18971.01665	14663.86283	15310.84583	18761.32709	19015.85533	18776.37577	22167.04516	20846.82097	22188.35981	RPL6
ENSG00000089012	1.097097886	0	0	2.377409503	0	0	0	0	0	SIRPG
ENSG00000089022	410.3146094	521.9341009	592.9393522	456.4626246	464.2982609	444.0609169	460.7258461	450.1448313	468.4726037	MAPKAPK5
ENSG00000089041	566.1025092	31.54546764	28.79381746	484.9915387	482.527061	479.2157395	928.9094847	942.2349764	573.9640133	P2RX7
ENSG00000089048	285.2454504	370.8982255	320.9977428	263.8924549	294.8776484	302.5164997	459.8972025	449.1217749	474.1441849	ESF1
ENSG00000089050	473.9462868	814.446619	753.9714424	584.8427378	540.4303083	556.0012731	378.6901289	349.8853007	404.9508948	RBBP9
ENSG00000089053	3161.836108	3253.962783	3288.893817	3228.522105	3179.317191	3166.709414	2413.010187	2334.614784	2095.08208	ANAPC5
ENSG00000089057	1307.74068	927.2455638	1004.584298	1384.841036	1402.545324	1414.519046	1141.042248	1258.359415	1246.613539	SLC23A2
ENSG00000089060	2048.281753	3449.927051	3621.622374	2205.047314	2056.637562	2053.781741	648.8279452	654.7561182	905.184353	SLC8B1
ENSG00000089063	1608.345501	1933.832758	1809.744749	1714.112252	1702.784384	1524.609148	2513.276064	2442.03571	2106.425243	TMEM230
ENSG00000089091	38.39842601	53.53170266	60.78694797	24.96279978	30.02390602	15.72715748	11.60101051	11.25362078	27.22358956	DZANK1
ENSG00000089094	1230.943828	1245.56801	1299.987537	1262.404446	1234.196994	1151.783003	638.8842219	580.0729985	842.7969603	KDM2B
ENSG00000089101	0	2.867769785	0	0	0	0	0	1.023056435	0	CFAP61
ENSG00000089116	0	0	0	0	0	0	0	0	1.134316232	LHX5
ENSG00000089123	65.82587316	117.5785612	121.5738959	101.0399039	93.28856513	64.75888372	135.8975517	97.1903613	98.68551217	TASP1
ENSG00000089127	345.5858341	818.270312	790.2303237	641.9005659	463.2259786	395.0291907	251.0790133	249.6257701	342.563502	OAS1
ENSG00000089154	5621.529568	4729.908299	4956.802354	4941.445653	5408.592213	5039.16628	5358.838214	5089.705763	4556.548303	GCN1
ENSG00000089157	57923.47709	44628.2334	45152.97153	55482.79428	56436.36505	56227.36335	60906.96249	57794.50411	61475.4025	RPLP0
ENSG00000089159	6602.335078	8160.716885	8542.165847	6230.001603	6558.0789	6469.412484	4197.908519	4258.983938	4846.933259	PXN
ENSG00000089163	19.74776195	15.29477219	11.73081452	15.45316177	10.72282358	14.80203056	17.40151577	20.46112869	11.34316232	SIRT4
ENSG00000089169	0	0	0	0	0	0	0	1.023056435	3.402948696	RPH3A
ENSG00000089177	207.3515005	179.7135732	220.7526005	229.4200171	230.5407069	217.4048239	251.0790133	283.3866324	231.4005113	KIF16B
ENSG00000089195	155.7878998	241.8485852	222.8854759	175.9283032	149.0472477	151.7208133	199.7031096	189.2654404	192.8337594	TRMT6
ENSG00000089199	1.097097886	13.38292566	6.398626103	2.377409503	3.216847073	3.700507641	0	6.138338608	1.134316232	CHGB
ENSG00000089220	5010.446046	5534.795685	5671.315602	4906.973215	5024.715129	4842.114248	4763.872103	4440.064927	3983.718606	PEBP1
ENSG00000089225	0	0	0	0	0	0	0	0	0	TBX5
ENSG00000089234	626.442893	701.6476741	744.3735033	639.5231564	640.1525676	687.3692944	505.472601	484.9287501	537.6658939	BRAP
ENSG00000089248	3563.373934	2125.017411	2165.934936	3862.101738	3396.990509	3527.508909	1969.685857	1869.124106	3071.728356	ERP29
ENSG00000089250	0	0	0	0	0	0	0	0	0	NOS1
ENSG00000089280	3524.975508	3061.822207	3363.544455	3480.527513	3630.748063	3595.9683	3041.950686	3011.878144	3576.499079	FUS
ENSG00000089289	742.7352689	876.581631	820.0905788	784.5451361	759.1759093	780.8071123	654.6284504	714.0933915	730.4996533	IGBP1
ENSG00000089327	2355.469161	2352.527147	2652.23052	2189.594152	2183.16688	2151.845193	1618.340967	1560.161063	2239.140242	FXYD5
ENSG00000089335	219.4195772	268.6144365	296.4696761	242.4957693	231.6129893	233.1319814	286.7106884	334.5394542	308.5340151	ZNF302
ENSG00000089351	4581.480772	2808.502543	2885.780372	4457.642819	4177.612066	4241.706884	2965.715474	2793.967123	3387.068268	GRAMD1A
ENSG00000089356	0	0	0	0	0	0	0	0	0	FXYD3
ENSG00000089472	1.097097886	1.911846523	0	0	0	0	9.11507969	6.138338608	3.402948696	HEPH
ENSG00000089486	1196.933794	932.0251802	962.9932284	1191.082161	1096.944852	1169.360415	890.7918788	839.9293329	683.9926878	CDIP1
ENSG00000089505	64.72877528	66.91462832	87.44789007	72.51098985	78.27661212	86.96192957	47.23268567	76.72923261	53.3128629	CMTM1
ENSG00000089558	8.776783089	7.647386094	19.19587831	4.754819007	9.65054122	3.700507641	1.657287216	2.046112869	5.671581159	KCNH4
ENSG00000089597	13444.93459	10238.89406	10691.03778	13227.90648	12900.62905	13083.14477	12378.27822	12111.96513	12740.63992	GANAB
ENSG00000089639	812.9495336	821.1380818	923.5350341	789.2999551	757.0313446	751.2030512	382.0047034	357.0466957	314.2055962	GMIP
ENSG00000089682	184.3124449	216.0386571	213.2875368	209.2120363	194.0831068	207.2284279	239.4780028	246.5566008	267.6986307	RBM41
ENSG00000089685	2048.281753	1104.091367	1172.015014	2035.062535	2019.10768	1939.066004	1582.709292	1619.498336	1732.100886	BIRC5
ENSG00000089692	18.65066406	43.97247004	42.65750735	30.90632354	36.45760016	42.55583787	18.23015938	11.25362078	18.14905971	LAG3
ENSG00000089693	3098.20443	2933.72849	2947.633758	3007.423022	3146.076438	2978.908651	3648.517807	3333.117864	2821.044469	MLF2
ENSG00000089723	87.76783089	139.5647962	148.234838	85.58674212	96.5054122	108.2398485	86.17893525	76.72923261	74.8648713	OTUB2
ENSG00000089737	1497.538615	2326.717219	2261.914327	1508.46633	1574.110501	1582.892144	1596.796233	1551.976612	1735.503835	DDX24
ENSG00000089775	141.5256273	141.4766427	183.4272816	145.0219797	123.3124711	150.7956864	219.5905562	203.5882305	286.9820067	ZBTB25
ENSG00000089818	274.2744715	294.4243646	283.6724239	279.3456166	265.9260247	237.7576159	382.0047034	435.8220412	336.8919209	NECAP1
ENSG00000089820	154.6908019	226.553813	226.084789	149.7767987	124.3847535	121.1916252	108.5523127	141.181788	156.53564	ARHGAP4
ENSG00000089847	13.16517463	15.29477219	15.99656526	11.88704752	17.15651772	12.02664983	17.40151577	19.43807226	12.47747855	ANKRD24
ENSG00000089876	1226.555437	1078.281439	1145.354072	1319.462274	1259.93177	1330.332497	1042.433659	919.7277348	858.6773875	DHX32
ENSG00000089902	1174.991836	1401.383502	1335.17998	1227.932008	1218.112758	1235.044425	1083.037196	1179.584069	1054.914096	RCOR1
ENSG00000089916	1015.912643	1069.67813	1157.084887	987.8136486	981.1383574	924.2017834	997.6869042	1133.54653	1360.045162	GPATCH2L
ENSG00000090006	5018.125731	2812.326236	2814.329047	5137.581937	4985.040681	4720.922623	1744.294795	1767.841519	2588.509641	LTBP4
ENSG00000090013	989.5822932	832.6091609	769.9680077	908.1704302	836.3802391	803.935285	622.3113497	514.5973867	671.5152092	BLVRB
ENSG00000090020	4318.17728	2697.615445	2810.063297	4518.266761	4081.106654	4205.626934	3878.88073	3611.389215	2642.95682	SLC9A1
ENSG00000090054	1370.27526	1544.771991	1407.697743	1244.573875	1331.774688	1251.69671	1735.179715	1770.910689	1712.81751	SPTLC1
ENSG00000090060	3325.303693	3843.767435	3733.598331	3379.487609	3360.532909	3324.906116	4653.662503	4612.961464	3948.554803	PAPOLA
ENSG00000090061	172.2443681	187.3609593	218.6197252	184.2492365	177.9988714	202.6027934	368.7464056	393.8767274	246.1466223	CCNK
ENSG00000090097	1179.380228	1327.77741	1423.694308	1147.100085	1141.980711	1149.007623	688.6028384	629.1797074	613.6650814	PCBP4
ENSG00000090104	0	0	0	0	0	0	0	0	0	RGS1
ENSG00000090238	1035.660404	867.9783216	862.7480862	1129.269514	1021.885087	1078.697977	742.4646729	755.0156488	775.8723026	YPEL3
ENSG00000090263	273.1773736	291.5565948	283.6724239	279.3456166	289.5162366	270.1370578	418.4650221	418.4300818	338.0262371	MRPS33
ENSG00000090266	308.284506	261.9229737	265.5429833	342.3469685	300.2390602	301.5913728	381.1760598	406.1534046	279.041793	NDUFB2
ENSG00000090273	1674.171374	2335.320528	2443.208734	1686.772043	1703.856667	1705.934023	1755.895806	1537.653821	1742.309732	NUDC
ENSG00000090316	1678.559766	1761.766571	1735.094111	1621.393281	1642.736572	1686.506357	1793.184768	1742.265108	1828.517766	MAEA
ENSG00000090339	2487.120908	1041.956355	1086.7	2320.351675	2601.357	2495.067277	2749.439492	2578.102216	1522.252383	ICAM1
ENSG00000090372	2561.723564	2294.215828	2158.469872	2543.828168	2531.658647	2386.827429	2954.943107	2777.59822	2794.955195	STRN4
ENSG00000090376	747.1236604	683.4851321	608.9359174	794.0547741	765.6096035	790.0583814	387.8052086	390.8075581	360.7125617	IRAK3
ENSG00000090382	0	0	0	0	0	0	0	0	0	LYZ
ENSG00000090402	0	0	0	0	0	0	0	0	0	SI
ENSG00000090432	777.8424012	774.297842	729.4433757	864.1883544	802.0672036	862.2182804	785.5541405	749.9003667	738.4398669	MUL1
ENSG00000090447	117.3894738	154.8595684	159.9656526	134.3236369	146.902683	142.4695442	136.7261953	129.9281672	204.1769217	TFAP4
ENSG00000090470	597.9183479	648.1159714	629.1982334	549.1815953	607.9840969	539.3489887	536.1324145	546.3121362	800.8272597	PDCD7
ENSG00000090487	1709.278507	2008.394773	1876.930323	1792.566765	1711.362643	1842.852805	1831.302374	1744.311221	1660.638963	SPG21
ENSG00000090512	0	0	0	0	0	0	0	0	0	FETUB
ENSG00000090520	597.9183479	401.4877699	390.3161923	568.2008713	675.5378854	631.8616797	551.876643	505.3898788	435.577433	DNAJB11
ENSG00000090530	751.512052	757.0912233	693.1844944	660.9198419	663.7427795	623.5355375	1121.154802	1085.462877	625.0082437	P3H2
ENSG00000090534	6.582587316	3.823693047	9.597939154	7.13222851	3.216847073	7.401015282	0	1.023056435	0	THPO
ENSG00000090539	194.1863258	410.0910793	389.2497546	205.645922	230.5407069	232.2068545	10.77236691	17.39195939	70.32760637	CHRD
ENSG00000090554	0	0	0	0	1.072282358	0.92512691	0.828643608	3.069169304	4.537264927	FLT3LG
ENSG00000090565	2457.499265	2192.887962	2197.928066	2520.054073	2312.913046	2343.346464	2405.552394	2331.545615	1796.756911	RAB11FIP3
ENSG00000090581	1065.282047	737.972758	783.8316976	1011.587744	1051.908993	1048.168789	867.5898577	832.7679379	1036.765036	GNPTG
ENSG00000090612	255.6238075	371.8541488	368.9874386	332.8373305	309.8896014	330.270307	325.656938	333.5163977	345.9664507	ZNF268
ENSG00000090615	4184.331338	3411.690121	3339.016388	4022.57688	3997.46863	4055.756375	2912.682283	2996.532297	2589.643957	GOLGA3
ENSG00000090621	5074.077723	3940.315685	4030.068007	5082.901518	4934.64341	4859.69166	4578.255935	4423.696024	6451.990727	PABPC4
ENSG00000090659	0	0	0	0	0	0	0.828643608	1.023056435	0	CD209
ENSG00000090661	538.6750621	267.6585133	274.0744847	546.8041857	579.0324732	511.5951814	192.2453171	205.6343434	366.3841429	CERS4
ENSG00000090674	991.776489	688.2647484	681.4536799	978.3040106	1016.523675	982.4847787	651.313876	611.787748	588.7101243	MCOLN1
ENSG00000090686	1829.959274	2094.427866	1930.252208	1916.19206	1889.361514	1845.628186	2791.700316	2709.053439	2331.019856	USP48
ENSG00000090776	4351.090216	3908.770217	4099.386456	4451.699295	4371.695173	4333.294448	1753.409875	1625.636675	772.4693539	EFNB1
ENSG00000090857	921.5622243	792.4603839	855.2830224	860.6222402	832.0911096	857.5926458	1889.307427	1964.268355	1450.790461	PDPR
ENSG00000090861	3422.945405	2922.257411	2843.122865	3466.263056	3562.121993	3503.455609	3094.155233	3064.054022	4997.797317	AARS1
ENSG00000090863	6895.260214	8258.221058	8151.849655	6915.884245	6613.837583	6620.20817	4313.08998	4099.387134	4398.878347	GLG1
ENSG00000090889	719.6962133	694.9562113	698.5166829	744.1291745	710.9232032	667.0165023	579.2218821	602.5802401	838.2596953	KIF4A
ENSG00000090905	1630.287459	1920.449833	1837.472129	1598.807891	1656.676243	1587.517778	1861.133544	1900.838856	1441.715931	TNRC6A
ENSG00000090924	1123.428235	1236.964701	1353.309421	1142.345266	1093.728005	1041.692901	855.1602036	823.56043	873.4234985	PLEKHG2
ENSG00000090932	32.91293658	24.8540048	31.99313051	29.71761879	33.24075309	32.37944186	24.85930824	25.57641087	15.88042725	DLL3
ENSG00000090971	439.9362523	657.675204	621.7331696	412.4805488	422.479249	370.975891	260.194093	293.6171968	324.4144423	NAT14
ENSG00000090975	2358.760455	1055.339281	1145.354072	2638.924549	2599.212435	2637.536821	1619.16961	1474.224322	1921.531697	PITPNM2
ENSG00000090989	1133.302116	1494.108058	1484.481256	990.1910581	1071.210075	1083.323612	925.5949103	969.8575001	1010.675763	EXOC1
ENSG00000091009	227.0992624	314.4987531	250.6128557	230.6087218	224.1070128	259.0355349	326.4855816	329.424172	318.7428611	RBM27
ENSG00000091010	0	0.955923262	1.066437684	1.188704752	0	0	0	0	1.134316232	POU4F3
ENSG00000091039	2922.668769	4482.324174	4047.13101	3083.500126	3190.040014	3249.970836	1832.959661	2046.112869	1732.100886	OSBPL8
ENSG00000091073	344.4887362	414.8706956	406.3127575	350.6679017	373.1542605	318.2436571	390.2911394	358.0697522	292.6535878	DTX2
ENSG00000091106	4.388391544	10.51515588	4.265750735	1.188704752	4.289129431	2.775380731	6.629148865	8.184451478	3.402948696	NLRC4
ENSG00000091127	377.4016728	413.9147723	429.7743866	373.253292	371.0096958	377.4517794	594.9661107	557.5657569	554.6806374	PUS7
ENSG00000091128	8.776783089	29.63362111	41.59106967	3.566114255	1.072282358	6.475888372	18.23015938	13.29973365	26.08927333	LAMB4
ENSG00000091129	853.5421554	212.2149641	213.2875368	1009.210334	912.5122865	914.0253874	53.86183453	50.1297653	23.82064087	NRCAM
ENSG00000091136	25879.44203	33605.48227	32994.5155	25592.8133	25640.41574	25421.56237	15571.04204	16091.65466	19999.12948	LAMB1
ENSG00000091137	348.8771278	68.82647484	101.31158	372.0645873	384.9493664	377.4517794	590.8228926	631.2258202	613.6650814	SLC26A4
ENSG00000091138	0	0	0	1.188704752	0	0	0	0	2.268632464	SLC26A3
ENSG00000091140	2027.436893	1608.818849	1546.334641	1981.570821	2145.636998	2096.337579	2990.574782	2819.543534	2199.439174	DLD
ENSG00000091157	599.0154458	410.0910793	412.7113836	595.5410806	588.6830144	621.6852837	661.2575993	779.5690033	618.2023464	WDR7
ENSG00000091164	1233.138024	1274.245708	1256.263591	1284.989837	1245.9921	1284.076151	1064.807036	1014.871983	1429.238452	TXNL1
ENSG00000091181	0	0	3.199313051	0	0	0	0.828643608	0	0	IL5RA
ENSG00000091262	14.26227252	8.603309355	3.199313051	15.45316177	5.361411789	10.17639601	9.11507969	4.092225739	18.14905971	ABCC6
ENSG00000091317	2623.161046	3328.524797	3026.550147	2623.471387	2634.597753	2663.440375	2530.677579	2500.349927	2072.395756	CMTM6
ENSG00000091409	26070.33707	14899.01996	14822.41737	30630.54404	28549.51778	29223.83397	16250.5298	16828.2553	13151.26239	ITGA6
ENSG00000091428	321.4496806	57.3553957	51.18900882	368.498473	350.636331	329.3451801	493.8715905	543.2429669	303.9967501	RAPGEF4
ENSG00000091436	1076.253026	2179.505037	2121.144553	1093.608371	1223.47417	1176.76143	1429.410224	1459.901532	1620.937895	MAP3K20
ENSG00000091482	0	0	1.066437684	0	0	0	0	0	0	SMPX
ENSG00000091483	760.2888351	1036.220816	1095.231501	766.7145648	852.4644744	808.5609196	2059.179366	1899.815799	1386.134435	FH
ENSG00000091490	6486.042703	1670.953861	1750.024239	6649.614381	6644.933771	6527.695479	1325.829773	1368.84951	4891.171592	SEL1L3
ENSG00000091513	2.194195772	1.911846523	4.265750735	0	0	0	0	0	0	TF
ENSG00000091527	6550.771478	6783.231465	6655.637584	6649.614381	6776.824501	6671.09015	8443.878367	8970.15882	7405.950678	CDV3
ENSG00000091536	23.03905561	6.691462832	15.99656526	32.09502829	24.66249423	15.72715748	3.314574433	8.184451478	7.940213623	MYO15A
ENSG00000091542	1253.982884	1161.446763	1345.844357	1330.160617	1344.642077	1254.47209	1494.044426	1400.564259	1504.103323	ALKBH5
ENSG00000091583	0	2.867769785	0	0	0	0	0	0	0	APOH
ENSG00000091592	921.5622243	1761.766571	1854.535132	848.7351927	807.4286154	844.6408691	563.4776535	518.6896124	381.1302539	NLRP1
ENSG00000091622	53.75779642	22.94215828	34.12600588	43.98207581	64.33694147	73.08502591	14.08694134	6.138338608	10.20884609	PITPNM3
ENSG00000091640	834.8914913	718.8542928	776.3666338	811.8853454	797.7780742	865.918788	957.912011	947.3502586	857.5430713	SPAG7
ENSG00000091651	379.5958686	200.743885	174.8957801	387.517749	393.5276253	343.2220837	438.3524687	383.646163	463.9353388	ORC6
ENSG00000091656	25.23325138	1188.212614	1081.367811	17.83057127	13.93967065	19.42766512	1136.89903	1213.344932	648.8288846	ZFHX4
ENSG00000091664	2.194195772	0	0	0	1.072282358	0	0	0	0	SLC17A6
ENSG00000091704	0	0	0	0	0	0	0	0	0	CPA1
ENSG00000091732	314.8670933	350.823837	346.5922472	293.6100737	293.805366	271.0621847	380.3474161	393.8767274	298.325169	ZC3HC1
ENSG00000091831	3.291293658	11.47107914	2.132875368	5.943523758	0	0.92512691	2.485930824	2.046112869	3.402948696	ESR1
ENSG00000091844	246.8470244	309.7191368	307.1340529	276.9682071	263.78146	243.3083774	243.6212208	255.7641087	209.8485029	RGS17
ENSG00000091879	15951.80326	1209.242926	1241.333464	14146.77525	16066.00657	15112.87321	45398.06872	46224.75889	30061.64878	ANGPT2
ENSG00000091947	794.2988695	639.5126621	576.9427869	777.4129076	723.7905915	695.6954365	806.2702307	747.8542538	915.3931991	TMEM101
ENSG00000091972	187.6037385	8.603309355	9.597939154	242.4957693	201.5890833	244.2335043	299.1403425	360.115865	292.6535878	CD200
ENSG00000091986	865.6102321	3501.546908	3490.450539	846.3577832	889.994357	832.6142193	793.011933	851.1829537	762.2605078	CCDC80
ENSG00000092009	0	0	0	0	0	0.92512691	0	0	0	CMA1
ENSG00000092010	1825.570882	1469.254053	1431.159372	1830.605318	1845.397938	1804.922602	2590.339919	2472.727403	2366.18366	PSME1
ENSG00000092020	239.1673392	306.851367	266.6094209	213.9668553	263.78146	227.5812199	304.9408478	283.3866324	256.3554684	PPP2R3C
ENSG00000092036	89.96202666	122.3581775	107.7102061	102.2286086	125.4570359	100.8388332	64.63420144	66.49866826	94.14824724	HAUS4
ENSG00000092051	2.194195772	0.955923262	0	3.566114255	4.289129431	2.775380731	0.828643608	0	2.268632464	JPH4
ENSG00000092054	0	0	0	0	0	0	0	0	0	MYH7
ENSG00000092067	0	0	0	0	0	0	0	0	0	CEBPE
ENSG00000092068	1.097097886	2.867769785	2.132875368	3.566114255	6.433694147	1.850253821	0	0	2.268632464	SLC7A8
ENSG00000092094	376.3045749	294.4243646	313.532679	372.0645873	355.9977428	358.0241143	431.7233199	409.2225739	426.5029032	OSGEP
ENSG00000092096	9.873880975	5.73553957	10.66437684	9.509638013	8.578258862	12.95177674	2.485930824	1.023056435	3.402948696	SLC22A17
ENSG00000092098	381.7900644	347.000144	407.3791952	385.1403395	353.8531781	360.799495	245.278508	255.7641087	393.6077324	RNF31
ENSG00000092108	522.2185938	1025.70566	987.5212952	471.9157864	490.0330375	492.1675163	784.7254969	763.2001003	524.0540991	SCFD1
ENSG00000092140	422.3826861	548.6999522	478.83052	431.4998248	433.2020725	461.6383282	288.3679756	337.6086235	518.3825179	G2E3
ENSG00000092148	5060.912548	4367.613383	4281.7473	5179.186603	5392.507977	5551.686589	5164.93561	5329.100969	4496.429543	HECTD1
ENSG00000092199	8724.12239	8704.637221	8678.669871	8767.886248	8923.533781	8922.84905	13094.2263	13009.18562	10859.9436	HNRNPC
ENSG00000092200	9.873880975	8.603309355	2.132875368	3.566114255	11.79510594	7.401015282	12.42965412	17.39195939	10.20884609	RPGRIP1
ENSG00000092201	2415.809545	3024.5412	2847.388616	2455.864017	2590.634176	2619.034283	3137.2447	3059.961796	2994.594852	SUPT16H
ENSG00000092203	1482.179244	1754.119185	1706.300294	1457.352025	1431.496948	1544.036813	1726.893279	1574.483853	1556.28187	TOX4
ENSG00000092208	77.89394991	85.07717029	85.3150147	66.56746609	92.21628277	55.50761462	117.6673924	117.65149	90.74529855	GEMIN2
ENSG00000092295	27.42744715	17.20661871	22.39519136	28.52891404	45.03585903	17.5774113	33.97438793	31.71474948	40.83538435	TGM1
ENSG00000092330	846.9595681	891.8764032	969.3918545	835.6594404	865.3318627	766.9302086	1271.139295	1207.206593	905.184353	TINF2
ENSG00000092345	0	0	0	0	0	0	0	0	1.134316232	DAZL
ENSG00000092377	0	0	0	0	0	0	0	0	0	TBL1Y
ENSG00000092421	47.1752091	70.73832137	41.59106967	60.62394233	38.60216488	30.52918804	670.372679	783.661229	1022.018925	SEMA6A
ENSG00000092439	1108.068865	1135.636835	1034.444553	1179.195114	1167.715488	1183.237318	1282.740305	1193.906859	1034.496403	TRPM7
ENSG00000092445	1061.990754	1067.766283	1080.301374	1100.7406	1066.920946	1015.789348	140.0407698	146.2970702	137.2522641	TYRO3
ENSG00000092470	223.8079688	188.3168826	210.0882237	246.0618836	273.4320012	234.0571083	130.0970465	109.4670385	223.4602977	WDR76
ENSG00000092529	0	6.691462832	0	0	7.505976504	1.850253821	1.657287216	1.023056435	13.61179478	CAPN3
ENSG00000092531	1343.94491	1775.149497	1707.366732	1277.857608	1362.870877	1377.513969	1278.597087	1266.543866	882.4980284	SNAP23
ENSG00000092607	0	0	0	0	0	0	0.828643608	1.023056435	0	TBX15
ENSG00000092621	92.15622243	126.1818705	127.9725221	103.4173134	105.0836711	86.96192957	53.03319092	72.63700687	1987.322038	PHGDH
ENSG00000092758	183.215347	15.29477219	18.12944062	180.6831222	187.6494126	182.2500013	20.7160902	25.57641087	62.38739275	COL9A3
ENSG00000092820	3799.249979	4874.252711	4827.763394	3797.911681	3991.034936	3802.271601	2694.749014	2514.672717	3084.205834	EZR
ENSG00000092841	13065.33873	13825.51813	13976.73228	12106.9579	12408.45144	12207.04958	8951.008255	8841.253709	9414.824724	MYL6
ENSG00000092847	1115.74855	1170.050072	1298.921099	1132.835628	1077.64377	1149.007623	1006.801984	1067.047861	1036.765036	AGO1
ENSG00000092850	3.291293658	0	4.265750735	1.188704752	5.361411789	2.775380731	0.828643608	0	3.402948696	TEKT2
ENSG00000092853	481.625972	232.2893526	266.6094209	581.2766235	574.7433438	555.0761462	565.9635844	540.1737975	379.9959377	CLSPN
ENSG00000092871	152.4966062	244.716355	229.284102	166.4186652	172.6374596	174.848986	128.4397593	124.812885	165.6101698	RFFL
ENSG00000092929	48.27230699	28.67769785	26.66094209	52.30300907	51.46955317	76.78553355	960.3979419	898.2435497	651.0975171	UNC13D
ENSG00000092931	371.9161834	418.6943886	405.2463198	376.8194063	390.3107782	347.8477183	413.4931605	414.3378561	425.3685869	MFSD11
ENSG00000092964	6525.538226	6430.495781	6206.66732	6380.967107	6457.284359	6043.854105	5374.582443	5367.977113	5107.825992	DPYSL2
ENSG00000092969	1226.555437	895.7000962	830.7549557	1243.38517	1249.208947	1250.771583	1705.348546	1707.48119	1713.951826	TGFB2
ENSG00000092978	165.6617808	238.0248922	237.8156035	187.8153508	205.8782127	185.950509	156.6136419	176.9887632	156.53564	GPATCH2
ENSG00000093000	1842.027351	1694.851943	1716.964671	1837.737546	1789.639255	1770.692906	2089.83918	2120.795989	1969.172978	NUP50
ENSG00000093009	330.2264637	130.0055636	138.6368989	285.2891404	325.9738368	314.5431495	480.6132927	410.2456303	335.7576046	CDC45
ENSG00000093010	2142.632172	1941.480145	1957.979587	2224.06659	1991.228338	2273.961946	3945.172218	3563.305562	3222.592415	COMT
ENSG00000093072	31.8158387	4.779616308	5.332188419	29.71761879	23.59021187	37.93020332	389.4624958	421.4992511	698.7387988	ADA2
ENSG00000093100	4.388391544	1.911846523	2.132875368	0	1.072282358	0	1.657287216	2.046112869	4.537264927	NA
ENSG00000093134	0	0	0	0	0	0	0	0	0	NA
ENSG00000093144	662.6471232	971.2180339	877.6782137	745.3178793	811.7177448	733.6256399	974.4848832	994.4108546	719.156491	ECHDC1
[truncated: 56,303 more rows]
