# Supplementary material for: Further characterisation of immortalised human lymphatic endothelial cells to explore their transcriptomic profile and VEGFC response
Source: Sci Rep. 2025 Dec 13;15:45765. doi: 10.1038/s41598-025-28510-8 (PMC12756254; doi:10.1038/s41598-025-28510-8)
Supplement: Supplementary file 3 — Supplementary Material 3 [file 41598_2025_28510_MOESM3_ESM.csv]

	baseMean	log2FoldChange	lfcSE	stat	pvalue	padj	symbol	diff_expression
ENSG00000000003	554.267325118513	0.593540330063679	0.240672662988792	2.46617261259672	0.0136565505752007	0.0416151480502531	TSPAN6	NA
ENSG00000000005	0	NA	NA	NA	NA	NA	TNMD	NA
ENSG00000000419	566.060551561317	-0.361652495898032	0.121353013460336	-2.98016905872913	0.00288089340706578	0.0109061184940417	DPM1	NA
ENSG00000000457	98.9441399846511	-0.351961146066794	0.214488814784155	-1.64093007097354	0.10081193199148	0.211017703100349	SCYL3	NA
ENSG00000000460	134.346383996052	-0.34080278937248	0.219318397506873	-1.55391792593141	0.120203995216994	0.241118592770368	FIRRM	NA
ENSG00000000938	2.61455310173765	-0.910557824796242	1.39916235029002	-0.650787826450235	0.515183459605455	0.683085164340104	FGR	NA
ENSG00000000971	4.26110787265067	-3.58860734805078	1.40622452628064	-2.55194478618743	0.0107123493487066	0.0337538826718986	CFH	DOWN
ENSG00000001036	1215.57236707126	0.436745595627382	0.0997305291858405	4.37925677515998	1.19084750025025e-05	7.75755523824187e-05	FUCA2	NA
ENSG00000001084	453.819366327077	-0.0085110908705481	0.157739684386922	-0.0539565607958939	0.956969773257404	0.978315576117736	GCLC	NA
ENSG00000001167	543.205437490697	-0.26004589732257	0.109259494339812	-2.38007597320368	0.0173090690028865	0.0507772946435353	NFYA	NA
ENSG00000001460	178.893348535953	-0.123820881195819	0.183633903791367	-0.67428115745171	0.500132581100267	0.670507045054503	STPG1	NA
ENSG00000001461	731.509556386091	0.50478928843225	0.107135366368257	4.71169610506707	2.45663536240387e-06	1.7984021402064e-05	NIPAL3	NA
ENSG00000001497	494.782321664497	-0.300507704406347	0.12660977812257	-2.37349522969252	0.0176206206582264	0.0516051520519015	LAS1L	NA
ENSG00000001561	25.3077352868404	1.30206447948735	0.414671599906615	3.13998952371124	0.00168953876538794	0.00684773035653146	ENPP4	UP
ENSG00000001617	3187.77850217993	-0.262707871409034	0.114262661928931	-2.29915763359717	0.0214959897881051	0.0609074038224056	SEMA3F	NA
ENSG00000001626	0	NA	NA	NA	NA	NA	CFTR	NA
ENSG00000001629	1352.7168972771	0.0171075932695711	0.170240901306433	0.10049049986394	0.91995492467063	0.958304960308863	ANKIB1	NA
ENSG00000001630	74.6390173320016	0.803960386895921	0.391752358869501	2.05221581617517	0.0401486930572144	0.101213790147835	CYP51A1	NA
ENSG00000001631	572.709986607503	-0.097394518103687	0.128072359190596	-0.760464777249444	0.446976815756997	0.626389138641469	KRIT1	NA
ENSG00000002016	150.319155943018	-0.287920359859735	0.258162155682985	-1.11526942861948	0.264734981898071	0.434472126257267	RAD52	NA
ENSG00000002079	64.2821658165597	-2.28419798083987	0.426401513734228	-5.35691808604505	8.46534755016469e-08	7.77437260055723e-07	MYH16	DOWN
ENSG00000002330	54.0368619782908	0.342821877523415	0.283948331247614	1.20733894091619	0.227301639775181	0.389496604176236	BAD	NA
ENSG00000002549	3439.2731465159	1.08934066702498	0.143892943601227	7.57049400590406	3.71807589213921e-14	6.93455215331384e-13	LAP3	UP
ENSG00000002586	16334.6978504934	-0.128988382296667	0.110217141703426	-1.17031144432824	0.241875658043142	0.407856765668038	CD99	NA
ENSG00000002587	84.2993071640885	1.72047257518628	0.268297331730672	6.41255939478876	1.43096645830598e-10	1.84018100200106e-09	HS3ST1	UP
ENSG00000002726	0	NA	NA	NA	NA	NA	AOC1	NA
ENSG00000002745	0	NA	NA	NA	NA	NA	WNT16	NA
ENSG00000002746	0	NA	NA	NA	NA	NA	HECW1	NA
ENSG00000002822	534.465385917291	0.247420874449544	0.156621349783091	1.57973912747019	0.114166621102611	0.23165601838392	MAD1L1	NA
ENSG00000002834	9718.37641501913	0.107232542721535	0.125954016144065	0.851362632207644	0.394567942722205	0.575643946798316	LASP1	NA
ENSG00000002919	583.718143818898	0.161080832220173	0.173934594583553	0.926100024011011	0.3543940015195	0.53486271891645	SNX11	NA
ENSG00000002933	0	NA	NA	NA	NA	NA	TMEM176A	NA
ENSG00000003056	1176.31715212145	0.295709900684617	0.0964429498434843	3.06616399814108	0.00216824352813105	0.00851319490003709	M6PR	NA
ENSG00000003096	0.434503218969938	-2.20858699963316	3.62676957188323	-0.608968106701726	0.542545579041322	NA	KLHL13	NA
ENSG00000003137	1.14816948567783	-0.128142532608838	2.05300967430307	-0.0624169161074892	0.950230824119352	NA	CYP26B1	NA
ENSG00000003147	325.656832619337	0.0840025668191841	0.175782311619935	0.477878382899009	0.632736768110647	0.773269419438142	ICA1	NA
ENSG00000003249	2139.51825219396	0.444000541159073	0.101743168622908	4.36393467166998	1.27743739650142e-05	8.279797816935e-05	DBNDD1	NA
ENSG00000003393	1091.99821475902	0.265439368137446	0.103748800943505	2.55848130988991	0.0105130471240943	0.0332188930611187	ALS2	NA
ENSG00000003400	1603.41242298569	0.071273922116436	0.19253304819181	0.370190586944999	0.71124048971447	0.830181189593698	CASP10	NA
ENSG00000003402	5211.84032347595	-0.100443334881121	0.193791978833681	-0.518304913782448	0.604245545082766	0.752089136202187	CFLAR	NA
ENSG00000003436	4588.03235003341	-1.05586795127291	0.178504153459146	-5.9150889814705	3.31696214466397e-09	3.62858398415984e-08	TFPI	DOWN
ENSG00000003509	193.105617093587	-0.581255731511006	0.160062301814711	-3.6314342910292	0.000281850424303379	0.00139276163935914	NDUFAF7	NA
ENSG00000003756	1124.01905356606	-0.120669906331512	0.134324470223223	-0.898346415444488	0.369000894347599	0.550051367374955	RBM5	NA
ENSG00000003987	17.9070808036053	-0.636652094068961	0.51204471553517	-1.24335253299813	0.213737953684879	0.372256259542481	MTMR7	NA
ENSG00000003989	95.9979766101513	-0.895016813430058	0.451103837115001	-1.9840594111415	0.0472492172293063	0.115457626081114	SLC7A2	NA
ENSG00000004059	1735.66078017912	0.50226376941526	0.0873518296104905	5.7498940967224	8.92993670027642e-09	9.29568922066988e-08	ARF5	NA
ENSG00000004139	50.5561148227011	0.293105915047885	0.332793180068165	0.880744956936464	0.378455877853202	0.559012916874811	SARM1	NA
ENSG00000004142	1928.17863218253	-0.400431033330887	0.13300901471216	-3.01055559427641	0.00260770205569232	0.00998921874809766	POLDIP2	NA
ENSG00000004399	17551.7007241734	0.942066417486084	0.0673358114514215	13.9905705029741	1.77978472764264e-44	1.88102821952657e-42	PLXND1	NA
ENSG00000004455	1599.34368316231	-0.624575471238056	0.0939103803068886	-6.65076074867351	2.91581933203773e-11	4.06303038191222e-10	AK2	NA
ENSG00000004468	65.0544397583684	-5.76793770806743	0.717899364693249	-8.03446554174347	9.39876883556397e-16	2.06335514243635e-14	CD38	DOWN
ENSG00000004478	841.564948739261	-0.118820501297355	0.126000035990279	-0.943019582204904	0.345670886799477	0.525929878979602	FKBP4	NA
ENSG00000004487	1490.07779941525	0.435831297368275	0.0875924776130348	4.97567039139692	6.50222084623334e-07	5.22690994958433e-06	KDM1A	NA
ENSG00000004534	970.286841464244	0.343612282854851	0.150676016908445	2.28047097278687	0.0225797704653139	0.0633839391247659	RBM6	NA
ENSG00000004660	116.64899302211	0.877151342048359	0.229009168451903	3.8302018560125	0.000128038183174643	0.000679579171454657	CAMKK1	NA
ENSG00000004700	1425.81477549008	-0.0625579239847918	0.101211231394928	-0.618092706931797	0.536514229488379	0.69947567998212	RECQL	NA
ENSG00000004766	514.451544954598	-0.452801102539954	0.149527162169927	-3.02821972923808	0.00245999147381218	0.00950813251298987	VPS50	NA
ENSG00000004776	23.9629201672522	-4.20597308974609	0.764086853526218	-5.50457460475306	3.70060729216208e-08	3.54148667183111e-07	HSPB6	DOWN
ENSG00000004777	151.905717913416	0.340061942242562	0.231932627083519	1.46621002193066	0.142591079150352	0.27557349594347	ARHGAP33	NA
ENSG00000004779	1034.04306078618	-0.475415815166279	0.151291804620677	-3.14237652434813	0.00167582379108996	0.00680212128929087	NDUFAB1	NA
ENSG00000004799	647.572389685226	-0.729732344119373	0.186325010103206	-3.91644870280791	8.98629258637467e-05	0.000492501799130271	PDK4	NA
ENSG00000004809	7.18089200252335	4.38457741659036	1.24606351837173	3.51874310734963	0.000433596346287895	0.00205041245319173	SLC22A16	UP
ENSG00000004838	1.19655787767103	0.548703748360677	1.68174426214488	0.326270623133191	0.744219612499303	NA	ZMYND10	NA
ENSG00000004846	0.551795880735591	1.0756720628537	2.90423292011846	0.370380782960696	0.711098790287356	NA	ABCB5	NA
ENSG00000004848	0.183471658572277	-0.854262623389633	4.0804728567969	-0.209353830639181	0.834172031908065	NA	ARX	NA
ENSG00000004864	568.248191024187	0.0896969711963607	0.174986681984886	0.512593130968151	0.608235959156677	0.75457932559649	SLC25A13	NA
ENSG00000004866	265.398349640522	0.245367804034238	0.157807148432775	1.55485861363729	0.119979745898312	0.240718699732287	ST7	NA
ENSG00000004897	2080.55195154117	-0.00350997170046181	0.104189434277887	-0.0336883650898829	0.973125657020806	0.986695849669169	CDC27	NA
ENSG00000004939	0	NA	NA	NA	NA	NA	SLC4A1	NA
ENSG00000004948	0	NA	NA	NA	NA	NA	CALCR	NA
ENSG00000004961	540.757187028801	0.223265146766546	0.116161475489592	1.92202402582731	0.0546027346817668	0.13007231044993	HCCS	NA
ENSG00000004975	967.98937634491	0.310350159685808	0.16223373669485	1.91298163999979	0.055750402923722	0.132384105948153	DVL2	NA
ENSG00000005001	0	NA	NA	NA	NA	NA	PRSS22	NA
ENSG00000005007	3856.31368086614	0.426662156682841	0.0865925447915891	4.92723891773513	8.33997520340006e-07	6.59727854433377e-06	UPF1	NA
ENSG00000005020	1675.95908788392	-0.242026059910685	0.113226170141494	-2.13754523011982	0.0325536710227469	0.0854540221374806	SKAP2	NA
ENSG00000005022	4470.17961723192	-0.0557628993601408	0.082089064177441	-0.679297540042673	0.496949354799827	0.667956235901684	SLC25A5	NA
ENSG00000005059	826.002570063873	-0.231111746105754	0.105718565550205	-2.1861036886279	0.0288080201980403	0.0774176760232643	MCUB	NA
ENSG00000005073	97.4302585852257	2.3770268089233	0.376935237118056	6.30619420751799	2.85980159924842e-10	3.55471868451566e-09	HOXA11	UP
ENSG00000005075	769.371386966501	0.161840931544395	0.123655206228792	1.30880806785401	0.190599373384626	0.342505108299922	POLR2J	NA
ENSG00000005100	866.172702296259	-0.83951421581669	0.125059108959133	-6.71293936766356	1.90742387825586e-11	2.7126092080402e-10	DHX33	NA
ENSG00000005102	2.55143808906322	1.53747804971772	1.25569851496606	1.22440062753381	0.220801132709219	0.381174213233798	MEOX1	NA
ENSG00000005108	702.310961233142	0.885195134120446	0.132040221970607	6.70398096057043	2.02816700289305e-11	2.86745453237972e-10	THSD7A	NA
ENSG00000005156	351.891032384997	0.156286191665935	0.141348659269564	1.10567862810699	0.268865643615098	0.439571463496163	LIG3	NA
ENSG00000005175	435.891946498733	0.279133754543865	0.164727153404001	1.69452181243779	0.0901661704165697	0.193724050436223	RPAP3	NA
ENSG00000005187	0.860198669473328	2.01045882297604	2.2228165023894	0.904464592922951	0.36574910092001	NA	ACSM3	NA
ENSG00000005189	72.9158485049643	-0.210220411426245	0.344131575867007	-0.61087219589372	0.541284193141719	0.702773432323818	REXO5	NA
ENSG00000005194	986.427720361946	-0.509415613464566	0.118459431097713	-4.3003381726894	1.70537667807936e-05	0.000107789837682133	CIAPIN1	NA
ENSG00000005206	624.154746072537	0.540806906705451	0.109597421185619	4.93448569186236	8.0362236227442e-07	6.37002463473342e-06	SPPL2B	NA
ENSG00000005238	1006.42443185883	1.14053345520168	0.155704258509049	7.32499846903925	2.3890144157688e-13	4.08902016065349e-12	ATOSB	UP
ENSG00000005243	138.445004636019	2.05476647835834	0.245971993303051	8.353660312159	6.61794890178043e-17	1.59003415787994e-15	COPZ2	UP
ENSG00000005249	1804.09974442631	2.06015051132856	0.174693447903724	11.792946650546	4.24426693199084e-32	2.7362788910545e-30	PRKAR2B	UP
ENSG00000005302	920.523990007421	0.2157420474873	0.151953587909648	1.41978909781044	0.155669089835055	0.294281679845547	MSL3	NA
ENSG00000005339	2582.98095112725	-0.17130812530326	0.0850395613129755	-2.01445212861324	0.0439620860751593	0.109087703158639	CREBBP	NA
ENSG00000005379	0	NA	NA	NA	NA	NA	TSPOAP1	NA
ENSG00000005381	0	NA	NA	NA	NA	NA	MPO	NA
ENSG00000005421	0	NA	NA	NA	NA	NA	PON1	NA
ENSG00000005436	249.403928580449	-0.172325419287797	0.174719129466316	-0.986299667438647	0.323986082920478	0.503189177689309	GCFC2	NA
ENSG00000005448	384.646145784074	-0.591416191809242	0.261906776038744	-2.25811718487861	0.0239383545213096	0.0665217981029668	WDR54	NA
ENSG00000005469	83.2538414247271	0.265558430436951	0.234502145954536	1.13243496922385	0.257451610091937	0.425782109466874	CROT	NA
ENSG00000005471	1.11758537673098	0.050147502192727	2.87981625600259	0.0174134381275893	0.986106788705762	NA	ABCB4	NA
ENSG00000005483	1748.56237617826	-0.285192934029069	0.105855403597984	-2.69417454693357	0.0070563201087983	0.0236486375366952	KMT2E	NA
ENSG00000005486	771.946116396063	0.72149063116897	0.125508342883745	5.74854718492512	9.00135272879648e-09	9.35995500686305e-08	RHBDD2	NA
ENSG00000005513	90.2885489914148	5.32456062222956	0.456802304499559	11.6561597211353	2.13454306432319e-31	1.31478335691321e-29	SOX8	UP
ENSG00000005700	1332.21993899467	0.0120271973314886	0.124357350513555	0.0967148084276504	0.922952879537921	0.959870763785688	IBTK	NA
ENSG00000005801	279.410468860944	0.0555410423371543	0.222570131980404	0.249544005940762	0.802940005451044	0.889646118551137	ZNF195	NA
ENSG00000005810	1819.54254265179	-0.929137420490557	0.116023708439657	-8.00816861472582	1.1642920301967e-15	2.52450360493658e-14	MYCBP2	NA
ENSG00000005812	710.399073324318	-1.00114249319001	0.107035919273383	-9.35333204018152	8.49291138193072e-21	2.8078871630414e-19	FBXL3	DOWN
ENSG00000005844	1.32109227175045	-3.81248053236695	2.14828854797403	-1.77465943109103	0.0759541377407701	NA	ITGAL	NA
ENSG00000005882	241.864585399118	0.0645350750030456	0.21665650653843	0.297868160223466	0.765803789923866	0.867229410440745	PDK2	NA
ENSG00000005884	7506.50965802622	-0.115800986010355	0.186206747867673	-0.621894680705384	0.534011123058736	0.697387517290954	ITGA3	NA
ENSG00000005889	589.46986882736	-0.0573456958474174	0.121448437472457	-0.472181421522386	0.636797299451087	0.776416602703365	ZFX	NA
ENSG00000005893	3955.43060472133	0.603689174577752	0.0894930843843039	6.74565167499839	1.52341697344065e-11	2.18254871728264e-10	LAMP2	NA
ENSG00000005961	13.4497065854505	2.00865824675192	0.718109680060335	2.79714687397495	0.0051556090586699	0.0179698386743079	ITGA2B	UP
ENSG00000005981	0.443486055316813	-0.580319276075267	3.68437412918366	-0.157508237689164	0.874844316191907	NA	ASB4	NA
ENSG00000006007	1034.44935221141	0.733061435459445	0.103788945150145	7.06300111634214	1.62944413234565e-12	2.56428632739603e-11	GDE1	NA
ENSG00000006015	830.454121039183	0.640927804860641	0.120538548718522	5.31720193808965	1.05375100578118e-07	9.5325529479952e-07	REX1BD	NA
ENSG00000006016	158.400917448083	3.18417690755556	0.217327851249002	14.6514903140846	1.3179289007236e-48	1.66601718097354e-46	CRLF1	UP
ENSG00000006025	356.281230610115	0.570166935688189	0.127505557847727	4.4717026089883	7.75992913499204e-06	5.20224573309813e-05	OSBPL7	NA
ENSG00000006042	589.568067448149	1.30315157287192	0.148211121432037	8.7925356766799	1.46221735906978e-18	4.00010550802949e-17	TMEM98	UP
ENSG00000006047	8.4415604863958	3.25484245124157	0.932364929938429	3.49095332388415	0.000481300330712335	0.00224796660137823	YBX2	UP
ENSG00000006059	0	NA	NA	NA	NA	NA	KRT33A	NA
ENSG00000006062	166.183521007035	0.0820755580679124	0.198151279031722	0.414206552029234	0.678722843806046	0.807925807610336	MAP3K14	NA
ENSG00000006071	0	NA	NA	NA	NA	NA	ABCC8	NA
ENSG00000006116	0	NA	NA	NA	NA	NA	CACNG3	NA
ENSG00000006118	3424.54106786613	1.2089110825746	0.0931841677861289	12.9733527840183	1.73281588131419e-38	1.48952853157768e-36	TMEM132A	UP
ENSG00000006125	7561.59770497709	-0.0394471559667255	0.0724064943982759	-0.544801350963689	0.58589014943725	0.737356935207304	AP2B1	NA
ENSG00000006128	0	NA	NA	NA	NA	NA	TAC1	NA
ENSG00000006194	452.53758807219	0.00745217174992045	0.142930891295316	0.0521382864290908	0.958418506279518	0.979091746587882	ZNF263	NA
ENSG00000006210	1722.48627456368	1.30907532464727	0.537288746300879	2.43644657302053	0.0148323603805956	0.0446355503533684	CX3CL1	UP
ENSG00000006282	2410.05141559122	1.05094765523729	0.109495033042457	9.5981308561255	8.14072582366659e-22	2.86793767132123e-20	SPATA20	UP
ENSG00000006283	2.8100615175353	3.09370019146447	1.59703774388668	1.93714907697509	0.0527271229536285	0.126400010541166	CACNA1G	NA
ENSG00000006327	1726.07537129319	-0.0531529051489529	0.224369294357403	-0.236899194701234	0.812734994743661	0.895420537358995	TNFRSF12A	NA
ENSG00000006377	0.30019613135079	-1.67052350026875	4.04588342266028	-0.412894620470881	0.679683822604213	NA	DLX6	NA
ENSG00000006432	6.97247105685186	3.00409756599678	0.951417031842855	3.15749820052934	0.00159129218841256	0.00649993288618528	MAP3K9	UP
ENSG00000006451	5910.29683496361	1.00259014912307	0.11614244452788	8.63241817578928	6.00683123478598e-18	1.58065473349654e-16	RALA	UP
ENSG00000006453	40.2706125483724	2.10104744986749	0.400896111346419	5.24087759996242	1.59814700125893e-07	1.40498914324314e-06	BAIAP2L1	UP
ENSG00000006459	375.345471855958	0.0059931754837063	0.271718517938166	0.0220565588579802	0.98240283904673	0.990649286235808	KDM7A	NA
ENSG00000006468	151.385657869353	0.204447372049147	0.184229103402093	1.10974524802916	0.267108818789505	0.437364685422266	ETV1	NA
ENSG00000006530	440.588820692105	-0.327658983313402	0.144844609803901	-2.26214136485304	0.0236886706292995	0.0660193242169204	AGK	NA
ENSG00000006534	50.1400155262522	-0.631281801704479	0.305706176370975	-2.06499524870056	0.0389234498566322	0.0987821078174943	ALDH3B1	NA
ENSG00000006555	0.366943317144554	-1.9249691706489	4.02375164515495	-0.478401586481307	0.632364404671943	NA	TTC22	NA
ENSG00000006576	411.73032621244	0.529470270090879	0.151612533467654	3.49225923464856	0.000478953165709819	0.00223862570758666	PHTF2	NA
ENSG00000006606	0	NA	NA	NA	NA	NA	CCL26	NA
ENSG00000006607	952.875451677944	-0.172372035564239	0.132890210515752	-1.29710107987079	0.194596410029471	0.347717033109757	FARP2	NA
ENSG00000006611	0	NA	NA	NA	NA	NA	USH1C	NA
ENSG00000006625	99.8458026526753	-0.126970116145195	0.221683701623436	-0.572753500664983	0.566811607201358	0.724540871661884	GGCT	NA
ENSG00000006634	227.65551805388	0.0788794560795581	0.155638057873177	0.506813417986966	0.612285740649583	0.757833191005981	DBF4	NA
ENSG00000006638	454.783825719128	0.415730620572143	0.255560071645849	1.6267432462934	0.10379163974962	0.215505539924574	TBXA2R	NA
ENSG00000006652	693.662090434533	-0.258354501651528	0.118302120308482	-2.18385351824506	0.0289730135056075	0.0777315930381404	IFRD1	NA
ENSG00000006659	0	NA	NA	NA	NA	NA	LGALS14	NA
ENSG00000006695	323.284870338272	-0.452447676567004	0.182193233308611	-2.48333962985671	0.0130156926021776	0.0398695772281781	COX10	NA
ENSG00000006704	419.964296116801	0.70591371639291	0.156577734548181	4.5083914288956	6.53209810742226e-06	4.43288805247909e-05	GTF2IRD1	NA
ENSG00000006712	986.082556063587	0.196802610117875	0.101406329910052	1.94073299262915	0.0522906723536895	0.125602818429298	PAF1	NA
ENSG00000006715	1609.8624969544	0.264410936508299	0.0868724906503933	3.04366704037974	0.00233713651597416	0.0090786417665106	VPS41	NA
ENSG00000006740	12.3795174617795	0.763626293470124	0.593077361875125	1.28756607916339	0.197897053560153	0.351802588041488	ARHGAP44	NA
ENSG00000006744	1812.95254323356	-0.324300895874569	0.137726178792686	-2.35467867269249	0.0185387288501749	0.0537890121048955	ELAC2	NA
ENSG00000006747	2.22545479651768	-3.45135831840538	1.77399566429227	-1.94552804602388	0.0517114575950783	0.124458847852963	SCIN	NA
ENSG00000006756	343.111359805182	-0.529118341749347	0.151082658787041	-3.50217785414518	0.000461471460187594	0.00216633968725443	ARSD	NA
ENSG00000006757	143.924443369598	-1.10233460149422	0.208532410517863	-5.28615479366833	1.24914203770243e-07	1.11643512713506e-06	PNPLA4	DOWN
ENSG00000006788	0	NA	NA	NA	NA	NA	MYH13	NA
ENSG00000006831	2042.66960232411	0.46218823186799	0.101832761396061	4.53869879920461	5.66024176824963e-06	3.87658413738371e-05	ADIPOR2	NA
ENSG00000006837	4.81988303055007	-0.599446535605171	0.934941530214278	-0.641159384018147	0.521419135138768	0.687722824107945	CDKL3	NA
ENSG00000007001	0.541815197223071	-0.955094959996081	3.50175245694206	-0.272747708965735	0.785047158106954	NA	UPP2	NA
ENSG00000007038	31.4901583047553	-8.37251520307836	2.03184222530978	-4.12065223312398	3.77801335146705e-05	0.000223662553506961	PRSS21	DOWN
ENSG00000007047	1716.45776590735	0.644749094743004	0.0928262061224597	6.9457658744819	3.76412584385347e-12	5.70995748595842e-11	MARK4	NA
ENSG00000007062	0.368324222163314	2.04854168702521	3.88079966271698	0.527865869167544	0.5975924353453	NA	PROM1	NA
ENSG00000007080	1431.0435901583	-0.101928138091392	0.149692578018762	-0.68091644516014	0.495924361685019	0.667339670169759	CCDC124	NA
ENSG00000007129	131.672293219063	0.822309502894069	0.251760144993451	3.2662417751446	0.00108985155010035	0.0046552161728116	CEACAM21	NA
ENSG00000007168	2850.58427587156	-0.127191450167802	0.104869467579807	-1.21285492434685	0.225185291908153	0.38700095350947	PAFAH1B1	NA
ENSG00000007171	52.4059455132628	-1.32212782216041	0.309300741610541	-4.27457048850266	1.91506112717282e-05	0.000120062227749269	NOS2	DOWN
ENSG00000007174	0	NA	NA	NA	NA	NA	DNAH9	NA
ENSG00000007202	3627.60081062469	-0.144724565466825	0.148200808027868	-0.976543700352904	0.328795103045497	0.50810806591141	BLTP2	NA
ENSG00000007216	0	NA	NA	NA	NA	NA	SLC13A2	NA
ENSG00000007237	234.358267187088	-0.765797257181558	0.164632122788312	-4.65156643923152	3.29423104903607e-06	2.3588938437396e-05	GAS7	NA
ENSG00000007255	239.888671835822	0.986578004860657	0.348689457215035	2.82938868510796	0.00466370205692489	0.0164569716261602	TRAPPC6A	NA
ENSG00000007264	38.5557145334371	-2.47900522339241	0.426655751995848	-5.81031712755752	6.23546118436829e-09	6.61547201134762e-08	MATK	DOWN
ENSG00000007306	0.667139448495345	-2.79904350298659	2.63124728854864	-1.06377059851737	0.287432633571558	NA	CEACAM7	NA
ENSG00000007312	10.1599765589363	0.374051538116297	0.639774193504374	0.584661810235614	0.558775137603891	0.717852536459438	CD79B	NA
ENSG00000007314	0.52803752415693	1.00035842690277	2.92958500413766	0.341467622714444	0.732751575045677	NA	SCN4A	NA
ENSG00000007341	171.291151098523	-0.695915474394912	0.181691375365937	-3.83020643106091	0.000128035802582361	0.000679579171454657	ST7L	NA
ENSG00000007350	1.8723199634989	-4.31174941432959	2.32275395518807	-1.85630914746649	0.0634095059946055	0.146506182707163	TKTL1	NA
ENSG00000007372	0	NA	NA	NA	NA	NA	PAX6	NA
ENSG00000007376	800.982286794801	0.144133419796727	0.114499509504883	1.25881255229814	0.208098045402902	0.365096543553839	RPUSD1	NA
ENSG00000007384	2281.71501764003	0.860014549000747	0.120349672051928	7.14596503951977	8.93658040945143e-13	1.4475913040134e-11	RHBDF1	NA
ENSG00000007392	525.602472045868	0.0103003447796287	0.143670091450675	0.0716944262763626	0.942845091936574	0.970841420240829	LUC7L	NA
ENSG00000007402	5.53875234989427	0.907685195172421	0.868957427667321	1.04456808385776	0.296222636977225	0.471659012248005	CACNA2D2	NA
ENSG00000007516	27.0283021983571	-0.842464686960962	0.393972019245979	-2.13838710823513	0.032485337919036	0.0853087468692566	BAIAP3	NA
ENSG00000007520	1405.72435478402	0.237498785737056	0.0953692562072742	2.49030762304447	0.0127632570943173	0.039257976377416	TSR3	NA
ENSG00000007541	697.887948161888	0.884010588053725	0.127619964133284	6.92689889123054	4.30165791895833e-12	6.46451948800102e-11	PIGQ	NA
ENSG00000007545	405.776644538519	0.00200686367154818	0.121391947018865	0.0165320988816195	0.986809894379366	0.993520248858286	CRAMP1	NA
ENSG00000007866	99.7989970163356	3.77076368601152	0.379506016541539	9.93597867136526	2.90311002471121e-23	1.12298101975879e-21	TEAD3	UP
ENSG00000007908	568.541146949332	-1.90884122930498	0.837819634997925	-2.27834386969184	0.0227060978244398	0.063692333288251	SELE	NA
ENSG00000007923	606.822695813055	-0.344639411917932	0.153184083396159	-2.24983826176404	0.02445921420901	0.067755036095168	DNAJC11	NA
ENSG00000007933	0	NA	NA	NA	NA	NA	FMO3	NA
ENSG00000007944	139.655616840597	-0.761146856142335	0.249041416634401	-3.05630632217178	0.00224082196791257	0.0087555025618984	MYLIP	NA
ENSG00000007952	3.39353123928011	-0.087177418188763	1.07649897251747	-0.0809823515064697	0.935455987858115	0.966849476896478	NOX1	NA
ENSG00000007968	68.8554021491114	0.680944835640473	0.448033344921632	1.51985302736693	0.128547918289156	0.2541913186413	E2F2	NA
ENSG00000008018	2208.00386499109	-0.0305458330147646	0.0793686402224547	-0.384860228538005	0.700340973518379	0.822988156779832	PSMB1	NA
ENSG00000008056	2.78647804064462	-2.82490172968254	1.57880178088394	-1.78926940917239	0.0735714381593047	0.164683244251144	SYN1	NA
ENSG00000008083	767.772445431021	-0.301072842427315	0.11114579568168	-2.70880999664245	0.00675249977027004	0.0227724669671827	JARID2	NA
ENSG00000008086	342.410755341991	-0.0967740708707873	0.162063129686197	-0.597138109440259	0.550415176070656	0.710652865179077	CDKL5	NA
ENSG00000008118	0	NA	NA	NA	NA	NA	CAMK1G	NA
ENSG00000008128	17.9431735108333	-0.380691237833848	0.486460236444582	-0.782574215348467	0.433877187960166	0.61324310818018	CDK11A	NA
ENSG00000008130	2311.25858562947	-0.2335717417198	0.10112612064708	-2.30970732611153	0.0209043629460494	0.0595012926769008	NADK	NA
ENSG00000008196	0	NA	NA	NA	NA	NA	TFAP2B	NA
ENSG00000008197	0	NA	NA	NA	NA	NA	TFAP2D	NA
ENSG00000008226	1.73959259026547	0.696800736110147	2.15560260437355	0.323251017927142	0.746505146301663	0.854429875406585	DLEC1	NA
ENSG00000008256	1383.51709565232	-0.270156210721742	0.111443135765543	-2.42416196265425	0.0153437606804761	0.0459102220484358	CYTH3	NA
ENSG00000008277	6.40613560940956	-0.546462715699283	0.949548116967044	-0.575497656132205	0.564954775381923	0.723197452555548	ADAM22	NA
ENSG00000008282	2261.9562202487	-0.332463434890771	0.0933969992765046	-3.55968004824763	0.000371306893999358	0.00178243897662983	SYPL1	NA
ENSG00000008283	632.399070524545	3.03092055618806	0.225069922402783	13.4665730712963	2.46022191856226e-41	2.40318950135923e-39	CYB561	UP
ENSG00000008294	3442.5605260663	0.0824531643751698	0.0970585834361236	0.849519552584796	0.395592255024643	0.576488080502684	SPAG9	NA
ENSG00000008300	77.7102776231424	0.151975426884709	0.31673756592106	0.479814973771016	0.631358964560274	0.772366460060737	CELSR3	NA
ENSG00000008311	534.132595859679	0.0328715688291435	0.18281395623198	0.179808858725378	0.857302628714744	0.922247630122468	AASS	NA
ENSG00000008323	7.30442177036448	1.19928299810482	0.820346990186939	1.46192161664606	0.143762690586744	0.277090726659693	PLEKHG6	NA
ENSG00000008324	243.75774256983	0.0428946324790757	0.153210724577748	0.279971474564161	0.779499390049151	0.875477463844078	SS18L2	NA
ENSG00000008382	80.5357094435931	0.771537685347299	0.2846913549945	2.71008469983995	0.00672660281888998	0.0226890870457187	MPND	NA
ENSG00000008394	1017.74737200421	-0.106360092595356	0.273796537283467	-0.388463980043836	0.697672704956115	0.821133559700373	MGST1	NA
ENSG00000008405	742.359766511165	-0.00826979728201704	0.224333758864667	-0.0368638109746377	0.970593594781236	0.985443244831273	CRY1	NA
ENSG00000008438	2.35915504704517	-0.33384008258047	1.42135975864897	-0.234873740127405	0.81430673182576	0.896627922121166	PGLYRP1	NA
ENSG00000008441	1262.58286208038	-0.140241823136614	0.104667347984977	-1.33988130813005	0.180283935924576	0.328835227752893	NFIX	NA
ENSG00000008513	5325.62600965728	0.229210582301423	0.115265749072351	1.98854025715437	0.0467519712928917	0.114459478072888	ST3GAL1	NA
ENSG00000008516	15.1913006512961	1.24989311319374	0.518824822191118	2.40908503165895	0.0159925714041159	0.0476011578219462	MMP25	UP
ENSG00000008517	4204.07112687588	1.96938160570896	0.158267712066508	12.4433567655378	1.51980025963567e-35	1.13932003184549e-33	IL32	UP
ENSG00000008710	3286.902450447	0.586358168361971	0.143903658790059	4.07465781823801	4.6082054136586e-05	0.000268294102665777	PKD1	NA
ENSG00000008735	37.9199179448102	0.713554153527232	0.426761584826661	1.67202058221116	0.0945202635197223	0.200980256896982	MAPK8IP2	NA
ENSG00000008838	2015.07525134211	-0.338341563045542	0.162285392567741	-2.08485531379117	0.0370824359784108	0.09480652931374	MED24	NA
ENSG00000008853	480.047373860384	-0.00891540685971695	0.275329945352602	-0.0323808107697818	0.974168365250334	0.987271081623979	RHOBTB2	NA
ENSG00000008869	1120.37915603082	-0.103186635013563	0.105448675869995	-0.978548418576441	0.327803156437049	0.507284433401262	HEATR5B	NA
ENSG00000008952	2010.62657432223	-0.0893852152782351	0.0877852996950096	-1.01822532461339	0.308570887017608	0.485920006986449	SEC62	NA
ENSG00000008988	10422.951596219	-0.536239789541049	0.0804707672649736	-6.66378372875857	2.66866093027045e-11	3.73477359279021e-10	RPS20	NA
ENSG00000009307	11031.778419443	-0.31395818217505	0.0710545579367802	-4.41855091765386	9.93648723480033e-06	6.56133832735654e-05	CSDE1	NA
ENSG00000009335	3882.26265606549	-0.0878283534855894	0.135153362845674	-0.649842161795685	0.515794181596087	0.683550320322365	UBE3C	NA
ENSG00000009413	1337.24469871809	-0.0366766889292378	0.0943439908293455	-0.388754902212909	0.697457464507976	0.821029936396982	REV3L	NA
ENSG00000009694	0	NA	NA	NA	NA	NA	TENM1	NA
ENSG00000009709	0	NA	NA	NA	NA	NA	PAX7	NA
ENSG00000009724	8.88642479706657	-0.0717176299702041	0.722055885919438	-0.0993242093427183	0.920880857179995	0.958627153186415	MASP2	NA
ENSG00000009765	0	NA	NA	NA	NA	NA	IYD	NA
ENSG00000009780	143.792916939749	0.0757504991446683	0.212766227030951	0.356026894877676	0.72182042389551	0.837828051285066	FAM76A	NA
ENSG00000009790	0.491874447310014	0.942933689975353	2.97998695311716	0.316422086676928	0.751682154779609	NA	TRAF3IP3	NA
ENSG00000009830	534.977154655044	0.177860996699726	0.181316196955927	0.980943785970533	0.326620463433187	0.506021017563382	POMT2	NA
ENSG00000009844	688.54963831866	-0.18520258750176	0.115371846267315	-1.60526673962249	0.108435115510146	0.222779219150386	VTA1	NA
ENSG00000009950	1.48400940443896	1.8901245016468	1.74453911918225	1.08345205955186	0.278607818952232	NA	MLXIPL	NA
ENSG00000009954	2530.64666907025	0.0873265070096617	0.0843895430915307	1.03480246261015	0.300761172633861	0.476510310674173	BAZ1B	NA
ENSG00000010017	960.143463659587	0.422192708184411	0.11511798984411	3.66747811316142	0.000244954510510317	0.00122451930415612	RANBP9	NA
ENSG00000010030	20.4839949700217	0.59238712844098	0.552953887994139	1.07131379542314	0.284028358920555	0.457859017326426	ETV7	NA
ENSG00000010072	305.85797365212	0.0255243152768527	0.149641064611096	0.170570259862747	0.864561684369374	0.927087542167866	SPRTN	NA
ENSG00000010165	857.01575469141	-0.0385887082566582	0.142448822378828	-0.270895242321032	0.786471604340411	0.879955229789351	METTL13	NA
ENSG00000010219	112.380919304863	-2.00729500721633	0.269686418887265	-7.44307042044792	9.83716129187396e-14	1.7519386422296e-12	DYRK4	DOWN
ENSG00000010244	1884.23230357337	-0.152396508081227	0.126238190607622	-1.20721397659216	0.227349749229466	0.389509389657817	ZNF207	NA
ENSG00000010256	2891.13378053912	-0.296465413892825	0.116086653397639	-2.5538285859385	0.010654569480883	0.0335947225839189	UQCRC1	NA
ENSG00000010270	1276.98474017038	-0.23481178492011	0.102230935451839	-2.29687602761621	0.0216258428801975	0.0612036036209979	STARD3NL	NA
ENSG00000010278	11735.2378747907	0.0746702606438796	0.194507902507822	0.383893197557239	0.701057608355639	0.823413809631773	CD9	NA
ENSG00000010282	0	NA	NA	NA	NA	NA	HHATL	NA
ENSG00000010292	2432.34551646588	-0.152598536794573	0.0967209958640082	-1.57771883375901	0.114630217567202	0.232396544860299	NCAPD2	NA
ENSG00000010295	922.154365351545	0.508143896327049	0.112723105006812	4.50789477717404	6.54740305313275e-06	4.44015857120058e-05	IFFO1	NA
ENSG00000010310	1.6991891874535	0.766499198991059	1.46932713713408	0.52166680898994	0.601902338043753	0.750379858199319	GIPR	NA
ENSG00000010318	98.26460420938	-0.254520577996976	0.222514538051795	-1.14383797223052	0.252690838868431	0.420412345338007	PHF7	NA
ENSG00000010319	113.130544782682	1.08669730926854	0.240928184897405	4.51046152915353	6.46867323381569e-06	4.39447169003264e-05	SEMA3G	UP
ENSG00000010322	2157.14897859617	0.922490088532612	0.128293569122856	7.19046242800544	6.45722451595913e-13	1.05748670078887e-11	NISCH	NA
ENSG00000010327	10582.6519836053	0.425530068463984	0.0920125484826095	4.62469603854532	3.75148130144406e-06	2.65583454799522e-05	STAB1	NA
ENSG00000010361	107.405413439647	-0.521450281899017	0.246721239885323	-2.11352002827722	0.0345562826195775	0.0896516515285376	FUZ	NA
ENSG00000010379	0.368324222163314	2.04854168702521	3.88079966271698	0.527865869167544	0.5975924353453	NA	SLC6A13	NA
ENSG00000010404	1616.86724347559	-0.370796012561051	0.0984310964231948	-3.76706169122459	0.000165180194235011	0.000858803800187995	IDS	NA
ENSG00000010438	39.6892662634107	1.51659215483984	0.573968675573162	2.64229080676812	0.00823473176084313	0.0269812718749875	PRSS3	UP
ENSG00000010539	137.259776562599	-0.387333853573451	0.19427371194467	-1.99375329629654	0.0461790218076795	0.113329331402402	ZNF200	NA
ENSG00000010610	0	NA	NA	NA	NA	NA	CD4	NA
ENSG00000010626	51.8676213586934	0.596815519205215	0.406920356179383	1.46666420134096	0.142467425804469	0.275463609165673	LRRC23	NA
ENSG00000010671	0.331778087463284	-1.79759300211736	4.03435993906295	-0.445570804109977	0.655907304046194	NA	BTK	NA
ENSG00000010704	117.989905547266	0.0943986235575864	0.221069373651483	0.427009051495329	0.669372734932921	0.801134781332773	HFE	NA
ENSG00000010803	574.788983787084	0.617687090773442	0.121824903195121	5.0702859150573	3.9721850986159e-07	3.29867033028468e-06	SCMH1	NA
ENSG00000010810	3012.67835551618	0.107508039153803	0.199455989673016	0.539006320793122	0.589882493163116	0.740502193825393	FYN	NA
ENSG00000010818	626.054685396462	-1.00694382506709	0.139203352585162	-7.23361762749977	4.70294736523147e-13	7.80769999922248e-12	HIVEP2	DOWN
ENSG00000010932	1.0189141243013	0.906458311216389	2.41389787320678	0.37551642978673	0.707276429765697	NA	FMO1	NA
ENSG00000011007	1552.81549088509	-0.44762689515946	0.135676827092852	-3.29921405704101	0.000969559480721711	0.00419044690874606	ELOA	NA
ENSG00000011009	2521.39199990227	-0.13118974940994	0.141068770783197	-0.929970174699836	0.352386527084708	0.532752897705412	LYPLA2	NA
ENSG00000011021	1011.51064592609	0.293415667972402	0.156037166514431	1.88042166188185	0.0600506336072274	0.140185794157802	CLCN6	NA
ENSG00000011028	2633.17899713976	3.08035858271724	0.190145816169387	16.1999808608629	5.04427711870377e-59	8.95058383053666e-57	MRC2	UP
ENSG00000011052	0	NA	NA	NA	NA	NA	NME1-NME2	NA
ENSG00000011083	0	NA	NA	NA	NA	NA	SLC6A7	NA
ENSG00000011105	5769.89652757999	1.18307757255433	0.0923718797355246	12.8077676446736	1.48340978611476e-37	1.23666502901921e-35	TSPAN9	UP
ENSG00000011114	1163.59256749637	-0.134143175035957	0.0954373668922994	-1.40556240604728	0.159854105954278	0.30057731511391	BTBD7	NA
ENSG00000011132	370.309143343093	0.11825047538176	0.167132762403498	0.707524208187709	0.479240774204714	0.653943545498333	APBA3	NA
ENSG00000011143	149.288459189116	-0.445555120127195	0.20995050450077	-2.12219123353219	0.0338216824205639	0.0880647764803617	MKS1	NA
ENSG00000011198	251.055362801885	0.470912530128767	0.168608950413692	2.79292723769026	0.00522334397815642	0.0181666419495636	ABHD5	NA
ENSG00000011201	1.62587524984772	-2.96520818698788	1.81258080737869	-1.63590399662021	0.101859681422452	0.212635520603523	ANOS1	NA
ENSG00000011243	505.525913148052	0.0917900891451252	0.150205326039984	0.611097432861275	0.541135079239034	0.702721452090039	AKAP8L	NA
ENSG00000011258	291.366547790999	-0.41450397004865	0.197310796209327	-2.10076680045882	0.0356614421293085	0.0919638913051117	MBTD1	NA
ENSG00000011260	619.432631913691	-0.448090208647553	0.112011222497473	-4.00040459033166	6.32342784195455e-05	0.000358339929361978	UTP18	NA
ENSG00000011275	1389.86254270848	0.0478028703794123	0.0983105394323312	0.486243597639049	0.626794463644463	0.768811731449317	RNF216	NA
ENSG00000011295	915.513327401534	-0.0451100711114053	0.10751175912243	-0.419582671510712	0.67479034944634	0.804829806896994	TTC19	NA
ENSG00000011304	11654.1059299656	-0.175782593505811	0.185062618432777	-0.949854676187146	0.342186099375693	0.522188839200353	PTBP1	NA
ENSG00000011332	44.5690413926068	0.729988500542076	0.327573740875225	2.22847075162882	0.0258491396415395	0.0709170717149954	DPF1	NA
ENSG00000011347	60.9998537029612	3.35261687791816	0.358651703609975	9.34783480511233	8.94602572632035e-21	2.94796572009791e-19	SYT7	UP
ENSG00000011376	653.620485658741	-0.375081613848468	0.220477807940721	-1.70122162113166	0.0889013793317372	0.191620628447133	LARS2	NA
ENSG00000011405	2437.87041382729	0.450754056566552	0.177899680018549	2.53375417268628	0.0112847866825593	0.0353055741228371	PIK3C2A	NA
ENSG00000011422	1272.91388875767	0.360414724522405	0.240184346808454	1.50057540931189	0.133465415590346	0.261721038521027	PLAUR	NA
ENSG00000011426	1801.17380219142	0.187424804933845	0.124012991794667	1.51133201627915	0.130703880727989	0.257506749226855	ANLN	NA
ENSG00000011451	2555.85774771801	0.306858884739671	0.0868275009725474	3.53412088684543	0.00040913390670268	0.00194567467163426	WIZ	NA
ENSG00000011454	1417.51793744812	-0.269007065907196	0.0927843654247143	-2.89927149553521	0.0037403086607938	0.0136493037374364	RABGAP1	NA
ENSG00000011465	0.869006437939877	-3.20645471638694	2.86982020966594	-1.11730160153837	0.263865390958157	NA	DCN	NA
ENSG00000011478	436.190179871649	0.458874493251256	0.141939101909024	3.23289697538998	0.00122541746962495	0.00516244811152606	QPCTL	NA
ENSG00000011485	1672.31174807996	-0.105273521145424	0.0887950739508504	-1.18557839372593	0.23578883902411	0.400561434832263	PPP5C	NA
ENSG00000011523	1331.7595478918	0.559411675578338	0.166581992877496	3.35817615046621	0.000784585973102868	0.00347087770031623	CEP68	NA
ENSG00000011566	706.173279600702	0.955767358896103	0.12455549916742	7.67342562379698	1.67462651562788e-14	3.23565948439149e-13	MAP4K3	NA
ENSG00000011590	1.69944607697684	3.1466043313851	1.80527190772734	1.74300852847501	0.0813321250996514	0.178268883902126	ZBTB32	NA
ENSG00000011600	0	NA	NA	NA	NA	NA	TYROBP	NA
ENSG00000011638	423.11702405347	4.51122663732126	0.18833004919171	23.9538334784221	8.42819512943477e-127	6.52038887993592e-124	LDAF1	UP
ENSG00000011677	0	NA	NA	NA	NA	NA	GABRA3	NA
ENSG00000012048	525.983791722521	-0.25244368673025	0.11508751061804	-2.19349332846444	0.0282718547395515	0.0762630324292422	BRCA1	NA
ENSG00000012061	609.193557818378	-0.202325930931653	0.105102017168615	-1.92504327112068	0.0542239450458043	0.129331029859527	ERCC1	NA
ENSG00000012124	3.67073946700011	-0.869798957256847	1.34096763768049	-0.648635308426505	0.516574127742849	0.684131758742429	CD22	NA
ENSG00000012171	20.1446747692526	1.35655111951783	0.484932275191644	2.79740324353895	0.0051515194274418	0.0179620582740494	SEMA3B	UP
ENSG00000012174	512.455222853252	-0.307911602600445	0.132993177247236	-2.31524360101596	0.0205996043519543	0.0587548957043426	MBTPS2	NA
ENSG00000012211	303.03366291593	0.417856992871641	0.166549733908954	2.50890219434434	0.012110701163911	0.037495289132576	PRICKLE3	NA
ENSG00000012223	2.02820335384643	2.47012236786324	1.58162384320192	1.56176348660918	0.118343716495354	0.238326303700192	LTF	NA
ENSG00000012232	4215.21774403931	0.889938688359484	0.10926634370584	8.14467344816916	3.8030685270783e-16	8.60294133125396e-15	EXTL3	NA
ENSG00000012504	0	NA	NA	NA	NA	NA	NR1H4	NA
ENSG00000012660	3680.5036443649	0.292610611673944	0.0817868977293933	3.5777199013233	0.000346604586334793	0.00167843748229876	ELOVL5	NA
ENSG00000012779	1.58267843065983	-0.258576392655901	1.88850973779578	-0.136920868069076	0.891093343848079	0.941686897316337	ALOX5	NA
ENSG00000012817	645.867441190926	-0.0151791221316617	0.139332953136525	-0.10894136519728	0.913248997192901	0.95373373945507	KDM5D	NA
ENSG00000012822	1629.4543914413	0.372359038288367	0.133431794455994	2.79063202144951	0.00526052415464736	0.0182762345383572	CALCOCO1	NA
ENSG00000012963	457.781671559642	0.128119247972659	0.128833863037342	0.994453204710035	0.320002276673118	0.498523079592007	UBR7	NA
ENSG00000012983	1346.7593420383	-0.0659245088890155	0.103556108505755	-0.636606665123493	0.524381082636609	0.689888750375801	MAP4K5	NA
ENSG00000013016	99.3757751298422	1.0055286115923	0.264124432799521	3.80702610862028	0.000140647901919402	0.000741016363667434	EHD3	UP
ENSG00000013275	1228.83852051512	-0.144352591715795	0.0990285632741911	-1.45768641837316	0.144926997228531	0.27896427681101	PSMC4	NA
ENSG00000013288	2126.81992822813	1.38801571487776	0.155617104541312	8.9194289983032	4.68698447418778e-19	1.31951916616108e-17	MAN2B2	UP
ENSG00000013293	59.3311235958981	-1.47596931212155	0.358857795393845	-4.11296433034618	3.90610758570231e-05	0.000230610582463578	SLC7A14	DOWN
ENSG00000013297	13859.7047834828	-1.31980947931039	0.11948719352873	-11.0456145159444	2.30187255390086e-28	1.24012582353751e-26	CLDN11	DOWN
ENSG00000013306	2035.8390541101	0.24710797871323	0.0918814069982102	2.68942310295752	0.0071575635485585	0.0239423100298634	SLC25A39	NA
ENSG00000013364	6271.60138483587	0.41493725129585	0.105627403288129	3.92831063132348	8.55446720071268e-05	0.000470167519548122	MVP	NA
ENSG00000013374	897.181248632616	-0.278508210950393	0.107867263405071	-2.58195306118519	0.0098242945890395	0.0313343802187686	NUB1	NA
ENSG00000013375	864.825657690093	0.32602763581702	0.138346609589192	2.35660011318767	0.0184430955283506	0.0535597463384127	PGM3	NA
ENSG00000013392	165.613588178516	0.635565911517821	0.191393641189332	3.32072637088867	0.00089783515302564	0.00391721851898689	RWDD2A	NA
ENSG00000013441	671.50291131909	-0.107873779302356	0.219910894979841	-0.490534037944071	0.623756049830541	0.766605182676018	CLK1	NA
ENSG00000013503	244.417133065222	0.403396253070516	0.156643703840066	2.57524715760288	0.0100168479893115	0.0318487353215967	POLR3B	NA
ENSG00000013523	485.94360354615	0.654033732077365	0.125766779537664	5.20036956087833	1.98892661053798e-07	1.7226972491901e-06	ANGEL1	NA
ENSG00000013561	840.533740473964	0.093780517145334	0.144874053633041	0.64732445040073	0.517421980365846	0.684832582101953	RNF14	NA
ENSG00000013563	447.858718171881	0.660787312968514	0.279583834314818	2.36346752518049	0.0181048133426309	0.052775462676688	DNASE1L1	NA
ENSG00000013573	587.524964586706	1.01937584068572	0.120239301870883	8.47789221015568	2.29310261418474e-17	5.67873209487158e-16	DDX11	UP
ENSG00000013583	1620.47178474132	0.0413177803017724	0.0868236972079937	0.475881373754357	0.634158892700421	0.774126934089803	HEBP1	NA
ENSG00000013588	495.402911359616	0.291844021982157	0.165038368533614	1.76834044455981	0.0770040063541385	0.17052146632647	GPRC5A	NA
ENSG00000013619	619.168149178527	0.243166762170612	0.14166097733893	1.71654019856735	0.0860632170929672	0.186734202579659	MAMLD1	NA
ENSG00000013725	0.53801820766945	2.59961518841927	3.40271095135393	0.763983548877371	0.444877046306613	NA	CD6	NA
ENSG00000013810	1525.49781974053	0.433705401263619	0.143599520020927	3.02024269440744	0.00252572210731955	0.00972332628934463	TACC3	NA
ENSG00000014123	687.409917485497	-0.165486345303804	0.135349177297034	-1.22266236565762	0.221457247014469	0.382070528219487	UFL1	NA
ENSG00000014138	428.023022614165	-0.0344702474708542	0.175732321786936	-0.196152006189545	0.844491191758105	0.91482604121169	POLA2	NA
ENSG00000014164	688.5347099149	0.208642695067507	0.107013978689988	1.94967701997072	0.051214626967515	0.123493591843749	ZC3H3	NA
ENSG00000014216	7703.00887104009	0.550317660877683	0.155141552685785	3.54719706842347	0.000389353230914352	0.00185891899262268	CAPN1	NA
ENSG00000014257	0	NA	NA	NA	NA	NA	ACP3	NA
ENSG00000014641	1531.48228605068	-0.183181675081778	0.106153697232799	-1.72562689625454	0.0844145573834565	0.183692839148676	MDH1	NA
ENSG00000014824	1223.46796364669	-0.370956737706066	0.113862928870931	-3.25792372798141	0.00112230566664142	0.00478222381549057	SLC30A9	NA
ENSG00000014914	68.9494415750764	0.657681738964384	0.261353695165927	2.51644323814453	0.0118545993606257	0.0368132762750231	MTMR11	NA
ENSG00000014919	917.74269634147	-0.324249640192473	0.107161145114069	-3.02581350588705	0.00247965193432291	0.00957455541260518	COX15	NA
ENSG00000015133	1354.02212177491	1.23570433813523	0.088804631698438	13.9148636112971	5.14580009425628e-44	5.32218821513426e-42	CCDC88C	UP
ENSG00000015153	275.046326636066	0.407691140184517	0.147712262687962	2.76003584784123	0.00577950193124238	0.0198264183845617	YAF2	NA
ENSG00000015171	1366.65231974296	-0.28948741368111	0.0924956916615024	-3.12973943414056	0.00174961422082818	0.00705573157736402	ZMYND11	NA
ENSG00000015285	4.04067409943278	-1.60927419446348	1.05579306906764	-1.52423258080735	0.127450621911587	0.252460311183121	WAS	NA
ENSG00000015413	110.151352131378	4.8187874275185	0.376392228577729	12.8025688673946	1.58615959947397e-37	1.31664861860198e-35	DPEP1	UP
ENSG00000015475	1358.32729078479	-0.0317753514111884	0.109249080582983	-0.290852346231442	0.771164248558421	0.870088649063898	BID	NA
ENSG00000015479	12.6087675805509	-0.466916242051075	0.676119012415987	-0.690582920280019	0.489827683901786	0.662680536310374	MATR3	NA
ENSG00000015520	0.134307087619148	-0.854262623389633	4.0804728567969	-0.209353830639181	0.834172031908065	NA	NPC1L1	NA
ENSG00000015532	869.039701371825	0.8967414121975	0.105861097666505	8.47092493809681	2.43452087402137e-17	6.00587604903664e-16	XYLT2	NA
ENSG00000015568	658.017741885405	0.409190920282166	0.189581004337601	2.15839620489345	0.0308970405459725	0.0818938825818355	RGPD5	NA
ENSG00000015592	0	NA	NA	NA	NA	NA	STMN4	NA
ENSG00000015676	1946.17072136348	-0.0346943503999181	0.0987399491294414	-0.35137095679922	0.725310068167016	0.839862421625951	NUDCD3	NA
ENSG00000016082	0	NA	NA	NA	NA	NA	ISL1	NA
ENSG00000016391	4.69219945914526	0.403960142690167	1.00992907125568	0.399988627110127	0.689164893389903	0.815161110444521	CHDH	NA
ENSG00000016402	1.56414456897894	-4.04301145294457	2.45641770582828	-1.64589737460034	0.0997848895796831	NA	IL20RA	NA
ENSG00000016490	0	NA	NA	NA	NA	NA	CLCA1	NA
ENSG00000016602	0.151113523499856	1.06929072825285	4.0804728567969	0.262050690147766	0.793282362159796	NA	CLCA4	NA
ENSG00000016864	667.662262511595	0.157229631753444	0.122301308546234	1.2855923916301	0.198585353433615	0.352578908261841	GLT8D1	NA
ENSG00000017260	2470.12968360058	-0.0124166915846782	0.0850517610678167	-0.14598982347676	0.883929422043839	0.938262386902469	ATP2C1	NA
ENSG00000017427	31.2081235698566	1.38160395048065	0.69330575486792	1.99277727147073	0.046285841633227	0.113548257613932	IGF1	NA
ENSG00000017483	533.098244869117	-0.263055933288798	0.172024207006778	-1.52917974665294	0.126219890045554	0.25043279579104	SLC38A5	NA
ENSG00000017797	3174.484899303	0.129817636160414	0.07880922108789	1.64723917288356	0.0995088949987174	0.208855294429755	RALBP1	NA
ENSG00000018189	580.067170221758	-0.0412329441029106	0.123048432010735	-0.335095242004493	0.737553241918751	0.848502096832653	RUFY3	NA
ENSG00000018236	0.268614175238296	-1.53454173610551	4.05934708889169	-0.37802673742897	0.705410731625016	NA	CNTN1	NA
ENSG00000018280	9.86185785619077	-0.740956601986698	0.707173213328742	-1.04777243823891	0.294743463886481	0.469961528032022	SLC11A1	NA
ENSG00000018408	7148.62658425554	-0.212738544298194	0.0885095430199503	-2.40356618099636	0.016236027876693	0.048148165989485	WWTR1	NA
ENSG00000018510	3365.61351824014	0.372065128673236	0.0751020543008685	4.95412718249617	7.26556748913673e-07	5.79716752505749e-06	AGPS	NA
ENSG00000018607	0	NA	NA	NA	NA	NA	NA	NA
ENSG00000018610	275.899663267426	-0.101730213667921	0.170674292873692	-0.596048836383387	0.551142602278938	0.711250116719982	STEEP1	NA
ENSG00000018625	0	NA	NA	NA	NA	NA	ATP1A2	NA
ENSG00000018699	570.909310522284	-0.536967189040966	0.143269485878216	-3.74795222967023	0.00017828419816669	0.000919518580464518	TTC27	NA
ENSG00000018869	34.8504292377636	-0.462771789823345	0.399186812652735	-1.15928626686855	0.246339517694767	0.412756875312699	ZNF582	NA
ENSG00000019102	46.9243627048431	2.80990440616788	0.376060996243116	7.47193788837205	7.90223085600877e-14	1.4217399719634e-12	VSIG2	UP
ENSG00000019144	1994.47358926483	1.03149507324392	0.0919817318201776	11.2141297280689	3.4758857716122e-29	1.95427635781255e-27	PHLDB1	UP
ENSG00000019169	0	NA	NA	NA	NA	NA	MARCO	NA
ENSG00000019186	0	NA	NA	NA	NA	NA	CYP24A1	NA
ENSG00000019485	291.489575815744	0.677693152577508	0.163959725898614	4.1332903483662	3.57606498515333e-05	0.000212814378085694	PRDM11	NA
ENSG00000019505	14.1100125271994	0.912285592120031	0.578481399766667	1.5770353074239	0.11478740118312	0.232642054519828	SYT13	NA
ENSG00000019549	228.019490767272	-1.18231940022576	0.195985487291375	-6.03268852488033	1.61254046087183e-09	1.8389236470355e-08	SNAI2	DOWN
ENSG00000019582	20.4780722009443	-4.03776468635589	0.812199297593967	-4.97139642735131	6.64723724363018e-07	5.33461475224279e-06	CD74	DOWN
ENSG00000019991	2.95556730009193	-4.96256963140296	1.6324477999124	-3.03995609027697	0.00236612642481439	0.00918387541287079	HGF	DOWN
ENSG00000019995	353.029963071558	0.352638160710925	0.133486689304221	2.64174774690269	0.00824794600505237	0.0270149913096897	ZRANB1	NA
ENSG00000020129	840.296626200992	0.292341679896371	0.11677469298897	2.50346776697571	0.0122982882133197	0.0380152137340285	NCDN	NA
ENSG00000020181	2308.22333340173	0.981865695603522	0.118845907564466	8.26167022260256	1.43648112084097e-16	3.37581790500429e-15	ADGRA2	NA
ENSG00000020219	0	NA	NA	NA	NA	NA	CCT8L1P	NA
ENSG00000020256	738.871693678492	-0.541383912225213	0.120087756025845	-4.50823572811783	6.53689253517602e-06	4.43458570757065e-05	ZFP64	NA
ENSG00000020426	190.227435169678	-0.132267663026299	0.163079989274283	-0.811060042466884	0.417331190873422	0.597447270250178	MNAT1	NA
ENSG00000020577	3118.04228947245	-0.0787852982200475	0.21248415263541	-0.370781995941273	0.710799912196186	0.829917362015481	SAMD4A	NA
ENSG00000020633	1.25893193270316	-2.55746061589136	1.97922043638523	-1.29215552187921	0.196303291349417	NA	RUNX3	NA
ENSG00000020922	470.649235047285	0.0235030316250247	0.16657796756025	0.141093278836673	0.887796253248042	0.940045293664205	MRE11	NA
ENSG00000021300	13.5975206454239	-0.769785913891224	0.63079118239482	-1.2203498326795	0.222332286412742	0.383084966726845	PLEKHB1	NA
ENSG00000021355	946.832040741439	-0.632741392858202	0.193373979590105	-3.27211238140429	0.00106747135629629	0.00457274939139016	SERPINB1	NA
ENSG00000021461	0.165889043731642	-0.854262623389633	4.0804728567969	-0.209353830639181	0.834172031908065	NA	CYP3A43	NA
ENSG00000021488	0.72070000904887	-2.93621595955088	3.10209643657459	-0.946526331332601	0.343880198526001	NA	SLC7A9	NA
ENSG00000021574	672.938781800237	0.184210451352547	0.12165597335844	1.51419158687589	0.129977254872234	0.256372753211413	SPAST	NA
ENSG00000021645	13.7831492272124	-3.93581527578745	0.843482556954606	-4.66614898356371	3.06897217685826e-06	2.20657958634259e-05	NRXN3	DOWN
ENSG00000021762	1686.64526253596	-0.123134950998714	0.170820882890891	-0.720842492526887	0.471006428143183	0.647366069266437	OSBPL5	NA
ENSG00000021776	1109.62647195218	-0.160765897547963	0.119515289654341	-1.3451492107238	0.178577054021132	0.326729618940755	AQR	NA
ENSG00000021826	3.38892364472769	-2.11763789852599	1.57696758001821	-1.3428544285619	0.179319115116174	0.327684335361103	CPS1	NA
ENSG00000021852	0	NA	NA	NA	NA	NA	C8B	NA
ENSG00000022267	2548.22435401229	-0.207326792331619	0.131391299957519	-1.57793394538794	0.114580785581914	0.232345038156826	FHL1	NA
ENSG00000022277	841.339981982909	-0.0821493735243267	0.0989508991246906	-0.830203406447153	0.406423789603825	0.586615113039371	RTF2	NA
ENSG00000022355	0	NA	NA	NA	NA	NA	GABRA1	NA
ENSG00000022556	60.2580573784405	-1.01446646044533	0.468934248137082	-2.16334478549063	0.0305146708965773	0.0810247459926827	NLRP2	NA
ENSG00000022567	593.340632932311	-1.2364795632923	0.311062754747854	-3.97501643774288	7.0374395352314e-05	0.000394296402233228	SLC45A4	DOWN
ENSG00000022840	4808.49319846755	0.26030718289308	0.109289508933493	2.38181308922787	0.0172276391162135	0.0505767711212334	RNF10	NA
ENSG00000022976	99.8039863377415	-0.296943883589059	0.227081058869854	-1.30765588757997	0.190990051720046	0.342888572386281	ZNF839	NA
ENSG00000023041	660.140901487095	-0.195935253516942	0.125293263562423	-1.56381315280629	0.11786145453052	0.237627269058145	ZDHHC6	NA
ENSG00000023171	257.107093343091	-0.136922010858539	0.255811825172877	-0.535245041021881	0.592480424512758	0.742895552058428	GRAMD1B	NA
ENSG00000023191	6369.24175068047	0.189469923041007	0.152911343726799	1.2390835004336	0.215314576674421	0.374177611670216	RNH1	NA
ENSG00000023228	2318.59109775656	-0.309521415519153	0.168080991765057	-1.84150160151245	0.0655480861126076	0.150405212184594	NDUFS1	NA
ENSG00000023287	1414.7518313788	-0.236688747156164	0.0869940628343577	-2.72074598477869	0.00651347910367572	0.0220393980658139	RB1CC1	NA
ENSG00000023318	1248.2607632787	0.0961942419377461	0.125133700642181	0.768731696130467	0.442052604521531	0.621121643592512	ERP44	NA
ENSG00000023330	1975.71762043909	-0.00217270015066412	0.132275844267756	-0.0164255247259363	0.986894916707983	0.993521475330475	ALAS1	NA
ENSG00000023445	530.750994142376	-2.73183265083923	0.302524505993038	-9.03012019430287	1.71483342517611e-19	4.99496886691735e-18	BIRC3	DOWN
ENSG00000023516	1510.4410246971	-0.00251365926328754	0.0972981998443953	-0.0258345916708379	0.979389270886541	0.989551723888248	AKAP11	NA
ENSG00000023572	164.783019347312	-0.376339995582952	0.197153632828313	-1.90886665482182	0.0562792955734921	0.133280011716286	GLRX2	NA
ENSG00000023608	556.373445419839	-1.32483241557366	0.293988744656294	-4.50640522691623	6.5935114304682e-06	4.46516472607442e-05	SNAPC1	DOWN
ENSG00000023697	681.594060863448	0.15565613355287	0.155078217016936	1.0037266132346	0.315510405650196	0.493364452308083	DERA	NA
ENSG00000023734	2473.33497182085	-0.243606719122655	0.117276980949324	-2.07719125399312	0.0377839107720625	0.0963604071648904	STRAP	NA
ENSG00000023839	23.345392109878	0.531262418320277	0.478838127438577	1.10948228196057	0.267222183744128	0.437513269770184	ABCC2	NA
ENSG00000023892	92.7411879042462	3.17657309590936	0.367565425455035	8.6421977583361	5.51418765460793e-18	1.45895900721986e-16	DEF6	UP
ENSG00000023902	1480.49711941719	0.88586783052244	0.119139748554354	7.43553550575349	1.04145188293057e-13	1.84457150803664e-12	PLEKHO1	NA
ENSG00000023909	1253.56780867852	-0.571515973499524	0.733118573670653	-0.779568263613891	0.435645042337071	0.615202304602898	GCLM	NA
ENSG00000024048	1124.94367620939	-0.0973583456616181	0.0960852781068581	-1.01324935078342	0.310941073429021	0.488657780221881	UBR2	NA
ENSG00000024422	16108.3533543812	0.151255905458228	0.0779972587315656	1.93924642888782	0.0524713385997258	0.125942933712745	EHD2	NA
ENSG00000024526	339.602814043658	-0.109277933864983	0.167648251306156	-0.651828653228371	0.514511715102018	0.682428410491574	DEPDC1	NA
ENSG00000024862	202.44262552959	-0.562196243307838	0.192858443136391	-2.91507197800123	0.00355606517775209	0.013063220627332	CCDC28A	NA
ENSG00000025039	102.130346451533	1.98324960706697	0.280263990700952	7.07636254699285	1.47987395019703e-12	2.33841846983339e-11	RRAGD	UP
ENSG00000025156	180.134073094436	0.141746143519594	0.215210007312801	0.658641042252139	0.510126300985181	0.67898649696197	HSF2	NA
ENSG00000025293	1424.93888915255	0.0604988719764927	0.101507339924808	0.596004899954105	0.551171953332252	0.711250116719982	PHF20	NA
ENSG00000025423	1.42080231867547	-1.58833815040291	1.75195438909393	-0.90660930460887	0.364613439578196	NA	HSD17B6	NA
ENSG00000025434	67.8132774410704	-1.52013244796452	0.341166448942352	-4.4556915038893	8.3623210056371e-06	5.58286677839237e-05	NR1H3	DOWN
ENSG00000025708	277.131328554175	1.22642136779415	0.182928660219424	6.70436970523399	2.02277547422222e-11	2.86192395368924e-10	TYMP	UP
ENSG00000025770	716.755550881501	-0.0993788089515627	0.144133609681702	-0.68949087704822	0.490514412324901	0.663151072890809	NCAPH2	NA
ENSG00000025772	820.905115683149	-0.0625602920715551	0.210978591127986	-0.296524361723527	0.766829665096463	0.867685116564414	TOMM34	NA
ENSG00000025796	1688.44616347883	0.0209196119611927	0.0998927703296242	0.209420680717559	0.834119849803496	0.909548475980102	SEC63	NA
ENSG00000025800	2463.34152485828	-0.162331628693629	0.147753555131133	-1.098664790499	0.271914305743938	0.443095002729253	KPNA6	NA
ENSG00000026025	44934.2654577182	0.321952789655656	0.0986396718194315	3.26392802933305	0.00109879073264017	0.00469132705518621	VIM	NA
ENSG00000026036	31.3892484557498	0.294180846226868	0.434862732892665	0.676491278684668	0.498728781394867	0.669529628719242	RTEL1-TNFRSF6B	NA
ENSG00000026103	608.393146486599	0.236676627875903	0.192967444083159	1.22651066349776	0.220006564970641	0.380297343202892	FAS	NA
ENSG00000026297	94.8089217777962	0.607185910694391	0.246596664204782	2.46226327777963	0.0138063278493577	0.0420267516199907	RNASET2	NA
ENSG00000026508	1111.82766451085	-0.267007383578583	0.752725194689423	-0.354720933299902	0.722798666954261	0.838410040635862	CD44	NA
ENSG00000026559	60.4743810826739	2.61421324875464	0.328976071891757	7.94651487484107	1.91831855514873e-15	4.07268926181467e-14	KCNG1	UP
ENSG00000026652	399.774330399695	-0.155548322681418	0.128926794809115	-1.20648561000619	0.227630304267365	0.389760083028329	AGPAT4	NA
ENSG00000026751	0.30019613135079	-1.67052350026875	4.04588342266028	-0.412894620470881	0.679683822604213	NA	SLAMF7	NA
ENSG00000026950	326.502065175246	-0.585561209404699	0.216972600322799	-2.69877951655433	0.00695942671428347	0.0233806274241717	BTN3A1	NA
ENSG00000027001	265.447116395279	0.356394303112852	0.185392443288286	1.92237772366297	0.054558246501717	0.130000128814797	MIPEP	NA
ENSG00000027075	3194.06282901383	-0.399429144394387	0.190223184172419	-2.0997921264547	0.035747131169391	0.0921549754566889	PRKCH	NA
ENSG00000027644	0.419727698738152	-0.578785247282108	3.75221402264095	-0.154251661496307	0.877411309596949	NA	INSRR	NA
ENSG00000027697	1318.69939605117	1.06240229545965	0.0950113372013396	11.1818476273868	5.00372455036923e-29	2.80513149358526e-27	IFNGR1	UP
ENSG00000027847	589.158068416727	0.187976431106484	0.142771530677537	1.31662405112856	0.187964672823082	0.339125441890973	B4GALT7	NA
ENSG00000027869	9.50495357827657	2.72356382166801	0.767547289787329	3.54839872136433	0.000387581020247409	0.00185228675873614	SH2D2A	UP
ENSG00000028116	377.685771615979	0.149848001595567	0.141993098391218	1.05531890840714	0.291279496161849	0.465936377079342	VRK2	NA
ENSG00000028137	752.455065837683	1.81825446577733	0.181782817431536	10.0023450591645	1.4883019201336e-23	5.91072842655113e-22	TNFRSF1B	UP
ENSG00000028203	2086.37335317756	0.314270539188925	0.0848130422639881	3.70545060995135	0.000211015247565816	0.00107344710761979	VEZT	NA
ENSG00000028277	724.916434821726	-1.5293248459517	0.302412808229382	-5.05707696345883	4.25731455718849e-07	3.52636920130975e-06	POU2F2	DOWN
ENSG00000028310	934.347020123868	0.079722909685276	0.109612400560152	0.727316519644387	0.467032080597454	0.643962890912907	BRD9	NA
ENSG00000028528	2247.41638376143	-0.222522377182367	0.0954739831750647	-2.33071219804815	0.0197685405532482	0.0567237791963175	SNX1	NA
ENSG00000028839	398.759015042023	-0.561762081420575	0.136698203298163	-4.1095059617958	3.9650647873356e-05	0.000233734587174209	TBPL1	NA
ENSG00000029153	1406.43645826177	0.00862860372191587	0.0934372699438902	0.0923464879388858	0.92642275410457	0.961778984816773	BMAL2	NA
ENSG00000029363	2608.53528244344	-0.338050458610522	0.102199351591345	-3.30775541475304	0.000940469077397075	0.0040765603823256	BCLAF1	NA
ENSG00000029364	1421.6293497983	-0.191873567228272	0.107102102830042	-1.79150140060977	0.0732128700438261	0.164079967499147	SLC39A9	NA
ENSG00000029534	17.5351360485391	0.0981220713083779	0.528991647444126	0.185488885850021	0.852845596816456	0.919447418507641	ANK1	NA
ENSG00000029559	0	NA	NA	NA	NA	NA	IBSP	NA
ENSG00000029639	176.090308167718	-0.0812447620616563	0.176808652745164	-0.459506708524922	0.645870335703788	0.783218990470961	TFB1M	NA
ENSG00000029725	1271.71267946518	0.204586260210772	0.0907312194946264	2.25486069018271	0.0241420744072158	0.0669658561267669	RABEP1	NA
ENSG00000029993	913.361989568243	-0.00302283214965528	0.192065447475121	-0.0157385526100255	0.987442970265527	0.993762851904754	HMGB3	NA
ENSG00000030066	880.793553468275	-0.235901994776119	0.112701099937154	-2.09316497272578	0.0363344303663629	0.0932887584914145	NUP160	NA
ENSG00000030110	649.006275637934	-0.210186080076123	0.224470332502134	-0.93636463105486	0.349085481880689	0.529558832606408	BAK1	NA
ENSG00000030304	0	NA	NA	NA	NA	NA	MUSK	NA
ENSG00000030419	6.43818131894126	-4.12818864074237	1.2753983855312	-3.23678364938732	0.00120885022155854	0.00510377038532277	IKZF2	DOWN
ENSG00000030582	21137.8186580622	1.11653133349277	0.119487270320155	9.34435384205468	9.24522464720848e-21	3.0358555161572e-19	GRN	UP
ENSG00000031003	415.17608546466	0.12781370696063	0.186997644152737	0.683504370013523	0.494288189765856	0.665973692536463	FAM13B	NA
ENSG00000031081	3780.90673419033	0.384872733096409	0.162197931382182	2.37285845643459	0.0176510266048096	0.0516707288578209	ARHGAP31	NA
ENSG00000031691	119.86381784292	-0.845776263427191	0.243916330371077	-3.46748519109192	0.000525352688315566	0.0024273402639062	CENPQ	NA
ENSG00000031698	3979.42886948599	-0.674736449627339	0.156745750334163	-4.30465545757306	1.67245817196528e-05	0.000105986282778442	SARS1	NA
ENSG00000031823	1296.45529522171	-0.246665253626628	0.0900175928313994	-2.74018939929471	0.0061403788624105	0.0208755611843701	RANBP3	NA
ENSG00000032219	678.095325621875	0.237763584738948	0.157593822225313	1.50871132752283	0.131372569498023	0.258666076215135	ARID4A	NA
ENSG00000032389	722.990235494085	-0.219720439940368	0.20942001764046	-1.0491854714557	0.294092764029544	0.469194766072376	EIPR1	NA
ENSG00000032444	4699.98492524457	0.219708006912025	0.123914662652396	1.77305899244828	0.0762189321332043	0.169325794439272	PNPLA6	NA
ENSG00000032742	139.805626146661	0.232335818721776	0.321248703011148	0.723227258332973	0.469540274681892	0.646065712814958	IFT88	NA
ENSG00000033011	402.467206839578	-0.302800666964373	0.184658290701851	-1.63978917931865	0.101049008824423	0.211372713179671	ALG1	NA
ENSG00000033030	575.452467900713	-0.136959147330915	0.114387409937801	-1.19732711323201	0.231179080453153	0.394427892999686	ZCCHC8	NA
ENSG00000033050	1543.94688992062	-0.279304955812613	0.0965033221742922	-2.89425223422016	0.0038006272182474	0.0138215200821535	ABCF2	NA
ENSG00000033100	2418.93121014609	0.632542206779726	0.0805102016691952	7.85667149833695	3.94475631749423e-15	8.22150128627758e-14	CHPF2	NA
ENSG00000033122	13.401763507946	-0.683033863590186	0.543311863346236	-1.25716721770699	0.208693091263419	0.365753350303314	LRRC7	NA
ENSG00000033170	217.926928859785	1.9561867706438	0.166209307435553	11.7694177349383	5.61104470850976e-32	3.55813821991106e-30	FUT8	UP
ENSG00000033178	1713.95346385164	-0.077403740250442	0.099230605679938	-0.780038978096162	0.43536793262073	0.614900772952938	UBA6	NA
ENSG00000033327	1564.34912283864	0.625939115206762	0.153477664267768	4.07837269477014	4.53520243694305e-05	0.000264417013825483	GAB2	NA
ENSG00000033627	793.463853830909	-0.162251740930983	0.104810512192939	-1.54804835446566	0.121610654993937	0.243158449109659	ATP6V0A1	NA
ENSG00000033800	578.797499860663	-0.304760099006678	0.106811954902326	-2.85323959556181	0.00432759795624016	0.0154371213706457	PIAS1	NA
ENSG00000033867	1500.7446328019	-0.139583671152901	0.121342766753412	-1.15032543667441	0.250009857926757	0.417104406264308	SLC4A7	NA
ENSG00000034053	1468.25708687036	0.45992881922418	0.0982651484894831	4.68048770387198	2.86193277016651e-06	2.06771168127719e-05	APBA2	NA
ENSG00000034152	2708.35296862615	-0.729250874088787	0.264921889734535	-2.75270146539998	0.00591057669065319	0.0202330024378625	MAP2K3	NA
ENSG00000034239	0.165889043731642	-0.854262623389633	4.0804728567969	-0.209353830639181	0.834172031908065	NA	CLXN	NA
ENSG00000034510	24050.1331984941	0.0321394662045374	0.0793225527114028	0.405174381130542	0.685349334968415	0.812563077767677	TMSB10	NA
ENSG00000034533	70.9783051595973	-0.0537199402361635	0.29251715201801	-0.18364714638291	0.854290274618239	0.920286743978576	ASTE1	NA
ENSG00000034677	1764.51769981406	0.230493830475808	0.100811960698919	2.28637384768453	0.0222323969564053	0.0625905079379672	RNF19A	NA
ENSG00000034693	146.149640552496	-0.230006869366869	0.183105771555988	-1.25614210525603	0.20906445269497	0.366136941493199	PEX3	NA
ENSG00000034713	1779.99119189805	-0.636106421357909	0.127979774578643	-4.97036679000417	6.68263611763935e-07	5.35857649880857e-06	GABARAPL2	NA
ENSG00000034971	0	NA	NA	NA	NA	NA	MYOC	NA
ENSG00000035115	127.65027347808	-0.173939897154017	0.194434704065718	-0.894592855682938	0.3710047723169	0.551927028796335	SH3YL1	NA
ENSG00000035141	594.29748808104	-0.00396221416299969	0.167918660819782	-0.0235960324103116	0.981174836949436	0.99019501640944	FAM136A	NA
ENSG00000035403	8732.76707936932	0.443638526373811	0.0737582769455528	6.01476261032098	1.80150500868205e-09	2.04837791727922e-08	VCL	NA
ENSG00000035499	125.868674960205	0.292034008760354	0.279666384734991	1.04422277649522	0.296382331485494	0.471800249937155	DEPDC1B	NA
ENSG00000035664	513.169344835397	1.29258751737966	0.13636895292772	9.47860557428185	2.57703651253954e-21	8.75965961142832e-20	DAPK2	UP
ENSG00000035681	722.343321606484	0.0615563505903475	0.112019863431755	0.549512815893129	0.582653571927337	0.73490953010608	NSMAF	NA
ENSG00000035687	1636.48567672361	0.129139142211013	0.0964532618611813	1.33887791578137	0.180610420170061	0.329173213014431	ADSS2	NA
ENSG00000035720	0.165889043731642	-0.854262623389633	4.0804728567969	-0.209353830639181	0.834172031908065	NA	STAP1	NA
ENSG00000035862	14303.108463391	0.78740482094749	0.074483397176704	10.5715481677004	4.03773298926556e-26	1.8817781625394e-24	TIMP2	NA
ENSG00000035928	1776.77721826863	-0.402654057317388	0.0883272328192041	-4.55866265098076	5.14803866901169e-06	3.55093494641067e-05	RFC1	NA
ENSG00000036054	787.692447357418	-0.169929898043792	0.120860597682273	-1.40599915359111	0.159724376108352	0.300362582237398	TBC1D23	NA
ENSG00000036257	1280.65130804302	0.0764222420492471	0.0939781458280787	0.813191634883413	0.416108194724563	0.596276846274562	CUL3	NA
ENSG00000036448	16.5922211841686	-2.15707022615399	0.722000596535725	-2.98762942372065	0.00281150226289647	0.0106663917745549	MYOM2	DOWN
ENSG00000036473	0	NA	NA	NA	NA	NA	OTC	NA
ENSG00000036530	6.47282153317389	-2.77887819965697	1.04896190192478	-2.64916980736659	0.00806897776989449	0.0265231303615787	CYP46A1	DOWN
ENSG00000036549	1134.10553272028	-0.667259092112473	0.12621755168911	-5.28657926875351	1.24624825558079e-07	1.11436373144651e-06	ZZZ3	NA
ENSG00000036565	0	NA	NA	NA	NA	NA	SLC18A1	NA
ENSG00000036672	13.0387050313784	1.29626082360682	0.633162390889331	2.04728019582166	0.0406305812402181	0.102269140000918	USP2	NA
ENSG00000036828	0	NA	NA	NA	NA	NA	CASR	NA
ENSG00000037042	266.150919788042	-0.414460993203504	0.179109874466313	-2.31400415213543	0.0206674943819326	0.0589137817009518	TUBG2	NA
ENSG00000037241	424.74831841576	-0.502404847182119	0.21846423365722	-2.29971212574052	0.0214645346936097	0.0608271890855832	RPL26L1	NA
ENSG00000037280	7512.60043480974	-1.23492073889649	0.196980261169566	-6.26926135423	3.62764805957567e-10	4.45758202797033e-09	FLT4	DOWN
ENSG00000037474	1735.05842516514	-0.129919880514993	0.14453436427549	-0.898885750570425	0.368713518668731	0.549786288292989	NSUN2	NA
ENSG00000037637	562.334432871722	-0.372065741686918	0.122747585638117	-3.03114509138971	0.00243628146256136	0.00943723608399743	FBXO42	NA
ENSG00000037749	780.00086030477	-0.433468233692994	0.117996463568344	-3.67356970356935	0.000239185390669424	0.00119939969949114	MFAP3	NA
ENSG00000037757	325.183248449125	0.331815041355827	0.14705967171511	2.25632926747336	0.0240500177670063	0.0667649481314296	MRI1	NA
ENSG00000037897	84.3046026687599	0.000538213386702855	0.24583072022161	0.00218936586207643	0.998253140176244	0.999080577928714	METTL1	NA
ENSG00000037965	0.317778746191425	-1.73952828288513	4.03950434085942	-0.430629140632396	0.666738049111096	NA	HOXC8	NA
ENSG00000038002	153.785811342945	-1.16647439742242	0.183771796136423	-6.34740706651463	2.18974173549227e-10	2.75369277673316e-09	AGA	DOWN
ENSG00000038210	372.777184660038	-0.0191742316915969	0.134308898032092	-0.142762184580023	0.886478003430147	0.939575354249368	PI4K2B	NA
ENSG00000038219	1456.25690084582	-0.213110748515192	0.092753142554475	-2.29761216327555	0.0215838727596994	0.0611116502774624	BOD1L1	NA
ENSG00000038274	1975.44709566103	0.0972302367478212	0.0918265194042054	1.05884702348163	0.289669454162978	0.463869415798311	MAT2B	NA
ENSG00000038295	283.744623929409	-0.606553784750039	0.168417991334501	-3.60147855905336	0.000316412521886557	0.00154655915739396	TLL1	NA
ENSG00000038358	1356.72231381144	0.134258861956753	0.113513478750576	1.18275700326091	0.236905465481068	0.401964085259175	EDC4	NA
ENSG00000038382	7790.11540525691	-0.215029509920956	0.0810202494636447	-2.65402181978524	0.00795386834307701	0.0262325966055082	TRIO	NA
ENSG00000038427	7.94192833859655	-1.8244777299338	1.07169098104802	-1.70242892979245	0.0886749907202567	0.19124509742095	VCAN	NA
ENSG00000038532	1089.17338322404	-0.0108952948064516	0.142056705419278	-0.0766968005789965	0.938864749813538	0.968509420563424	CLEC16A	NA
ENSG00000038945	157.459677066049	2.38559210897241	0.310077209507764	7.693542239881	1.43116429111129e-14	2.79033755588544e-13	MSR1	UP
ENSG00000039068	0	NA	NA	NA	NA	NA	CDH1	NA
ENSG00000039123	1091.85623724616	-0.320041688397004	0.0982096439648254	-3.25876029559408	0.00111900171261804	0.0047702473272527	MTREX	NA
ENSG00000039139	57.5876926220484	-0.715916582356326	0.369908581608889	-1.93538787135595	0.0529427165344495	0.126744037689415	DNAH5	NA
ENSG00000039319	1046.15564257718	-0.121690631616753	0.111618119146722	-1.09024083676585	0.275607069024045	0.447473381677714	ZFYVE16	NA
ENSG00000039523	2839.80427235901	0.128675353721215	0.0840996195930178	1.53003490793314	0.126008088552336	0.25008952700777	RIPOR1	NA
ENSG00000039537	0	NA	NA	NA	NA	NA	C6	NA
ENSG00000039560	7191.86440932203	-0.674541954300752	0.0915662950986195	-7.36670576847356	1.74895905882689e-13	3.0278980411677e-12	RAI14	NA
ENSG00000039600	31.1797594629797	4.98442163862048	0.684398268702117	7.28292555162781	3.26657517287879e-13	5.51298694752607e-12	SOX30	UP
ENSG00000039650	678.079570493221	0.556528902424991	0.208651115157643	2.66727020368195	0.00764701640080709	0.0253645934158823	PNKP	NA
ENSG00000039987	0.165889043731642	-0.854262623389633	4.0804728567969	-0.209353830639181	0.834172031908065	NA	BEST2	NA
ENSG00000040199	357.485465958816	-0.0381990289959961	0.184696904758167	-0.206820082047461	0.836150372015865	0.910533435344792	PHLPP2	NA
ENSG00000040275	387.852916120536	-0.37899317842687	0.135659739491991	-2.79370415899438	0.00521081252687572	0.0181295781763453	SPDL1	NA
ENSG00000040341	829.778943765899	-0.0723562108128454	0.115442791225688	-0.626771148242514	0.53080925841554	0.695049652596863	STAU2	NA
ENSG00000040487	443.094835455714	0.531285351135275	0.136463862769331	3.89323107490605	9.8917847594013e-05	0.00053876938617736	SLC66A1	NA
ENSG00000040531	762.252273247856	0.703358295253589	0.139886441962101	5.02806623278151	4.95450761303901e-07	4.07073626779047e-06	CTNS	NA
ENSG00000040608	292.489227601981	0.528099871228934	0.17092796057212	3.08960493918789	0.00200422889996847	0.00794991615141307	RTN4R	NA
ENSG00000040633	747.370881554615	0.138653031570832	0.12124204081717	1.14360522667147	0.252787393109607	0.420531957950417	PHF23	NA
ENSG00000040731	0.98491819468677	-3.36479941817671	2.31616936249352	-1.45274325473085	0.146295052490608	NA	CDH10	NA
ENSG00000040933	775.48947823306	0.0736982666445893	0.114414113858513	0.644136148585007	0.519487151340547	0.686251007040333	INPP4A	NA
ENSG00000041353	0.183471658572277	-0.854262623389633	4.0804728567969	-0.209353830639181	0.834172031908065	NA	RAB27B	NA
ENSG00000041357	1929.60327688632	-0.211521403936454	0.120821466965272	-1.75069388949939	0.079998652553483	0.17596428284282	PSMA4	NA
ENSG00000041515	1.17495660507106	1.6254345469147	2.0625870906221	0.788056201022982	0.430663832955863	NA	MYO16	NA
ENSG00000041802	905.796782015251	0.0803713058475937	0.130015795112174	0.618165706545512	0.536466113191189	0.699474887707299	LSG1	NA
ENSG00000041880	313.48719462351	-0.0856865115415692	0.154252793704031	-0.555494065838304	0.578556767947084	0.732752697849817	PARP3	NA
ENSG00000041982	4.24405841367188	2.11158282864102	1.0354201082235	2.03934887092731	0.0414152213884652	0.103906057448995	TNC	NA
ENSG00000041988	226.312598212603	-0.163673985637931	0.167330025556344	-0.978150723958491	0.327999783553351	0.507385732520624	THAP3	NA
ENSG00000042062	7.39448393073896	-1.37234610070022	0.804028704021334	-1.70683719851849	0.0878523162673191	0.189707984794239	RIPOR3	NA
ENSG00000042088	326.10429720743	0.0508201743515802	0.130295684636603	0.390037279387408	0.696508980685292	0.820230017491733	TDP1	NA
ENSG00000042286	349.989705116244	2.13856770040432	0.641275710021984	3.3348646564689	0.000853409247956733	0.00374450731958511	AIFM2	UP
ENSG00000042304	0	NA	NA	NA	NA	NA	NA	NA
ENSG00000042317	103.837391457383	-0.206671730530858	0.27448088026806	-0.752954924689183	0.451477001071263	0.630218143899099	SPATA7	NA
ENSG00000042429	41.3237543488272	0.0686896661683432	0.345611051236875	0.198748465717505	0.842459510052314	0.914007369940079	MED17	NA
ENSG00000042445	2193.86034113713	-0.426594662795599	0.186512772408998	-2.28721420675755	0.0221833231911876	0.0624614432727849	RETSAT	NA
ENSG00000042493	1560.11411160855	1.82115498240663	0.155263056788327	11.7294804062079	9.00094946940091e-32	5.65218713271698e-30	CAPG	UP
ENSG00000042753	2985.58110133726	-0.216206299500329	0.143490084256774	-1.50676822457941	0.131870077012612	0.259412830188843	AP2S1	NA
ENSG00000042781	0.165889043731642	-0.854262623389633	4.0804728567969	-0.209353830639181	0.834172031908065	NA	USH2A	NA
ENSG00000042813	0	NA	NA	NA	NA	NA	ZPBP	NA
ENSG00000042832	4.02922062600478	-0.434491382045791	1.05645193756439	-0.411274158905416	0.68087151565171	0.809337839359579	TG	NA
ENSG00000042980	0.945991196769509	1.02032355642414	2.18498858728286	0.466969741793004	0.640521526625692	NA	ADAM28	NA
ENSG00000043039	0.550414975716832	-2.51726688978035	3.98478923107058	-0.631718955209092	0.527570539662511	NA	BARX2	NA
ENSG00000043093	699.834800899831	-0.177642553748185	0.108218292365235	-1.64152057721115	0.100689399211167	0.210819177873878	DCUN1D1	NA
ENSG00000043143	1557.74314764437	-0.179776975221924	0.230963335064851	-0.778378850354949	0.436345703303815	0.615787103071805	JADE2	NA
ENSG00000043355	3.81777613740824	-4.29181981838351	1.68397926734497	-2.54861796793387	0.0108150702157996	0.0340010196755171	ZIC2	DOWN
ENSG00000043462	0.959733648518019	-2.05889099868101	2.43543051993759	-0.845390981933563	0.397892577891508	NA	LCP2	NA
ENSG00000043514	211.080032180087	-0.495503269703102	0.182719517846918	-2.71182452505283	0.00669140050107054	0.0225861042043988	TRIT1	NA
ENSG00000043591	1067.52246293796	-0.672619501624523	0.141566819716064	-4.75125105567513	2.02161941862762e-06	1.50327340160234e-05	ADRB1	NA
ENSG00000044012	0	NA	NA	NA	NA	NA	GUCA2B	NA
ENSG00000044090	1213.95027951622	0.177186713568304	0.110404324720998	1.60488924701158	0.108518180388482	0.222926195102882	CUL7	NA
ENSG00000044115	13712.4906171971	-0.124612496116599	0.0750142905873093	-1.6611834243978	0.0966766135560018	0.204396849889225	CTNNA1	NA
ENSG00000044446	232.667349564191	0.142442157440392	0.154666253837704	0.920964683025557	0.35706886602546	0.537432081608829	PHKA2	NA
ENSG00000044459	250.854580278347	-0.146402330702171	0.161343541995733	-0.907395045945147	0.364197928274332	0.545229185963082	CNTLN	NA
ENSG00000044524	0	NA	NA	NA	NA	NA	EPHA3	NA
ENSG00000044574	10265.1946495122	-0.466154077996111	0.275826538992018	-1.69002620161072	0.0910229420298108	0.195140540114116	HSPA5	NA
ENSG00000046604	317.898223335828	0.795056425107225	0.266811296657391	2.97984543783447	0.00288393858652258	0.010913374330255	DSG2	NA
ENSG00000046647	215.060159586367	-0.358477806832621	0.166461291671178	-2.15352051659401	0.03127779344181	0.0827443308655516	GEMIN8	NA
ENSG00000046651	260.08016674888	0.50546076620192	0.179254163587674	2.81979930666825	0.00480536932368556	0.0168982996526186	OFD1	NA
ENSG00000046653	6.4811588565177	-0.245987886960401	0.986523666114203	-0.249348186373792	0.803091460765441	0.889762186339909	GPM6B	NA
ENSG00000046774	0	NA	NA	NA	NA	NA	MAGEC2	NA
ENSG00000046889	1480.04526909429	0.230039698656622	0.258486104485946	0.889949961194643	0.373492755249535	0.554519335171663	PREX2	NA
ENSG00000047056	1063.13333727538	0.115032718192116	0.167360030380385	0.687336862515279	0.491870474504004	0.663952868249511	WDR37	NA
ENSG00000047188	1609.91154812819	-0.244084034863932	0.092338634880935	-2.64335762791667	0.008208828013957	0.0269096512911767	YTHDC2	NA
ENSG00000047230	346.231237766917	-0.0937223095729608	0.151969819090603	-0.616716596320251	0.537421672482858	0.700166734987151	CTPS2	NA
ENSG00000047249	1147.58010485595	0.255438908625003	0.101977546559545	2.50485442377114	0.0122501802067632	0.0378951267056369	ATP6V1H	NA
ENSG00000047315	2534.9809404723	0.0055803267739578	0.0847767633414865	0.0658237771059963	0.947518125892125	0.973722805377063	POLR2B	NA
ENSG00000047346	963.128452606235	0.226053167071619	0.171182067563211	1.32054233419132	0.186654011462058	0.337325699743148	ATOSA	NA
ENSG00000047365	0	NA	NA	NA	NA	NA	ARAP2	NA
ENSG00000047410	3418.9480559508	-0.251911621795463	0.0786245566571325	-3.20398145955855	0.00135541204838929	0.0056449234340864	TPR	NA
ENSG00000047457	1.3722877583525	-1.74360483455668	1.92188262531902	-0.907237940333245	0.364280984293036	NA	CP	NA
ENSG00000047578	582.421304125783	0.25241987385965	0.134887086259452	1.87134203028247	0.0612976883541076	0.142632169207988	KATNIP	NA
ENSG00000047579	403.026911926988	0.966318398622958	0.128076338858242	7.54486275324049	4.52764063549522e-14	8.35582991709094e-13	DTNBP1	NA
ENSG00000047597	0.693926567888572	0.0202248162523518	2.40972031834487	0.00839301395202714	0.993303422369983	NA	XK	NA
ENSG00000047617	283.818420465719	1.04905619028189	0.165644191388179	6.33319032493856	2.40143029766489e-10	3.0023311821032e-09	ANO2	UP
ENSG00000047621	359.694638291083	-0.479397428642722	0.147055084518412	-3.25998540079515	0.00111417948701376	0.00475073753490588	FERRY3	NA
ENSG00000047634	418.049387610574	0.453608136935949	0.127308156199106	3.56307208020923	0.000366539980965989	0.00176174638575085	SCML1	NA
ENSG00000047644	2447.95998633134	0.37916179577763	0.0830678801362079	4.56448142357686	5.00730534662283e-06	3.46374437442891e-05	WWC3	NA
ENSG00000047648	5.96471245394954	-0.753940846509457	0.815815707379377	-0.924155835306629	0.355405186158082	0.53585061626781	ARHGAP6	NA
ENSG00000047662	2.91063962831697	0.0634996363036859	1.19093063223505	0.0533193408456667	0.957477470353572	0.9786074229752	FAM184B	NA
ENSG00000047849	11818.9449450523	-0.4363124083945	0.0753395008525809	-5.79128350277029	6.98505558311387e-09	7.35427109597198e-08	MAP4	NA
ENSG00000047932	704.349417715668	0.0274469696973605	0.120773748518663	0.227259400606574	0.820222040784915	0.900386769443273	GOPC	NA
ENSG00000047936	0	NA	NA	NA	NA	NA	ROS1	NA
ENSG00000048028	559.172507764141	-0.224014635390831	0.123256210260461	-1.81747138677597	0.0691449656878134	0.156688082175513	USP28	NA
ENSG00000048052	1504.98650261799	0.196351245580844	0.521018015882972	0.376860760271574	0.7062770837902	0.826749191126621	HDAC9	NA
ENSG00000048140	2322.74686995491	0.720110056028249	0.100230538269948	7.18453745193703	6.74350954259718e-13	1.10252509660244e-11	TSPAN17	NA
ENSG00000048162	226.157370013931	-1.00091439647742	0.177927808505121	-5.62539607994227	1.85082802573642e-08	1.8490116139343e-07	NOP16	DOWN
ENSG00000048342	211.604423785425	-0.511777445326682	0.17081859569008	-2.99602887647672	0.00273520530836416	0.0104191429507568	CC2D2A	NA
ENSG00000048392	2055.5038328486	-0.34799929767254	0.099546130835091	-3.49585960552338	0.000472537253255756	0.00221077479806956	RRM2B	NA
ENSG00000048405	567.277261840112	-0.163182020829523	0.122154436056359	-1.33586651535303	0.181592907287819	0.330465602169148	ZNF800	NA
ENSG00000048462	0	NA	NA	NA	NA	NA	TNFRSF17	NA
ENSG00000048471	745.555848990411	0.202398292821377	0.107986035090169	1.87430062278306	0.0608890017435469	0.141817700231448	SNX29	NA
ENSG00000048540	0.794877673269653	0.623207314081883	2.27555596665148	0.273870352219438	0.784184256288091	NA	LMO3	NA
ENSG00000048544	832.835237070689	-0.486748018948621	0.112066481191851	-4.34338629866801	1.40303107399994e-05	9.01229624783553e-05	MRPS10	NA
ENSG00000048545	2.30637066545157	-0.659403726400427	1.61590373826267	-0.408071168341613	0.683221426453019	0.811096368724587	GUCA1A	NA
ENSG00000048649	1293.36184433378	0.0174109426708579	0.131127592582847	0.132778634366048	0.894368452032211	0.943749262412297	RSF1	NA
ENSG00000048707	1500.31016405669	0.171551929137503	0.0934317398028812	1.836120460771	0.0663398428387334	0.151915569541078	VPS13D	NA
ENSG00000048740	2748.02968817718	-1.00394584854971	0.0797283760450248	-12.5920769787503	2.33448801537183e-36	1.81330653434966e-34	CELF2	DOWN
ENSG00000048828	5345.02724436277	-0.382627595029507	0.168654235629678	-2.26871026156533	0.0232859511701666	0.0650171187501361	FAM120A	NA
ENSG00000048991	870.657907870472	-0.392889232505015	0.194815466388455	-2.0167250567345	0.0437242135742533	0.108600233047339	R3HDM1	NA
ENSG00000049089	15.043901729645	-0.281079051396504	0.615188237252188	-0.456899261682859	0.6477434547057	0.784716953176507	COL9A2	NA
ENSG00000049130	1008.29171141188	0.644516815460441	0.186581802849967	3.454339092107	0.000551643292184173	0.00253368152793495	KITLG	NA
ENSG00000049167	83.5355981270003	-0.302577766988788	0.230766316778423	-1.31118688035965	0.189794633725699	0.341439681042576	ERCC8	NA
ENSG00000049192	764.897365021297	-0.370911947174552	0.136500343190469	-2.7172968104336	0.00658175544391619	0.0222454843003074	ADAMTS6	NA
ENSG00000049239	2086.28661177999	0.874402075569152	0.177237942675055	4.93349258274942	8.07721108065317e-07	6.39989100823076e-06	H6PD	NA
ENSG00000049245	4223.03597005456	0.0430894541060062	0.0943369888288606	0.456760965565437	0.647842865324312	0.784735174334863	VAMP3	NA
ENSG00000049246	200.280940743243	1.01635980720225	0.179704522409116	5.65572748852919	1.55187529513017e-08	1.57310377794091e-07	PER3	UP
ENSG00000049247	0	NA	NA	NA	NA	NA	UTS2	NA
ENSG00000049249	30.607771639478	-0.39424492719107	0.428080052057573	-0.920960753242591	0.357070917803354	0.537432081608829	TNFRSF9	NA
ENSG00000049283	108.629216823134	3.54918920716515	0.324847731591303	10.9257010654778	8.68669727112287e-28	4.4922302652617e-26	EPN3	UP
ENSG00000049323	2611.55714727442	-0.197963293850888	0.17722310623449	-1.1170286880592	0.263982059213926	0.433750489105135	LTBP1	NA
ENSG00000049449	4392.39868451954	0.001884792198424	0.125304065896885	0.015041748126314	0.98799887395507	0.994063685229414	RCN1	NA
ENSG00000049540	26.844831683024	-4.93832278110798	0.914430651952188	-5.40043443487521	6.64797055709716e-08	6.18462715463282e-07	ELN	DOWN
ENSG00000049541	413.560648854783	-0.319981380364028	0.174132518386816	-1.8375739541837	0.0661252097057367	0.151513763880897	RFC2	NA
ENSG00000049618	1924.90854852147	-0.174608360604365	0.0910064296086897	-1.91863763203488	0.0550302095681803	0.130931145683131	ARID1B	NA
ENSG00000049656	2751.45107940414	-0.342016955421175	0.156315856795377	-2.18798631458667	0.0286705992052156	0.0771342410944602	CLPTM1L	NA
ENSG00000049759	4149.01762021732	0.141170441215828	0.201377203897535	0.701024934717331	0.483287454323389	0.65747082043108	NEDD4L	NA
ENSG00000049768	2.34735505283575	0.983037239495311	1.28209139790416	0.766745055073519	0.443233110066512	0.622418614811327	FOXP3	NA
ENSG00000049769	72.3133429555808	0.274239441115752	0.25907850771457	1.05851868429737	0.28981903711886	0.464060766364424	PPP1R3F	NA
ENSG00000049860	2629.98709474242	0.804510826849078	0.125745189116118	6.39794518187222	1.57481800662469e-10	2.01312326940701e-09	HEXB	NA
ENSG00000049883	177.478111477781	-0.582158149681669	0.244375713631796	-2.38222588091881	0.0172083383778505	0.0505431241558096	PTCD2	NA
ENSG00000050030	0.585616742469794	-1.25831107822998	2.80577404440484	-0.448471993223848	0.653812594308991	NA	NEXMIF	NA
ENSG00000050130	565.231506016288	0.190051327453878	0.13089691250582	1.4519160445853	0.146524950722726	0.281312196935501	JKAMP	NA
ENSG00000050165	8779.00498443104	-0.0457728495800131	0.114728783030406	-0.398965703034453	0.689918475628224	0.815580541355997	DKK3	NA
ENSG00000050327	17.7707398373042	3.18022425356505	0.605849369911433	5.24919957254384	1.52761509161455e-07	1.34717004106595e-06	ARHGEF5	UP
ENSG00000050344	1669.48225577363	0.437184058366451	0.104386775751987	4.18811727076579	2.81278170895686e-05	0.000170860587414996	NFE2L3	NA
ENSG00000050393	798.961144358024	0.315022977109902	0.1020975302521	3.08551025996461	0.00203203213279383	0.00804428803239245	MCUR1	NA
ENSG00000050405	2636.69586512314	-0.364838127700347	0.15094245728073	-2.41706763142065	0.0156461097369981	0.0467425715822182	LIMA1	NA
ENSG00000050426	896.659499474218	0.205021989581713	0.144048343595252	1.42328599180415	0.15465326612952	0.292819267764175	LETMD1	NA
ENSG00000050438	105.335200227761	0.578318705790261	0.287440867650932	2.01195713927698	0.0442244552888428	0.109533255185236	SLC4A8	NA
ENSG00000050555	1606.94385284776	5.61448114938584	0.152359416834712	36.8502404775988	2.89872920302981e-297	1.40160803789499e-293	LAMC3	UP
ENSG00000050628	0.268614175238296	-1.53454173610551	4.05934708889169	-0.37802673742897	0.705410731625016	NA	PTGER3	NA
ENSG00000050730	11.1285322890472	-2.46561997158132	0.797189844744945	-3.09288933851155	0.00198218034388256	0.00787861694020399	TNIP3	DOWN
ENSG00000050748	868.400493312742	0.140703853352438	0.111185481219798	1.26548765008524	0.205696572729031	0.361996769567309	MAPK9	NA
ENSG00000050767	2.52569410140697	-0.628116301956248	1.54392008651121	-0.406832132986624	0.684131284492266	0.811821131854883	COL23A1	NA
ENSG00000050820	11141.2974597646	-0.860882551340456	0.137963811839197	-6.23991566965297	4.37806857639555e-10	5.31218471368045e-09	BCAR1	NA
ENSG00000051009	561.59395812177	0.515548989337413	0.160452254525358	3.21309906714919	0.00131310988392068	0.00549953622020568	FHIP1B	NA
ENSG00000051108	1642.79341958474	-0.544532092860171	0.111331929369748	-4.8910685006788	1.00290051207325e-06	7.82772348830051e-06	HERPUD1	NA
ENSG00000051128	1858.49121972912	1.62085715790862	0.172720143705834	9.38429718232034	6.33374316661505e-21	2.11208494112934e-19	HOMER3	UP
ENSG00000051180	382.491949798742	-0.242197061228595	0.132254690969932	-1.83129278403939	0.0670568541211129	0.153122386724492	RAD51	NA
ENSG00000051341	287.908345950201	0.0524920148808149	0.19629843719582	0.26740923478902	0.789154089925102	0.881593557052007	POLQ	NA
ENSG00000051382	1039.68034148195	0.210449472067012	0.15789347890377	1.33285727522207	0.18257864566884	0.331978338430106	PIK3CB	NA
ENSG00000051523	3026.25422773482	0.375783851453444	0.100809787531865	3.72765244976498	0.000193271652983702	0.000990478813025378	CYBA	NA
ENSG00000051596	1671.07921379792	-0.663604954377822	0.11949952601979	-5.55320156054781	2.8048433891921e-08	2.7246848814849e-07	THOC3	NA
ENSG00000051620	843.398786850316	0.519424182727939	0.115780529581662	4.48628266431947	7.24765749341257e-06	4.87741626931428e-05	HEBP2	NA
ENSG00000051825	484.993826875288	0.0774169631841214	0.126649384259747	0.611269953159391	0.541020879296609	0.702721452090039	MPHOSPH9	NA
ENSG00000052126	270.718306291178	0.356914684543611	0.147882184299753	2.41350698350625	0.0157998251027132	0.0471144645870453	PLEKHA5	NA
ENSG00000052344	0.537228350476593	-2.51821659404725	3.98473844879667	-0.631965341365807	0.527409524837175	NA	PRSS8	NA
ENSG00000052723	632.543083838322	-0.545105841925752	0.157219867556447	-3.4671562213983	0.000525996092530564	0.00242973260702977	SIKE1	NA
ENSG00000052749	562.928379999141	-0.2449642808767	0.138796555187162	-1.76491614324559	0.0775778601502349	0.17159576774539	RRP12	NA
ENSG00000052795	854.019073344813	-0.00380173217303313	0.102265527586191	-0.0371751093723051	0.970345384733763	0.985323152524582	FNIP2	NA
ENSG00000052802	4917.33504944184	0.928101252689298	0.0862487920575147	10.7607449397134	5.27420763195634e-27	2.60891175983804e-25	MSMO1	NA
ENSG00000052841	1239.99233436181	0.269410923095667	0.193220402667816	1.39431923014278	0.163221226407025	0.305431598862322	TTC17	NA
ENSG00000052850	1.31090359826514	-1.54048744658031	1.79589970446318	-0.857780333028555	0.391013771517303	NA	ALX4	NA
ENSG00000053108	1.88554976227764	-0.424071344634916	1.76586065156926	-0.240149948557978	0.81021401359154	0.894163846781526	FSTL4	NA
ENSG00000053254	2299.511840111	-0.087421149549424	0.110885045554873	-0.788394405322786	0.430466042289379	0.6102502179813	FOXN3	NA
ENSG00000053328	0	NA	NA	NA	NA	NA	METTL24	NA
ENSG00000053371	999.999553343601	-0.311970488717682	0.0998424127617329	-3.12462890357205	0.00178029499762467	0.00715856248421181	AKR7A2	NA
ENSG00000053372	879.650071711712	-0.698022602817635	0.142637854753626	-4.8936700851489	9.8972700602399e-07	7.73426667616565e-06	MRTO4	NA
ENSG00000053438	18.6437677937285	0.357404918917249	0.490733326598526	0.728307819227541	0.466425176888796	0.6434364184496	NNAT	NA
ENSG00000053501	210.734421843045	-0.526231137682612	0.16807368586814	-3.13095494374688	0.00174238890371397	0.007030991818638	USE1	NA
ENSG00000053524	13.1853356521391	-1.15294317942078	0.682399266753043	-1.68954340309692	0.0911153415454992	0.195264467682161	MCF2L2	NA
ENSG00000053702	27.1878731695882	0.0945418939469284	0.468277432621199	0.20189291082794	0.840000444300947	0.912465520540557	NRIP2	NA
ENSG00000053747	658.974291308542	2.36500840285726	0.117727355134222	20.0888604025878	9.2357577362573e-90	2.88110952220891e-87	LAMA3	UP
ENSG00000053770	722.775655473593	0.0796260087510356	0.136710865007532	0.582440969462441	0.560269692225324	0.719219436067555	AP5M1	NA
ENSG00000053900	332.787458517922	-0.20560647215328	0.153464407033374	-1.3397665043502	0.180321268601749	0.328863145311308	ANAPC4	NA
ENSG00000053918	10.7928865661231	5.06065423578064	1.17116036858487	4.32106001152983	1.55281430985393e-05	9.87277500555059e-05	KCNQ1	UP
ENSG00000054116	1315.43851319574	-0.167782881119106	0.126550705512908	-1.32581545428044	0.184900832729632	0.334972555809648	TRAPPC3	NA
ENSG00000054118	3829.66461266139	-0.154555239261739	0.10559757320611	-1.4636249164559	0.143296460768997	0.276541293926679	THRAP3	NA
ENSG00000054148	2263.52443009768	-0.48307669421837	0.0918389058525484	-5.26004409279408	1.44020862256917e-07	1.27424862621731e-06	PHPT1	NA
ENSG00000054179	1.56612315829041	0.192841479609563	1.63442187945555	0.117987578380804	0.906077500147831	0.949937387812185	ENTPD2	NA
ENSG00000054219	137.713092838685	0.878904350826799	0.191626010828417	4.58656080678825	4.50607205311228e-06	3.13496185536851e-05	LY75	NA
ENSG00000054267	1046.99472758892	-0.272163638365824	0.10812396601834	-2.51714442586818	0.0118310320925007	0.0367588741688444	ARID4B	NA
ENSG00000054277	28.2621411974445	-0.0722572995943094	0.447171359674859	-0.161587494438034	0.871630705878681	0.931367590091811	OPN3	NA
ENSG00000054282	350.613367129822	-0.0515396572107054	0.160901081884141	-0.32031889784195	0.748726598858055	0.856060602300405	SDCCAG8	NA
ENSG00000054356	0.493648473435587	-0.718516953712549	2.97648068778749	-0.241398157448367	0.809246540677253	NA	PTPRN	NA
ENSG00000054392	48.584436581345	0.126282926257387	0.36845789169494	0.342733672161217	0.731798828588408	0.84421498352696	HHAT	NA
ENSG00000054523	2394.93020968882	-0.027919902693588	0.116645222375071	-0.239357447524186	0.81082842301234	0.89439852465487	KIF1B	NA
ENSG00000054598	549.113449255305	-0.449348134744364	0.146772931659717	-3.06151910752963	0.00220216936107063	0.00863322189143526	FOXC1	NA
ENSG00000054611	1148.36580030095	-0.116986474202832	0.0904651243347114	-1.29316656626696	0.195953456385591	0.349302838705412	TBC1D22A	NA
ENSG00000054654	2003.60080648949	-0.0102061372300119	0.256238493170761	-0.0398306167965576	0.968228166918692	0.984258434582909	SYNE2	NA
ENSG00000054690	13.73987196059	1.43831039452785	0.621745054958025	2.31334432507059	0.0207037154979022	0.0589909489459232	PLEKHH1	NA
ENSG00000054793	2666.26351242988	-0.0862322832168643	0.110960016895562	-0.777147351176305	0.437071840122485	0.616586904435375	ATP9A	NA
ENSG00000054796	0	NA	NA	NA	NA	NA	SPO11	NA
ENSG00000054803	0	NA	NA	NA	NA	NA	CBLN4	NA
ENSG00000054938	5.58745429498991	-0.128262420142345	0.880817833753795	-0.145617419660689	0.88422341566967	0.938471441720194	CHRDL2	NA
ENSG00000054965	809.186811417257	-0.25667375930731	0.113503106209419	-2.26138092497429	0.0237356789236587	0.066104095798315	FAM168A	NA
ENSG00000054967	240.174081197146	0.789088578298503	0.189327139984403	4.16785770050459	3.07475775904226e-05	0.000185782223735197	RELT	NA
ENSG00000054983	324.012432337488	0.461125511005682	0.173192249596225	2.66250661955564	0.00775610440395078	0.0256823857690142	GALC	NA
ENSG00000055044	932.73724695848	-0.62145972142776	0.0961368465598894	-6.46432396802838	1.01752669034112e-10	1.3324295001955e-09	NOP58	NA
ENSG00000055070	2995.37373492202	0.0643235677416727	0.151803808450095	0.42372828717811	0.671763983030969	0.802653580210396	SZRD1	NA
ENSG00000055118	15.236698422316	5.59125957081321	1.17436529532242	4.76109060194777	1.92549575293088e-06	1.43787696360757e-05	KCNH2	UP
ENSG00000055130	1514.54004746874	-0.26584784840664	0.0985101482399187	-2.6986848883749	0.0069614057034867	0.0233832142603571	CUL1	NA
ENSG00000055147	447.19489295653	-0.299738315706546	0.125685484195117	-2.38482842808821	0.0170870883153454	0.0502556835625146	FAM114A2	NA
ENSG00000055163	1219.23648986986	-1.16003793047582	0.177058948807139	-6.55170460624043	5.68839797022191e-11	7.70983217533721e-10	CYFIP2	DOWN
ENSG00000055208	1744.85115524979	-0.661030351626632	0.177003547454977	-3.73455990646047	0.000188043727897442	0.000965733866506752	TAB2	NA
ENSG00000055211	878.522693373914	0.675792655789946	0.121542876151437	5.56011736095451	2.69593299679633e-08	2.62415903830085e-07	GINM1	NA
ENSG00000055332	1448.23893565469	-0.133005307135202	0.120535276985265	-1.10345544028129	0.269829432169411	0.44081815362514	EIF2AK2	NA
ENSG00000055483	1096.47122274723	-0.46813972863673	0.129829953660282	-3.60579138664473	0.000311203071022881	0.00152302089996294	USP36	NA
ENSG00000055609	1878.52033524093	0.0208226536658789	0.141094936478353	0.147579028600176	0.882675006603633	0.937564846184875	KMT2C	NA
ENSG00000055732	0	NA	NA	NA	NA	NA	MCOLN3	NA
ENSG00000055813	144.334629483149	3.0836025034763	0.232420894912796	13.2673204990165	3.58159863905442e-40	3.3464589023165e-38	CCDC85A	UP
ENSG00000055917	2448.20994701377	-0.288695574869085	0.0790896623993339	-3.65023147287472	0.000262004091054392	0.00130200953881886	PUM2	NA
ENSG00000055950	619.220140698029	0.128064819733297	0.118282809927993	1.08270018112741	0.278941523612622	0.451418154961927	MRPL43	NA
ENSG00000055955	0.193452342084797	1.06929072825286	4.0804728567969	0.262050690147766	0.793282362159796	NA	ITIH4	NA
ENSG00000055957	0	NA	NA	NA	NA	NA	ITIH1	NA
ENSG00000056050	229.659192048644	-1.40392957450657	0.171360808211784	-8.19282769004835	2.55159344129567e-16	5.84028032521889e-15	HPF1	DOWN
ENSG00000056097	2077.78840011352	-0.30666587384284	0.0998693906640481	-3.07066931923553	0.00213579549557099	0.00840798304087898	ZFR	NA
ENSG00000056277	125.627465984663	-0.349226015859622	0.214616359381276	-1.62721060438457	0.103692376296431	0.215368798319294	ZNF280C	NA
ENSG00000056291	3.03194883680913	5.10705746605861	1.62954372894859	3.13404137325838	0.0017241654397488	0.0069690875172793	NPFFR2	UP
ENSG00000056487	0.985301252539884	-0.865658950577686	2.43131204462843	-0.356046009186773	0.721806109511713	NA	PHF21B	NA
ENSG00000056558	688.713346132747	-2.4944089957243	0.740403598947095	-3.36898550908116	0.000754453951858372	0.0033583185000904	TRAF1	DOWN
ENSG00000056586	2562.03771126488	-0.545741577116404	0.111164217656665	-4.90932773711363	9.13891367791784e-07	7.19103862671314e-06	RC3H2	NA
ENSG00000056736	36.7635664907668	-0.126384354647166	0.332688261181543	-0.379888229895192	0.70402838472945	0.825541560311566	IL17RB	NA
ENSG00000056972	382.766855166652	-0.0796675189146178	0.21018074687221	-0.379042895698984	0.704656010205489	0.825684714248417	TRAF3IP2	NA
ENSG00000056998	5.48541779478811	0.0243967820008073	0.814011314610179	0.0299710600613588	0.976090133523532	0.988233870705001	GYG2	NA
ENSG00000057019	1995.33059766619	0.317349135398447	0.126814540672575	2.50246646571719	0.0123331308687221	0.0380961394801097	DCBLD2	NA
ENSG00000057149	0	NA	NA	NA	NA	NA	SERPINB3	NA
ENSG00000057252	935.521902855023	0.805597707355578	0.14655433459099	5.49692173625485	3.86478117296353e-08	3.69677213977684e-07	SOAT1	NA
ENSG00000057294	1837.03860276269	2.75892783977178	0.18291268149494	15.0833054177717	2.08560815753964e-51	2.82082149475343e-49	PKP2	UP
ENSG00000057468	2.9907124032658	0.37176482120699	1.50255906465511	0.247421103071461	0.804582343902518	0.89059847269608	MSH4	NA
ENSG00000057593	0.670551269163025	2.93142067701079	2.60942875436357	1.12339556008524	0.261269534641857	NA	F7	NA
ENSG00000057608	5835.85350836917	0.139013264654097	0.109505862074876	1.26945957065792	0.204277201298999	0.3601572789721	GDI2	NA
ENSG00000057657	200.450637037408	0.91259811935165	0.413369441278756	2.20770581523523	0.0272647872029721	0.0741045881524288	PRDM1	NA
ENSG00000057663	742.12141857375	-0.0399768328386118	0.124447831696419	-0.321233663083278	0.748033323424999	0.855520815348762	ATG5	NA
ENSG00000057704	383.694758117913	1.12042870029835	0.155950068652947	7.18453483205428	6.74363884639204e-13	1.10252509660244e-11	TMCC3	UP
ENSG00000057757	616.44849184444	-0.518926912708192	0.105823997142616	-4.90367900211567	9.40581498208824e-07	7.38303033963347e-06	PITHD1	NA
ENSG00000057935	568.300093790416	0.259745144528276	0.147289647313284	1.76349899172343	0.0778163671881979	0.171946345000221	MTA3	NA
ENSG00000058056	921.387285706087	-0.767882972367681	0.109217571970731	-7.03076399256945	2.05405688304007e-12	3.19658891871365e-11	USP13	NA
ENSG00000058063	2288.4214848518	-0.684389939270712	0.133638073894713	-5.12121971923892	3.03565685628764e-07	2.56948093030456e-06	ATP11B	NA
ENSG00000058085	6263.12364421147	3.34594838388523	0.593850930065072	5.63432372416862	1.75746619252301e-08	1.76529098719798e-07	LAMC2	UP
ENSG00000058091	15.7757527617389	2.79289675970495	0.709057742101365	3.93888479579662	8.18612228656932e-05	0.000451719803550748	CDK14	UP
ENSG00000058262	8479.49225884227	-0.106775270991498	0.149257672858013	-0.715375423902476	0.474377094236307	0.650012566746328	SEC61A1	NA
ENSG00000058272	1808.22133572701	0.105732557501473	0.0997346130989984	1.06013904517302	0.289081346880654	0.46322471665441	PPP1R12A	NA
ENSG00000058335	11.369546049204	-0.724368137955704	0.663144339008467	-1.09232348878794	0.274690939575889	0.446453568263636	RASGRF1	NA
ENSG00000058404	11.4290167144726	-0.599040814945234	0.745696897955656	-0.803330168849457	0.421783925024278	0.601513264554975	CAMK2B	NA
ENSG00000058453	936.677689597409	0.0836506803588043	0.146469074334324	0.571114965660715	0.567921714572144	0.725252985600861	CROCC	NA
ENSG00000058600	673.704242146308	-0.635907060459554	0.176954563215281	-3.59361775647411	0.000326118160437821	0.00158957947102517	POLR3E	NA
ENSG00000058668	6239.19782769966	0.87069440422833	0.221111571605576	3.93780568744496	8.22301404934463e-05	0.000453496762841102	ATP2B4	NA
ENSG00000058673	1.04064951745191	2.38093478102653	2.14456276725835	1.11021920989068	0.266904576857425	NA	ZC3H11A	NA
ENSG00000058729	266.710200528371	-0.407578433558587	0.154765253320134	-2.63352674334145	0.0084503180626735	0.02760304030572	RIOK2	NA
ENSG00000058799	272.595431813578	0.23424595201865	0.14661340804998	1.59771166317065	0.110107161888911	0.225376507365163	YIPF1	NA
ENSG00000058804	780.790553685378	-0.314103357322932	0.1393343708162	-2.25431352998518	0.0241764507564285	0.0670389582910514	NDC1	NA
ENSG00000058866	14.0209330175991	-2.71525798619478	0.835785668680017	-3.24874915656675	0.00115913645799497	0.00492073271160684	DGKG	DOWN
ENSG00000059122	1661.36664600034	-0.0118616793944577	0.116608123478082	-0.101722581932187	0.918976877330253	0.957544003040859	FLYWCH1	NA
ENSG00000059145	519.222182995277	0.117106056175568	0.235956902891344	0.496302734696827	0.619680837156369	0.763488792931668	UNKL	NA
ENSG00000059377	11.0470088607592	-0.586962422207599	0.615047294439821	-0.954337052636251	0.339913058188882	0.519868611294573	TBXAS1	NA
ENSG00000059378	1310.477639956	0.162560641286237	0.135191906010032	1.20244359358447	0.229191707847256	0.391913157357971	PARP12	NA
ENSG00000059573	1424.96324798472	0.160719902486038	0.119013185882189	1.35043777960145	0.176875599268658	0.324017770858051	ALDH18A1	NA
ENSG00000059588	399.298307970511	-0.160438428000111	0.130853134728822	-1.22609541095519	0.220162772580183	0.380465348862877	TARBP1	NA
ENSG00000059691	437.353809370665	-0.37980538057656	0.20463876543804	-1.85597963202899	0.0634564612842491	0.146597159304666	GATB	NA
ENSG00000059728	260.71264336206	-0.175187126787489	0.164454447260283	-1.06526232464981	0.286757236874368	0.460530741375666	MXD1	NA
ENSG00000059758	2812.28973490462	0.275769805874756	0.125478965641073	2.19773732167655	0.027967830301286	0.0755799644903132	CDK17	NA
ENSG00000059769	74.2160355983989	-0.092166824627986	0.260076886371108	-0.354382990022694	0.723051880492886	0.838452330512196	DNAJC25	NA
ENSG00000059804	996.010817544845	-0.0257039819238394	0.130118622449381	-0.197542684052306	0.843402882415168	0.914261582154005	SLC2A3	NA
ENSG00000059915	5.61769851962215	0.313410926210925	0.99185298125965	0.315985264079052	0.752013693105402	0.858195470754755	PSD	NA
ENSG00000060069	1019.68384006052	0.219744027081027	0.0958449840871559	2.29270242124725	0.0218651430558765	0.0617186202753599	CTDP1	NA
ENSG00000060138	13245.7763021473	-0.832944093201989	0.103709392252233	-8.03152033883466	9.62721098911184e-16	2.10746933564556e-14	YBX3	NA
ENSG00000060140	234.724504465703	1.19133065209341	0.232302490504372	5.12835936242788	2.92278119861474e-07	2.4804524424049e-06	STYK1	UP
ENSG00000060237	6235.5234526498	-0.420271593901835	0.149377455971069	-2.81348742465685	0.00490073029621595	0.0171992423623866	WNK1	NA
ENSG00000060303	0	NA	NA	NA	NA	NA	RPS17P5	NA
ENSG00000060339	1539.84340560598	-0.547024146604256	0.13583442786787	-4.02713918106507	5.64596145495627e-05	0.000323647126556933	CCAR1	NA
ENSG00000060491	1528.63402859882	0.647501602476855	0.0996870072166095	6.49534598897027	8.28427979327197e-11	1.10577125936282e-09	OGFR	NA
ENSG00000060558	5.42101493513988	-1.24865573846672	0.934525869183463	-1.33613822756745	0.18150409713718	0.330366153089611	GNA15	NA
ENSG00000060566	0.317002567231497	0.107518056039224	4.0804728567969	0.0263494109169553	0.978978644362521	NA	CREB3L3	NA
ENSG00000060642	159.977941537658	-0.510617155752689	0.17996673435851	-2.83728633279245	0.00454987885043047	0.016120023236156	PIGV	NA
ENSG00000060656	459.193533202342	2.75469429763082	0.22408628250895	12.2930072594729	9.87623425561668e-35	7.12747189320456e-33	PTPRU	UP
ENSG00000060688	616.879400898397	-0.288737847306887	0.164075164325602	-1.75979008458523	0.0784434048803093	0.173121818437737	SNRNP40	NA
ENSG00000060709	0	NA	NA	NA	NA	NA	RIMBP2	NA
ENSG00000060718	0.134307087619148	-0.854262623389633	4.0804728567969	-0.209353830639181	0.834172031908065	NA	COL11A1	NA
ENSG00000060749	1187.13864611412	-0.0443034074633106	0.095090915953173	-0.465905781001495	0.641282942990645	0.780012221391052	QSER1	NA
ENSG00000060762	438.824774662444	0.250679372573683	0.258682427084429	0.969062241293516	0.332514135518596	0.512034705021112	MPC1	NA
ENSG00000060971	638.034965540632	-0.062968729688035	0.142221975822199	-0.442749647682834	0.657946827357165	0.792179688481233	ACAA1	NA
ENSG00000060982	9453.31998330107	0.938663863212235	0.0800476132146618	11.7263191932412	9.3434000733857e-32	5.84824274496287e-30	BCAT1	NA
ENSG00000061273	6182.78507840565	0.700158444320594	0.108049840503954	6.47995814760109	9.1748064369889e-11	1.21208969465712e-09	HDAC7	NA
ENSG00000061337	0.317778746191425	-1.73952828288513	4.03950434085942	-0.430629140632396	0.666738049111096	NA	LZTS1	NA
ENSG00000061455	0.61835793539533	0.326623265367736	3.34686324957903	0.097590860758598	0.92225718192153	NA	PRDM6	NA
ENSG00000061492	0	NA	NA	NA	NA	NA	WNT8A	NA
ENSG00000061656	134.855486714084	-0.285552586654758	0.453769440841376	-0.629290033558207	0.529159194961232	0.693771356434813	SPAG4	NA
ENSG00000061676	5376.61690742551	-0.203356688087186	0.136453609023081	-1.49029908071386	0.136145614110343	0.265925300192703	NCKAP1	NA
ENSG00000061794	778.608401226936	-0.547172063169236	0.107166865315635	-5.10579516866216	3.29406358803686e-07	2.76761441599569e-06	MRPS35	NA
ENSG00000061918	35.3740947212635	-0.413748792593024	0.372131042236763	-1.11183627709774	0.266208551027917	0.436333863172113	GUCY1B1	NA
ENSG00000061936	1199.59168026487	0.314355449923474	0.136857236305141	2.29695892165013	0.0216211132037383	0.061199173199693	SFSWAP	NA
ENSG00000061938	3192.94825299852	0.882733477724282	0.0852312669698305	10.3569207534689	3.89293169297402e-25	1.72295633578514e-23	TNK2	NA
ENSG00000061987	1113.1941243228	0.212172021951634	0.134935867356848	1.57239158207306	0.115859765316679	0.234495994243397	MON2	NA
ENSG00000062038	0	NA	NA	NA	NA	NA	CDH3	NA
ENSG00000062096	0	NA	NA	NA	NA	NA	ARSF	NA
ENSG00000062194	1078.21436781769	-0.194144807554869	0.101965873932782	-1.90401749199789	0.0569079061151882	0.134390209056637	GPBP1	NA
ENSG00000062282	35.2518231118459	1.34576397390487	0.44822051067104	3.00245959715253	0.00267807519715487	0.0102284068697023	DGAT2	UP
ENSG00000062370	44.208543022858	-0.361353968782163	0.379330778627527	-0.952609145215145	0.340788141883733	0.520795152668558	ZNF112	NA
ENSG00000062485	5892.69965226065	0.344902635986819	0.114990089659397	2.99941183634544	0.0027050139693966	0.0103170331654703	CS	NA
ENSG00000062524	71.3224139175213	4.66335405093229	0.427705720108498	10.9031837351843	1.11293606617549e-27	5.70962770713531e-26	LTK	UP
ENSG00000062582	1.29370404127762	0.125819425022824	1.75861827097953	0.0715444773314814	0.942964427435165	NA	MRPS24	NA
ENSG00000062598	741.664503445274	-0.0637102066938487	0.139526059313954	-0.456618691928306	0.647945141634295	0.784764668066185	ELMO2	NA
ENSG00000062650	1473.76064464432	-0.0931306092817132	0.0915934184204845	-1.016782765484	0.309256782595985	0.486643514131393	WAPL	NA
ENSG00000062716	2152.04541619654	-0.211058057705286	0.141231066743297	-1.49441665047328	0.135066752263597	0.264351958665273	VMP1	NA
ENSG00000062725	883.126255364021	0.0123350721881383	0.123047490114192	0.100246434743943	0.920148682059808	0.958455173401484	APPBP2	NA
ENSG00000062822	1045.83349524771	-0.0550003267882299	0.150140435747868	-0.366325876931597	0.71412192259123	0.832288767992587	POLD1	NA
ENSG00000063015	0.451309654850646	-0.717480069611342	3.05165367172406	-0.235111892368177	0.814121888612555	NA	SEZ6	NA
ENSG00000063046	10630.4504027719	0.14935815096289	0.0957490742859115	1.55989133134488	0.118785563355028	0.238917593682361	EIF4B	NA
ENSG00000063127	58.9119037772205	2.04038661201182	0.335033343944884	6.09010013148864	1.12840088526187e-09	1.32029047319116e-08	SLC6A16	UP
ENSG00000063169	658.113287939694	0.349671437350913	0.111373486357667	3.13962908755474	0.0016916186705581	0.00685472380206666	BICRA	NA
ENSG00000063176	479.892307748141	-0.0285713614197013	0.189199517524653	-0.151011809086556	0.879966400427383	0.936017900834386	SPHK2	NA
ENSG00000063177	12683.5542078152	-0.165747076862867	0.106793241389348	-1.55203713930345	0.120653337371572	0.241844356731637	RPL18	NA
ENSG00000063180	54.6626607348728	0.519424717317126	0.444779490535164	1.16782524457715	0.242877263014796	0.408892368995678	CA11	NA
ENSG00000063241	838.639419009668	0.163913174406611	0.166146331591995	0.986559094239481	0.323858831887807	0.50311274438089	ISOC2	NA
ENSG00000063244	3098.72710102136	0.0392033576994858	0.0931265735848095	0.420968539809786	0.673778054818172	0.804118311627685	U2AF2	NA
ENSG00000063245	3990.00212966686	0.0889210096970128	0.0944122096163079	0.941838031949349	0.346275570337635	0.526518538199701	EPN1	NA
ENSG00000063322	779.141743863381	0.147570859064278	0.129118762782561	1.14290793904826	0.253076815977952	0.420801126016984	MED29	NA
ENSG00000063438	305.426886180614	0.779040904752006	0.257850756999572	3.02128608741412	0.00251703418822042	0.0097003168724465	AHRR	NA
ENSG00000063515	0.151113523499856	1.06929072825285	4.0804728567969	0.262050690147766	0.793282362159796	NA	GSC2	NA
ENSG00000063587	235.548780919326	-0.116423777205863	0.164354272847216	-0.70837085759304	0.478714984957618	0.653360389614054	ZNF275	NA
ENSG00000063601	605.033451165311	-0.57736241111223	0.112690261236974	-5.1234454936448	3.00002397849638e-07	2.54043186375212e-06	MTMR1	NA
ENSG00000063660	2780.46594052729	0.251618318867728	0.195352069411706	1.28802484470968	0.19773731485869	0.351704745878418	GPC1	NA
ENSG00000063761	73.4283986690603	-0.0917575098053913	0.315325704376114	-0.290992800561368	0.771056825693245	0.87007059893425	ADCK1	NA
ENSG00000063854	986.847232424959	0.303460925949823	0.110161096209955	2.75470139995212	0.00587457219934114	0.0201239994522595	HAGH	NA
ENSG00000063978	1473.02579357972	0.145361771938002	0.103511512658937	1.40430535893103	0.160227939186705	0.301046101788427	RNF4	NA
ENSG00000064012	229.213879336085	-0.323218539619311	0.222658261178262	-1.45163506581299	0.146603103191203	0.281378447833785	CASP8	NA
ENSG00000064042	1665.15334154077	-1.15832966235709	0.306726678167929	-3.77642293548042	0.000159096753814189	0.000829628017125972	LIMCH1	DOWN
ENSG00000064102	532.754785043571	-0.189748719845805	0.149164468725229	-1.27207720087372	0.203345690887207	0.358874806775204	INTS13	NA
ENSG00000064115	2598.70282651541	-0.418712418218259	0.159250391050594	-2.62927089507261	0.0085568167462889	0.027880288525939	TM7SF3	NA
ENSG00000064195	0.165889043731642	-0.854262623389633	4.0804728567969	-0.209353830639181	0.834172031908065	NA	DLX3	NA
ENSG00000064199	15.3343835702452	0.0651082621155495	0.610426797614581	0.106660229154386	0.915058535095813	0.954874441447321	SPA17	NA
ENSG00000064201	0	NA	NA	NA	NA	NA	TSPAN32	NA
ENSG00000064205	1.63024838060935	-0.337952354358167	1.97518189832486	-0.171099357808403	0.864145640821461	0.926979525187348	CCN5	NA
ENSG00000064218	0	NA	NA	NA	NA	NA	DMRT3	NA
ENSG00000064225	465.36992435499	0.790303502439976	0.1553568332952	5.08702118649835	3.63731214815261e-07	3.04147229820232e-06	ST3GAL6	NA
ENSG00000064270	1.76714221038569	-1.11022871323911	1.81663823440047	-0.611144636403358	0.541103831621895	0.702721452090039	ATP2C2	NA
ENSG00000064300	2.29326947683358	2.68905228145883	1.54033153117713	1.74576201748194	0.0808523135515396	0.177458533409025	NGFR	NA
ENSG00000064309	182.330616453851	0.299415959471614	0.207537688101431	1.44270644146946	0.149103183916082	0.285073614088666	CDON	NA
ENSG00000064313	960.051219953754	-0.658422779357885	0.174086380984084	-3.78216133643493	0.000155472536980869	0.0008122621117631	TAF2	NA
ENSG00000064393	2174.08728955582	-0.153366911502653	0.112122971077436	-1.36784558979206	0.171360413963032	0.316852941344074	HIPK2	NA
ENSG00000064419	1697.40661536457	-0.297716727318826	0.157969984792884	-1.88464110893703	0.0594783082163358	0.139225747708513	TNPO3	NA
ENSG00000064489	0.134307087619148	-0.854262623389633	4.0804728567969	-0.209353830639181	0.834172031908065	NA	NA	NA
ENSG00000064490	671.282916738646	-0.0516291241350253	0.127981304623524	-0.403411453625199	0.686645562231687	0.813476957696444	RFXANK	NA
ENSG00000064545	404.195314120185	0.3385711937308	0.141355856548103	2.39516919920176	0.0166126971625594	0.0491225369208208	TMEM161A	NA
ENSG00000064547	54.9623188074665	2.59372034226122	0.338082370056987	7.67185920349535	1.69520977338648e-14	3.27216090090499e-13	LPAR2	UP
ENSG00000064601	2697.66742304796	1.35624682567096	0.14592215891633	9.29431716021013	1.48154100011757e-20	4.72846278601881e-19	CTSA	UP
ENSG00000064607	1286.71721066469	0.0970182452052611	0.106014915143005	0.915137696185405	0.360119347569189	0.540747667372795	SUGP2	NA
ENSG00000064651	13814.4988901863	1.16001725321499	0.172751608820342	6.71494327107182	1.8813940008887e-11	2.67953176518323e-10	SLC12A2	UP
ENSG00000064652	193.515198995573	0.933779939033578	0.171167266407636	5.45536514446504	4.88723106743974e-08	4.61317403979268e-07	SNX24	NA
ENSG00000064655	0	NA	NA	NA	NA	NA	EYA2	NA
ENSG00000064666	3966.68242717935	0.185402603468118	0.129511694221784	1.43155106249034	0.152272343532588	0.289302494721393	CNN2	NA
ENSG00000064687	515.541087390066	0.352852477247203	0.238031266721583	1.48237868960267	0.138239561011665	0.268983033151571	ABCA7	NA
ENSG00000064692	472.333188019914	-0.620730327654445	0.235100043200397	-2.64028164012433	0.00828371550570146	0.0271091948554605	SNCAIP	NA
ENSG00000064703	490.935674459923	-0.53557796897762	0.134055671014708	-3.99519069147665	6.46422017797046e-05	0.000365248268951582	DDX20	NA
ENSG00000064726	2109.37573946884	-0.106608616557927	0.0894561520953232	-1.19174158580314	0.233362586604123	0.397347106920533	BTBD1	NA
ENSG00000064763	813.084669939584	0.238968460570009	0.113731546870076	2.10116249313834	0.0356267046119691	0.0919231715448365	FAR2	NA
ENSG00000064787	0	NA	NA	NA	NA	NA	BCAS1	NA
ENSG00000064835	0	NA	NA	NA	NA	NA	POU1F1	NA
ENSG00000064886	0	NA	NA	NA	NA	NA	CHI3L2	NA
ENSG00000064932	3001.08947973086	-0.0761602202275337	0.126826023400234	-0.600509407972128	0.548166792853464	0.708938964514742	SBNO2	NA
ENSG00000064933	378.772475402881	-0.478048522435917	0.150090510620887	-3.18506826619717	0.00144719864736334	0.0059846630401228	PMS1	NA
ENSG00000064961	1484.76094250594	0.653138758537534	0.114727518487536	5.69295638176372	1.24858292500826e-08	1.27367311986207e-07	HMG20B	NA
ENSG00000064989	5656.31210505499	-0.452077547933303	0.133917660922036	-3.37578736680963	0.000736047807355553	0.00328546056821227	CALCRL	NA
ENSG00000064995	319.051040465691	-0.190847125903184	0.133052248652866	-1.43437730542311	0.151464620397899	0.288192545313898	TAF11	NA
ENSG00000064999	2028.08587935711	0.128521080684715	0.107408035944894	1.19656857658819	0.231474754511845	0.394793053528535	ANKS1A	NA
ENSG00000065000	5437.04408231932	0.00739620437256095	0.0782934605309821	0.0944677157249186	0.924737626848959	0.9605967259727	AP3D1	NA
ENSG00000065029	501.822774612891	-0.256014651009059	0.124690396874369	-2.05320263169108	0.0400529292989935	0.101078249683172	ZNF76	NA
ENSG00000065054	3516.81699651067	-0.0690162953101307	0.191190953494961	-0.360980967187601	0.718113675129109	0.835229814821824	NHERF2	NA
ENSG00000065057	242.714677561221	0.636599003080716	0.169664810369622	3.7520980437479	0.000175360854105336	0.000905648672697279	NTHL1	NA
ENSG00000065060	1133.6436882736	-0.377525265297943	0.133935821836286	-2.81870271986985	0.00482181526275762	0.0169407318795631	BLTP3A	NA
ENSG00000065135	2883.34753715641	0.0636748564694053	0.100346658508352	0.634548847125844	0.525722699092247	0.691136672318049	GNAI3	NA
ENSG00000065150	3646.03538890099	-1.04654236823904	0.0828488087677944	-12.6319543250434	1.40738812267601e-36	1.11103239512966e-34	IPO5	DOWN
ENSG00000065154	2453.34670330743	1.27728829526763	0.0876660795131827	14.5699260462031	4.36363140331792e-48	5.44496741752076e-46	OAT	UP
ENSG00000065183	595.351756708292	-0.778330096003234	0.124957921328364	-6.22873754404045	4.70208732852798e-10	5.68749662420636e-09	WDR3	NA
ENSG00000065243	1705.56784651638	-0.0979540796653979	0.093409337449208	-1.04865404616172	0.294337371545243	0.469507554891262	PKN2	NA
ENSG00000065268	1267.27593768043	-0.935402137437609	0.11330248902705	-8.25579513274672	1.50894262352688e-16	3.54180331087783e-15	WDR18	NA
ENSG00000065308	6665.26763975689	-0.0779474926307803	0.0938133441039805	-0.830878521336848	0.406042258499727	0.586239423831234	TRAM2	NA
ENSG00000065320	134.791947673737	-0.953211386239528	0.20425886612807	-4.66668303955955	3.06100965575396e-06	2.20167302907911e-05	NTN1	NA
ENSG00000065325	0	NA	NA	NA	NA	NA	GLP2R	NA
ENSG00000065328	200.387144815549	0.198787234559504	0.183198942013347	1.08508942450673	0.277882050781504	0.450051644964417	MCM10	NA
ENSG00000065357	953.691203963277	0.0727294825973012	0.204429176895735	0.355768602611922	0.722013864168465	0.837901724881932	DGKA	NA
ENSG00000065361	8.02001875208698	1.83703587592871	0.821870035028833	2.23519023401828	0.0254048623634243	0.0699040322906516	ERBB3	NA
ENSG00000065371	0	NA	NA	NA	NA	NA	ROPN1	NA
ENSG00000065413	56.5168584058607	0.715910039032201	0.328051095856515	2.18231259725872	0.0290864699213763	0.077960284749077	ANKRD44	NA
ENSG00000065427	3208.1294068496	-0.647633227663793	0.136553960174585	-4.74269092478746	2.10897908034864e-06	1.56522503426796e-05	KARS1	NA
ENSG00000065457	668.633721587452	0.175564642778509	0.104799525451254	1.67524272674469	0.0938866175506312	0.199991963135144	ADAT1	NA
ENSG00000065485	1893.97316703498	0.45300891600543	0.0947164228072227	4.78279164878771	1.72877291717511e-06	1.30304742755588e-05	PDIA5	NA
ENSG00000065491	641.72173903583	-0.37468059600312	0.168588381769708	-2.22245798951279	0.0262523701089546	0.071867953330119	TBC1D22B	NA
ENSG00000065518	955.111240064479	-0.147084930718674	0.152140961140326	-0.966767461019338	0.333660294288977	0.513093886198063	NDUFB4	NA
ENSG00000065526	2437.53360873437	-0.153670374179695	0.0809488196229717	-1.89836460735848	0.0576480685542113	0.135806491340682	SPEN	NA
ENSG00000065534	750.490579671015	1.25480834092337	0.128668322258304	9.75227094672394	1.80387070302218e-22	6.60770137635455e-21	MYLK	UP
ENSG00000065548	1263.43007402363	-0.265029923195077	0.0963275050119538	-2.7513421339231	0.00593516191084855	0.020306380066818	ZC3H15	NA
ENSG00000065559	579.796064442584	-0.0783963108222504	0.119917325814151	-0.653752994323354	0.513270954910025	0.681509398019426	MAP2K4	NA
ENSG00000065600	273.435095406967	0.24547932709626	0.154636901281399	1.58745632550896	0.112409331086221	0.228829478216883	PACC1	NA
ENSG00000065609	8.00530057553706	-1.72006196995124	1.050733654411	-1.63701044763378	0.101628286586023	0.212289954731643	SNAP91	NA
ENSG00000065613	2770.53129009709	0.149345136839154	0.0883870643057934	1.6896718768989	0.0910907464594717	0.195233391763369	SLK	NA
ENSG00000065615	335.612802835963	-0.125051274922902	0.152649782730635	-0.819203753100436	0.412670173976149	0.592799601520551	CYB5R4	NA
ENSG00000065618	37.7502116617121	-0.258920932158296	0.414983182432819	-0.623931144969259	0.532672805337609	0.696409077625869	COL17A1	NA
ENSG00000065621	58.3560597688766	-1.08548260112385	0.315342357449343	-3.4422353213308	0.000576928134860941	0.00263853560093295	GSTO2	DOWN
ENSG00000065665	116.962429777429	-0.156267870172251	0.233636015642323	-0.668851802418529	0.503590018065357	0.673017739543125	SEC61A2	NA
ENSG00000065675	3.89971060131372	-0.344878696647345	0.982416107080949	-0.35105154950287	0.72554967539937	0.839986128337556	PRKCQ	NA
ENSG00000065717	613.872206831948	3.01587614327097	0.821598012608561	3.67074420457226	0.000241845280531683	0.00121022757328934	TLE2	UP
ENSG00000065802	425.049988848736	0.156526419616745	0.12768986183786	1.22583279019834	0.220261604997675	0.380576145784243	ASB1	NA
ENSG00000065809	2987.58403943592	0.0999312366423359	0.104334127487654	0.957800089468914	0.338163574079987	0.517971148038412	FAM107B	NA
ENSG00000065833	825.261782834779	0.749246952799617	0.258403148654434	2.89952717952983	0.00373725941983325	0.0136432218401274	ME1	NA
ENSG00000065882	2943.98252771688	0.836760473343067	0.101741374998516	8.22438730904972	1.96191155740392e-16	4.53891524303221e-15	TBC1D1	NA
ENSG00000065883	1535.11423819015	0.103949931197356	0.115649833743909	0.898833382048249	0.368741416252348	0.549786288292989	CDK13	NA
ENSG00000065911	1071.96183084631	-1.55682444955189	0.327245344641988	-4.75736164025522	1.961396027421e-06	1.46299115180677e-05	MTHFD2	DOWN
ENSG00000065923	616.492169550488	1.23310105682927	0.26873790581409	4.58848949162502	4.46464777429437e-06	3.11061788914364e-05	SLC9A7	UP
ENSG00000065970	675.100460409884	0.197520116652676	0.120806048029452	1.63501844381601	0.102045181275188	0.212884893867265	FOXJ2	NA
ENSG00000065978	21781.7271343188	0.0621337061981549	0.0823854502849242	0.754183001771186	0.450739342994865	0.629576777125997	YBX1	NA
ENSG00000065989	415.80078429307	0.255982556023819	0.202999533310997	1.26100071191618	0.20730859065379	0.364140900175728	PDE4A	NA
ENSG00000066027	1291.62696149176	-0.0369350158152396	0.124650617140008	-0.296308326927528	0.766994627370951	0.867777444012635	PPP2R5A	NA
ENSG00000066032	0	NA	NA	NA	NA	NA	CTNNA2	NA
ENSG00000066044	2284.32109628615	-0.135239043993054	0.0948981448490389	-1.42509681520317	0.154129217152081	0.292055764567298	ELAVL1	NA
ENSG00000066056	21179.5581665044	0.506315989738016	0.0755126203116426	6.70505125697448	2.0133568305534e-11	2.85162378395106e-10	TIE1	NA
ENSG00000066084	2035.53043024398	0.662869542276792	0.110914707229762	5.97638995614572	2.2813653372607e-09	2.5579064920556e-08	DIP2B	NA
ENSG00000066117	2633.40292818674	0.344780286759697	0.144483105337506	2.38630174755939	0.0170187806524354	0.0501157485686288	SMARCD1	NA
ENSG00000066135	989.515595093374	0.140662658865132	0.103444948896672	1.35978276721501	0.173898677272995	0.320102784138691	KDM4A	NA
ENSG00000066136	595.960871087414	-0.242454560939941	0.114929322878093	-2.10959705380946	0.0348930783370373	0.0903678398656451	NFYC	NA
ENSG00000066185	3.48562567664408	-0.40702436947321	1.06193833334965	-0.383284374140013	0.701508923889384	0.823593790029415	ZMYND12	NA
ENSG00000066230	53.618437274981	-1.88306625361034	0.398761265350038	-4.72228979401337	2.33204069991786e-06	1.71563328935379e-05	SLC9A3	DOWN
ENSG00000066248	7.11054669177963	3.47746838249722	1.17510663515129	2.95927899517775	0.0030835979199632	0.0115648375741726	NGEF	UP
ENSG00000066279	1314.44891404155	0.522631186782991	0.258362820177733	2.02285757069637	0.0430878340953673	0.107267576166624	ASPM	NA
ENSG00000066294	0	NA	NA	NA	NA	NA	CD84	NA
ENSG00000066322	4133.70401716971	0.208868371415589	0.11380465502288	1.83532361987826	0.0664577533587126	0.152113539374066	ELOVL1	NA
ENSG00000066336	0.268614175238296	-1.53454173610551	4.05934708889169	-0.37802673742897	0.705410731625016	NA	SPI1	NA
ENSG00000066379	60.7358733713474	0.360522694315428	0.307487564260916	1.17247894295169	0.241004821369	0.406956019739639	POLR1H	NA
ENSG00000066382	0.452085833810574	-2.25735596716415	3.58592462989753	-0.629504576962805	0.529018773233913	NA	MPPED2	NA
ENSG00000066405	2.82299920547306	3.93340967191851	1.61067694329365	2.44208479440646	0.0146027163071057	0.0440335416426147	CLDN18	UP
ENSG00000066422	596.01114110852	-0.148863223544705	0.112060317181397	-1.32842050860639	0.184039228010729	0.334006071967299	ZBTB11	NA
ENSG00000066427	473.128484456397	-0.717971419375136	0.159227881858006	-4.50908101644786	6.5109043470772e-06	4.42160818036588e-05	ATXN3	NA
ENSG00000066455	632.902677157816	0.0745977470095741	0.12480830512712	0.597698582106334	0.550041071719124	0.710359533127643	GOLGA5	NA
ENSG00000066468	2.43413970128552	0.292677334854419	1.71868600198082	0.170291335658231	0.864781024885914	0.927102883432887	FGFR2	NA
ENSG00000066557	546.448240675518	-0.279774306922908	0.12137831091153	-2.30497775773819	0.0211678191377472	0.0600919991109891	LRRC40	NA
ENSG00000066583	390.784392723908	0.814779216287193	0.146533952694265	5.56034421583636	2.69243090133554e-08	2.62206979167828e-07	ISOC1	NA
ENSG00000066629	178.338608939159	-0.807159645477264	0.190842689334664	-4.22945017328811	2.3426315532812e-05	0.000144525795445013	EML1	NA
ENSG00000066651	99.7219676332299	-1.25748417269426	0.24005684418256	-5.23827669640598	1.62082933370098e-07	1.42234392663842e-06	TRMT11	DOWN
ENSG00000066654	783.288718465089	-0.144323128190613	0.139317351053536	-1.03593075162012	0.300234449915291	0.475950077329095	THUMPD1	NA
ENSG00000066697	967.592783554485	-0.196344412512813	0.121096865440722	-1.62138311176126	0.104935500400715	0.217204357154349	MSANTD3	NA
ENSG00000066735	1145.41440171206	3.75287763379028	0.299618120632331	12.5255362588551	5.4124282053724e-36	4.15403864762332e-34	KIF26A	UP
ENSG00000066739	754.976947502933	-0.638418284689395	0.174422040756457	-3.66019272518895	0.000252025617948652	0.00125532512921578	ATG2B	NA
ENSG00000066777	2150.91254220773	0.00842167440423761	0.157922812050321	0.0533277890312269	0.957470739253167	0.9786074229752	ARFGEF1	NA
ENSG00000066813	0.903395488661219	-2.03921017051028	2.18304634895849	-0.934112173790157	0.350246032917562	NA	ACSM2B	NA
ENSG00000066827	206.245759569743	-0.255487975758613	0.168361578195605	-1.51749572851939	0.129141571128586	0.255130452216341	ZFAT	NA
ENSG00000066855	496.497878962715	-0.0517172490865179	0.243733839075103	-0.212187397871258	0.83196083794224	0.90781125904885	MTFR1	NA
ENSG00000066923	33.4777248645722	0.502792102339096	0.368227710390102	1.365437983487	0.172115432475612	0.317702288558008	STAG3	NA
ENSG00000066926	811.466093902209	-0.320111153051088	0.100273212726846	-3.19238951606249	0.00141100913036876	0.00585001663246778	FECH	NA
ENSG00000066933	966.457011465298	-0.0198545701904972	0.109864279175973	-0.180719068467154	0.856588090754692	0.921643799024099	MYO9A	NA
ENSG00000067048	1730.09277817837	-0.326913144858024	0.0949073815186577	-3.44454919761701	0.000572012527169079	0.00261853119242063	DDX3Y	NA
ENSG00000067057	7254.11358962158	0.327190034984857	0.180248802288793	1.81521336524965	0.0694911265547518	0.157325047254531	PFKP	NA
ENSG00000067064	2885.6081502682	0.621170246197212	0.105718168376493	5.87571895859041	4.21012070473947e-09	4.5541356012509e-08	IDI1	NA
ENSG00000067066	2383.76751071056	0.451820113171193	0.0880225565558184	5.13300375324451	2.85154218232485e-07	2.4242495537734e-06	SP100	NA
ENSG00000067082	16945.2541245391	0.510128356405691	0.0845626275466721	6.03255091765141	1.61391466169472e-09	1.83940621519372e-08	KLF6	NA
ENSG00000067113	662.398194682305	-0.751712955634998	0.165203203547723	-4.55023231688027	5.35867184759213e-06	3.68308714300922e-05	PLPP1	NA
ENSG00000067141	74.4519032918638	-2.62820408491092	0.325993056450832	-8.06214743812289	7.49657063126585e-16	1.65893790136513e-14	NEO1	DOWN
ENSG00000067167	4438.39677745703	0.209170608413025	0.0851825436196052	2.45555720133348	0.0140666363963288	0.0426564463062709	TRAM1	NA
ENSG00000067177	172.401102559927	-0.931058835896842	0.215360429230889	-4.32325863772609	1.53741319701802e-05	9.78772503078526e-05	PHKA1	NA
ENSG00000067182	2881.04422735623	0.0729073469184347	0.0920581078592017	0.791970947631716	0.428377616410389	0.607957989359651	TNFRSF1A	NA
ENSG00000067191	122.778214129542	0.896433579728846	0.293686237766461	3.05235133435734	0.00227056171923442	0.00884933995603892	CACNB1	NA
ENSG00000067208	417.420319517718	1.0333519131814	0.154116545375303	6.70500309142667	2.01402103762843e-11	2.85162378395106e-10	EVI5	UP
ENSG00000067221	445.655983977547	-0.47096759226227	0.186505990394894	-2.52521429078539	0.0115627758841253	0.036038676512559	STOML1	NA
ENSG00000067225	30746.6070279747	-0.302167431954114	0.0732118666876379	-4.1273012917882	3.67045357852647e-05	0.000217895158570535	PKM	NA
ENSG00000067248	682.501132471886	-0.149399746339476	0.134832207920147	-1.10804197783334	0.267843687221812	0.438271129827162	DHX29	NA
ENSG00000067334	817.323866835551	-0.466321882562991	0.110749996243557	-4.21058147521265	2.54714240229282e-05	0.000155899624059321	DNTTIP2	NA
ENSG00000067365	295.507446402608	-0.319735626502502	0.153383948885077	-2.08454423573398	0.0371106908518504	0.094866226773148	METTL22	NA
ENSG00000067369	1046.59425207101	-0.0568034398487717	0.0991899399650037	-0.5726733968063	0.566865853367852	0.724540871661884	TP53BP1	NA
ENSG00000067445	6.21951453008283	-2.63270875124167	0.954112064705816	-2.75932864558569	0.00579202537557811	0.0198658561427658	TRO	DOWN
ENSG00000067533	412.459150911552	-0.442342886133557	0.146901699829595	-3.01114886108652	0.00260261226133869	0.00997367223034506	RRP15	NA
ENSG00000067560	14730.6244936443	-0.0538126397239211	0.112706295287568	-0.477459041543501	0.633035280137079	0.773438746249605	RHOA	NA
ENSG00000067596	1414.36484958305	-0.116638211225143	0.122603684943354	-0.951343438649768	0.341430062731389	0.521405356753872	DHX8	NA
ENSG00000067601	24.4580127337942	-0.829788658396897	0.493686347694371	-1.68080130688686	0.0928015147321841	0.198153466155351	NA	NA
ENSG00000067606	501.194975154413	0.49940000972311	0.118344850629105	4.21987105538067	2.44442089328613e-05	0.000150182797004597	PRKCZ	NA
ENSG00000067646	293.667776277625	-0.360573370245625	0.153959337089439	-2.34200391520366	0.0191805137149524	0.0552944277479347	ZFY	NA
ENSG00000067704	3088.21281900048	-0.289911745008413	0.104326492197749	-2.77888903289197	0.00545451548802116	0.0188385328667531	IARS2	NA
ENSG00000067715	1081.10207980093	1.13173240850891	0.0961487248066493	11.7706439766598	5.53007451969363e-32	3.51832800280903e-30	SYT1	UP
ENSG00000067798	1417.044420181	0.863342288178842	0.0868117457726801	9.94499396935913	2.65190089590781e-23	1.03200030639342e-21	NAV3	NA
ENSG00000067829	879.936604669532	0.0142842472233106	0.116904590008628	0.12218722312149	0.90275074510485	0.948065859961066	IDH3G	NA
ENSG00000067836	587.78738118737	-0.735165695033623	0.109702236027676	-6.70146499883699	2.06340284175414e-11	2.9108879914199e-10	ROGDI	NA
ENSG00000067840	8.17914311728752	0.701709016886518	0.965040800024529	0.727128860115222	0.467147020744477	0.644029547952022	PDZD4	NA
ENSG00000067842	1.30736349823487	2.72812081910948	2.04211400445414	1.33592973416717	0.181572241104741	NA	ATP2B3	NA
ENSG00000067900	2511.64013825401	-0.349770646131922	0.140825217695082	-2.48372167894853	0.013001738192893	0.0398457642827987	ROCK1	NA
ENSG00000067955	1264.87050043087	0.223461695508792	0.105617715693638	2.11575959621187	0.0343652590454742	0.0892398597205312	CBFB	NA
ENSG00000067992	28.7939830388596	-3.69227896698629	0.563689357996688	-6.55020165736035	5.74594394824276e-11	7.78237408284056e-10	PDK3	DOWN
ENSG00000068001	4674.6388079877	0.553997287759346	0.09058629794601	6.1156852672082	9.61429117562857e-10	1.13108275929338e-08	HYAL2	NA
ENSG00000068024	528.710252214061	0.0903782647437432	0.137316183643735	0.658176351435958	0.510424818888668	0.679103420384242	HDAC4	NA
ENSG00000068028	804.844897239505	0.181724853116338	0.111923814286552	1.62364778465357	0.104451000892897	0.216444754308662	RASSF1	NA
ENSG00000068078	37.445233781224	0.844936980140046	0.446264794893239	1.89335343009117	0.0583108841413291	0.137117423729781	FGFR3	NA
ENSG00000068079	236.01403119001	0.0886156653369507	0.182007079957168	0.486880320028237	0.626343146129818	0.768569905690294	IFI35	NA
ENSG00000068097	229.130576014691	-0.25120492197202	0.176308476041333	-1.42480343323442	0.154214029626029	0.292187847472278	HEATR6	NA
ENSG00000068120	1324.9891922075	-0.272127377437053	0.161727896452295	-1.68262484955601	0.0924477380504579	0.197616235812766	COASY	NA
ENSG00000068137	797.086854094532	0.567800718705971	0.107896449574291	5.26245970971471	1.42140819318375e-07	1.25934291637045e-06	PLEKHH3	NA
ENSG00000068305	1513.50314467924	0.211838833831231	0.0936670930268685	2.26161426586031	0.023721245835144	0.0660798812757483	MEF2A	NA
ENSG00000068308	1515.11314119138	-0.0298185198732791	0.0876730153069541	-0.340110577569173	0.73377325636536	0.84547305049792	OTUD5	NA
ENSG00000068323	1648.91406881258	-0.338974500448391	0.180904611199111	-1.87377479325446	0.060961472062252	0.141935215018179	TFE3	NA
ENSG00000068354	609.456107341343	-0.0162240464865597	0.10525712378236	-0.154137277398023	0.877501496367458	0.934568085971531	TBC1D25	NA
ENSG00000068366	2543.92570506659	0.0794384021850375	0.120470947535545	0.659398832748446	0.509639691485779	0.67847888718519	ACSL4	NA
ENSG00000068383	1114.27330931893	0.832676262537326	0.178105915998232	4.6751746446513	2.93703568065455e-06	2.11959727983357e-05	INPP5A	NA
ENSG00000068394	473.127312559555	0.00956588521946155	0.127082631392586	0.0752729551996012	0.939997539044953	0.969161676474461	GPKOW	NA
ENSG00000068400	871.986759297829	-0.025189804175434	0.134044122746366	-0.187921735465399	0.850938003842314	0.918414728365747	GRIPAP1	NA
ENSG00000068438	777.280729066745	-0.482662893526913	0.215106704929506	-2.24383007347488	0.0248433366584929	0.0686029375088393	FTSJ1	NA
ENSG00000068489	1556.68388226198	0.048251452752081	0.102712794050816	0.46977061813944	0.638518908417488	0.777927194185993	PRR11	NA
ENSG00000068615	103.139892780179	-1.54562027709085	0.24743014691247	-6.24669344612089	4.19232716158563e-10	5.10603272243247e-09	REEP1	DOWN
ENSG00000068650	4348.41756725084	0.10775715612377	0.207642839163518	0.518954357192695	0.603792570511771	0.751622070301098	ATP11A	NA
ENSG00000068654	1814.08317937241	-0.453189113995292	0.13148650800436	-3.44665867908109	0.000567565148507216	0.00260001836505875	POLR1A	NA
ENSG00000068697	5643.22982761655	0.138558083113917	0.106547823887696	1.30043090565567	0.193453323142597	0.34621420201328	LAPTM4A	NA
ENSG00000068724	476.612055347458	0.589194286024185	0.136575448931592	4.3140571064079	1.6028551404884e-05	0.00010170873120796	TTC7A	NA
ENSG00000068745	991.49909005421	-0.268238961948461	0.103573596906676	-2.58983920574039	0.00960207709125962	0.0307320491514235	IP6K2	NA
ENSG00000068781	0	NA	NA	NA	NA	NA	STON1-GTF2A1L	NA
ENSG00000068784	420.218907324677	-0.985586970359513	0.197050978406599	-5.0016852406885	5.68313238191719e-07	4.61450308138793e-06	SRBD1	NA
ENSG00000068796	989.965059805952	-0.0401466013269668	0.0925355783573078	-0.433850439362345	0.66439705121857	0.79730119548417	KIF2A	NA
ENSG00000068831	35.3010366607953	0.333824167127195	0.384413556723909	0.868398528845205	0.385176199954294	0.566430419960158	RASGRP2	NA
ENSG00000068878	2072.36790206665	-0.27375514537814	0.134610315493596	-2.03368623254705	0.0419832411392986	0.105031414677943	PSME4	NA
ENSG00000068885	107.590065535947	-0.649671615643248	0.225435238216437	-2.88185476584414	0.00395341909546134	0.0142948361797192	IFT80	NA
ENSG00000068903	2016.89173077781	0.0178009031325235	0.106393965393208	0.1673112104313	0.867125183822333	0.928579158424658	SIRT2	NA
ENSG00000068912	971.861362262163	-0.0681634015214595	0.181740576004045	-0.375058795455466	0.707616740357402	0.827649696132832	ERLEC1	NA
ENSG00000068971	992.484167705158	0.310040832910499	0.142221076775883	2.17999216388351	0.0292580424155044	0.0783383418203867	PPP2R5B	NA
ENSG00000068976	3.16168486694756	1.15669461669274	1.14382823215644	1.01124852855926	0.311897494417533	0.489603882763535	PYGM	NA
ENSG00000068985	0	NA	NA	NA	NA	NA	PAGE1	NA
ENSG00000069011	0.317002567231497	0.107518056039224	4.0804728567969	0.0263494109169553	0.978978644362521	NA	PITX1	NA
ENSG00000069018	0	NA	NA	NA	NA	NA	TRPC7	NA
ENSG00000069020	3136.1078181363	0.28276852260987	0.0838622751428302	3.37182031048255	0.000746731504027677	0.00332700622423389	MAST4	NA
ENSG00000069122	12654.7293125918	1.81228192196254	0.273983825122744	6.61455807163302	3.72663346617008e-11	5.14466936967848e-10	ADGRF5	UP
ENSG00000069188	0.500857283656889	2.51057456562902	3.46924725473116	0.723665504730239	0.469271115593055	NA	SDK2	NA
ENSG00000069206	0	NA	NA	NA	NA	NA	ADAM7	NA
ENSG00000069248	1003.90241326375	-0.222792006546208	0.108300411856052	-2.05716675244351	0.0396701884766081	0.10029557063086	NUP133	NA
ENSG00000069275	6171.47596468006	-0.299109027219801	0.0926826183670974	-3.22723971861789	0.00124990697927209	0.00525988922674097	NUCKS1	NA
ENSG00000069329	3617.79544627148	-0.15762784976628	0.0793373965395847	-1.98680391141437	0.046944131011717	0.114842706539036	VPS35	NA
ENSG00000069345	1297.66647940504	-0.139137909698128	0.089120401400827	-1.56123522236332	0.118468261255583	0.238527445444954	DNAJA2	NA
ENSG00000069399	550.584288558121	-0.262584596364234	0.122287977838807	-2.14726419558886	0.0317722545543057	0.0838688652019691	BCL3	NA
ENSG00000069424	95.0738032842783	1.21490001400859	0.365877755125349	3.32050800298686	0.000898537829064203	0.00391940012447694	KCNAB2	UP
ENSG00000069431	0	NA	NA	NA	NA	NA	ABCC9	NA
ENSG00000069482	384.406247714814	1.36515373547924	0.143226448850426	9.53143603319308	1.55122361959229e-21	5.35753857616687e-20	GAL	UP
ENSG00000069493	25.8301048788649	1.02656041328814	0.411540292339634	2.49443476713318	0.0126157913064644	0.0388414548962637	CLEC2D	UP
ENSG00000069509	128.582486583997	-0.135079520707103	0.192078981695676	-0.703249879370554	0.48190003958638	0.65622957583892	FUNDC1	NA
ENSG00000069535	0	NA	NA	NA	NA	NA	MAOB	NA
ENSG00000069667	294.962535778828	-0.622129537177788	0.309858659016594	-2.00778490151689	0.0446661539540536	0.110448454600974	RORA	NA
ENSG00000069696	4.87405495362924	0.802937601193953	0.936066449467749	0.85777842123335	0.391014827380486	0.572058833310589	DRD4	NA
ENSG00000069702	464.528108196353	0.396528236829516	0.183106004034151	2.1655665466631	0.0303443250569478	0.0806831991925252	TGFBR3	NA
ENSG00000069712	0	NA	NA	NA	NA	NA	NA	NA
ENSG00000069764	1.90944001319813	-0.178314400394817	1.60001567608493	-0.111445408354456	0.911263153642262	0.952869762369786	PLA2G10	NA
ENSG00000069812	677.291706936869	-0.562069512985639	0.176538672182569	-3.18383222234939	0.00145339226075522	0.00600129370522348	HES2	NA
ENSG00000069849	5424.57190673169	0.580651432472804	0.09678828158004	5.99919146196049	1.98302432445991e-09	2.24159400697716e-08	ATP1B3	NA
ENSG00000069869	1284.44883013699	0.330339267203962	0.135651969398839	2.43519698731915	0.0148836845834984	0.0447564414768598	NEDD4	NA
ENSG00000069943	139.578621955038	0.117164588271795	0.185817252925822	0.630536650536786	0.528343531419812	0.693168650196078	PIGB	NA
ENSG00000069956	1335.29186481643	-0.215617432503343	0.131089991395512	-1.64480468880955	0.100010094939503	0.209679701487798	MAPK6	NA
ENSG00000069966	437.525800421374	-0.316204923492341	0.155575686183444	-2.03248291072613	0.0421047920987489	0.105308261215816	GNB5	NA
ENSG00000069974	841.334521823721	0.117659982823747	0.137986853687073	0.852689801092043	0.393831348187494	0.575005065697465	RAB27A	NA
ENSG00000069998	612.201657000444	-0.339581925328138	0.194421980970292	-1.74662311140645	0.080702735541834	0.177270939174147	HDHD5	NA
ENSG00000070010	873.224165243804	0.389397931642566	0.117046529262765	3.32686440251793	0.000878291004724846	0.0038406118748323	UFD1	NA
ENSG00000070018	1051.39277772086	0.162982946450232	0.100295409775459	1.6250289700707	0.104156386133416	0.216007791572636	LRP6	NA
ENSG00000070019	0	NA	NA	NA	NA	NA	GUCY2C	NA
ENSG00000070031	0	NA	NA	NA	NA	NA	SCT	NA
ENSG00000070047	1777.08383885575	0.116663040020655	0.130351377490496	0.894988931199909	0.370793004987942	0.551654423805523	PHRF1	NA
ENSG00000070061	1036.99957717785	-0.247143329767407	0.109971912118858	-2.24733138676622	0.0246188564134895	0.068128960064859	ELP1	NA
ENSG00000070081	553.24935885185	1.37953920685167	0.229575064089918	6.00909864632048	1.86557592388987e-09	2.11501195451078e-08	NUCB2	UP
ENSG00000070087	101.818252504753	-2.15131868918484	0.302284294289741	-7.11687219555903	1.10403770751773e-12	1.7647267190992e-11	PFN2	DOWN
ENSG00000070159	117.545303957284	-0.719515675286404	0.248745378352044	-2.89257907042635	0.00382092992143503	0.013880654697685	PTPN3	NA
ENSG00000070182	5.01957794202892	-1.73796736395977	1.07363167250691	-1.61877430450766	0.105495832701895	0.218037497359195	SPTB	NA
ENSG00000070190	0.495679389084508	2.49590867482419	3.478932652248	0.717435180359528	0.47310561874036	NA	DAPP1	NA
ENSG00000070193	0	NA	NA	NA	NA	NA	FGF10	NA
ENSG00000070214	490.469649743874	-1.60727850438989	0.130499818873998	-12.3163274727743	7.39876308990225e-35	5.35953097085391e-33	SLC44A1	DOWN
ENSG00000070269	216.48230280466	0.0327892072151686	0.177008892752507	0.18524045151231	0.853040442365927	0.919503717092984	TMEM260	NA
ENSG00000070366	1081.35917296816	-0.21963925044675	0.109633004036261	-2.00340447092105	0.0451338919723387	0.111372110823807	SMG6	NA
ENSG00000070367	2584.17285602367	-0.0853055243678689	0.112443357588578	-0.758653300624441	0.448059979283147	0.627040755112224	EXOC5	NA
ENSG00000070371	139.069710057185	0.595472573280113	0.203167493185843	2.93094413846715	0.00337933542970123	0.012490897594114	CLTCL1	NA
ENSG00000070388	4.22605258892721	-1.00902041748262	1.32915802322707	-0.759142554797821	0.447767285267781	0.626830483463788	FGF22	NA
ENSG00000070404	589.737925557114	0.303629466604352	0.140912197546194	2.15474225717626	0.0311820090558888	0.0825586909171724	FSTL3	NA
ENSG00000070413	2460.36458531572	0.223991587373353	0.0966687658799516	2.3171040339081	0.020498065329954	0.0584739058328378	DGCR2	NA
ENSG00000070423	1245.80823533997	-0.175762187591028	0.103119970473082	-1.70444373465864	0.088298219210374	0.190536188524807	RNF126	NA
ENSG00000070444	565.529530454624	0.442162285848978	0.149013662828672	2.96726003143319	0.00300466726098884	0.0113016860160998	MNT	NA
ENSG00000070476	529.996817529755	-0.101557562450757	0.173671958175111	-0.584766611247382	0.558704657763356	0.717852536459438	ZXDC	NA
ENSG00000070495	558.711800277242	-0.0920103617556886	0.117417293966389	-0.783618482827812	0.433264007288721	0.612734656695756	JMJD6	NA
ENSG00000070501	225.67840148736	-0.0664214290457574	0.151497213808426	-0.438433337326916	0.661072184440038	0.794598439186926	POLB	NA
ENSG00000070526	0.174871880078517	1.06929072825285	4.0804728567969	0.262050690147766	0.793282362159796	NA	ST6GALNAC1	NA
ENSG00000070540	686.759412650943	0.683807109927992	0.114864483279161	5.95316402778832	2.63007460552975e-09	2.92851312294478e-08	WIPI1	NA
ENSG00000070601	0	NA	NA	NA	NA	NA	FRMPD1	NA
ENSG00000070610	1337.23392778093	-0.351980646157309	0.112670984679373	-3.12396884751595	0.00178429346783056	0.00717314902542318	GBA2	NA
ENSG00000070614	7578.4131271865	0.59309329746903	0.108245698896472	5.47913961954528	4.27399012403233e-08	4.06807298173766e-07	NDST1	NA
ENSG00000070669	12.0075993128696	-2.69279194727842	1.14787088631523	-2.34590142443854	0.018981126766149	0.0548176754941149	ASNS	NA
ENSG00000070718	245.621420427875	0.20383497009856	0.233491188555661	0.87298784746204	0.382669701641252	0.563816157495502	AP3M2	NA
ENSG00000070729	4.45167925070446	-1.31055971361832	1.29061593917583	-1.01545291192918	0.309889981770714	0.487322720337213	CNGB1	NA
ENSG00000070731	3.29348248118872	-0.730169473977965	1.0965489403785	-0.665879512615213	0.505488116604299	0.674251425051293	ST6GALNAC2	NA
ENSG00000070748	0	NA	NA	NA	NA	NA	CHAT	NA
ENSG00000070756	31388.2629599676	-0.329191558923324	0.0991538981831354	-3.32000622219928	0.000900154418190218	0.0039255663139159	PABPC1	NA
ENSG00000070759	133.959589415526	-0.825430304230558	0.207767447403905	-3.97285674221092	7.1015763306591e-05	0.000397360429633733	TESK2	NA
ENSG00000070761	419.997292724336	-0.0733360831951854	0.172507265435232	-0.425118808823269	0.670750067226876	0.802113326488401	CFAP20	NA
ENSG00000070770	3758.21504937249	0.430759465860507	0.0771430523261629	5.58390487375641	2.3517737358829e-08	2.31597025589161e-07	CSNK2A2	NA
ENSG00000070778	407.954409116835	-2.10987288445625	0.146843850581447	-14.368139190725	8.20050943890838e-47	9.73043270294031e-45	PTPN21	DOWN
ENSG00000070785	450.592024566769	0.378221677464177	0.147603913936126	2.56240954171343	0.0103948662223398	0.0329099865127312	EIF2B3	NA
ENSG00000070808	0	NA	NA	NA	NA	NA	CAMK2A	NA
ENSG00000070814	1302.62140983946	-0.205461897144843	0.104451441250614	-1.96705660242515	0.0491766856502792	0.119293399869817	TCOF1	NA
ENSG00000070831	7349.96747220361	-0.1544399197659	0.0823925675689589	-1.87443994431464	0.0608698122847329	0.141790080621344	CDC42	NA
ENSG00000070882	2982.26934148774	0.381089858680398	0.103944358579735	3.66628707788953	0.000246097644475227	0.0012292806151331	OSBPL3	NA
ENSG00000070886	0.509457062150649	0.943312547278223	2.95131684766955	0.319624288399632	0.749253159999651	NA	EPHA8	NA
ENSG00000070915	0.165889043731642	-0.854262623389633	4.0804728567969	-0.209353830639181	0.834172031908065	NA	SLC12A3	NA
ENSG00000070950	309.436643161689	-0.465031433668007	0.164824906989123	-2.82136627384049	0.00478195698884681	0.0168220862352285	RAD18	NA
ENSG00000070961	1154.88338464459	1.16313965338175	0.156173058344763	7.44776125734852	9.49374192001231e-14	1.69389725530404e-12	ATP2B1	UP
ENSG00000070985	0.453340570499567	2.37979248784854	4.00583016984732	0.594082221897901	0.55245712096493	NA	TRPM5	NA
ENSG00000071051	1304.66440661212	-0.0388487698997588	0.109537931749823	-0.354660429306688	0.722843999048962	0.838412086502718	NCK2	NA
ENSG00000071054	11751.1017023131	0.0926566518714666	0.0867359119803685	1.06826168948841	0.285402484544827	0.459193865201023	MAP4K4	NA
ENSG00000071073	835.031530106114	2.68539378945433	0.309859256843249	8.66649528825536	4.45625154652646e-18	1.1822820461093e-16	MGAT4A	UP
ENSG00000071082	9667.78619960849	-0.212121625336657	0.113890159890773	-1.86251055877078	0.0625311585316845	0.144909553937372	RPL31	NA
ENSG00000071127	16220.5085640651	-0.364202858074189	0.110296750259367	-3.3020270970609	0.000959887966876307	0.00415421641695114	WDR1	NA
ENSG00000071189	651.205504368927	-0.0299066780592809	0.140301214419416	-0.213160507434226	0.831201770838875	0.907443748577257	SNX13	NA
ENSG00000071203	0	NA	NA	NA	NA	NA	MS4A12	NA
ENSG00000071205	856.254002614791	0.659230248412956	0.169261412179124	3.89474623853021	9.83015868457218e-05	0.000535563659488199	ARHGAP10	NA
ENSG00000071242	12824.8314272619	-0.036562138369055	0.069644533437263	-0.524982171098766	0.599595585050776	0.748855625110878	RPS6KA2	NA
ENSG00000071243	289.911201356943	-0.490661471001367	0.147201288160547	-3.33326886695597	0.000858319538039889	0.0037609329826075	ING3	NA
ENSG00000071246	4492.63914156329	3.71256112281496	0.135385867974873	27.4220727639312	1.49636366873713e-165	2.22624382438806e-162	VASH1	UP
ENSG00000071282	262.682998243807	1.60821702060221	0.180202703459931	8.92448886572782	4.47762056051232e-19	1.26241485803016e-17	LMCD1	UP
ENSG00000071462	575.677005518058	-0.195914528755868	0.117985123723648	-1.66050195628689	0.0968135146766156	0.204596829912633	BUD23	NA
ENSG00000071537	3515.47813375754	0.309799484656026	0.088280266974247	3.509272176832	0.000449334825935996	0.00211707304955618	SEL1L	NA
ENSG00000071539	770.470718032111	-0.608423974825869	0.152287922529494	-3.99522145105126	6.46338093550996e-05	0.000365248268951582	TRIP13	NA
ENSG00000071553	4538.76007240966	0.558954486142296	0.0851104601898062	6.56740058620013	5.12011723786307e-11	6.95911366813138e-10	ATP6AP1	NA
ENSG00000071564	4106.18314515429	0.351098597953625	0.095435608051186	3.67890565296463	0.000234236893816148	0.00117855769076434	TCF3	NA
ENSG00000071575	1716.05480019872	-0.773693216914079	0.197088033023366	-3.92562249998381	8.65057317998978e-05	0.000475044678802335	TRIB2	NA
ENSG00000071626	3201.5908744973	-0.0689042642795705	0.109866257409465	-0.627164935843481	0.53055112518201	0.694886524828689	DAZAP1	NA
ENSG00000071655	1356.3996996167	-0.0291622445846753	0.107794217294662	-0.270536261745457	0.786747723749331	0.879955229789351	MBD3	NA
ENSG00000071677	0	NA	NA	NA	NA	NA	PRLH	NA
ENSG00000071794	423.474317961879	0.379737268689419	0.129113343117278	2.94111560835731	0.00327032453832893	0.0121539866653881	HLTF	NA
ENSG00000071859	2110.88250918156	0.164310515920284	0.0813812372821936	2.01902209167119	0.0434849234190161	0.108061403552254	FAM50A	NA
ENSG00000071889	692.813807464486	-0.0890750776278247	0.108551199894905	-0.82058123460693	0.411884840147959	0.59215525855212	FAM3A	NA
ENSG00000071894	3271.68105940413	0.510874431139184	0.0861906089941949	5.92726327265645	3.08024927175225e-09	3.38687328965095e-08	CPSF1	NA
ENSG00000071909	0.51805684064441	-0.956011960205645	3.55018582128491	-0.269285048256894	0.787710337128988	NA	MYO3B	NA
ENSG00000071967	1766.70406866013	2.22284314260263	0.176416451475265	12.5999764988714	2.11207432833977e-36	1.64716248324272e-34	CYBRD1	UP
ENSG00000071991	0.30019613135079	-1.67052350026875	4.04588342266028	-0.412894620470881	0.679683822604213	NA	CDH19	NA
ENSG00000071994	1022.37302865035	0.227196174251658	0.113631582843366	1.99941045056843	0.0455639621257801	0.11216160382357	PDCD2	NA
ENSG00000072041	147.832947832343	3.19145326492495	0.363121202304969	8.78894772507553	1.50967287974195e-18	4.12409366766794e-17	SLC6A15	UP
ENSG00000072042	1199.95326192787	0.214479170586571	0.117413095653743	1.82670569575204	0.0677440314196627	0.154363491009389	RDH11	NA
ENSG00000072062	2693.17090882344	-0.0173135450433905	0.138131497627471	-0.125341036192076	0.900253566144826	0.947059448234832	PRKACA	NA
ENSG00000072071	395.825458432545	0.570708148729786	0.199467377261246	2.8611603389276	0.00422093521700155	0.0151347994126857	ADGRL1	NA
ENSG00000072080	0	NA	NA	NA	NA	NA	SPP2	NA
ENSG00000072110	15023.5129518584	-0.459377079373593	0.0977054429236933	-4.70165290312803	2.5806390918031e-06	1.87992996891012e-05	ACTN1	NA
ENSG00000072121	1453.31949947703	0.0156790846610982	0.109627864369258	0.143020980581055	0.886273611423124	0.939575354249368	ZFYVE26	NA
ENSG00000072133	28.614247728733	-4.7626004099065	0.7180186259825	-6.63297613399597	3.28985020381515e-11	4.56449015724454e-10	RPS6KA6	DOWN
ENSG00000072134	1127.33878594059	-0.0432029322984629	0.166196983292033	-0.259950159399398	0.794902219227088	0.884897192475602	EPN2	NA
ENSG00000072135	1319.18275437944	0.036836711562993	0.092993876045208	0.396119756800815	0.692016684074394	0.816862660157635	PTPN18	NA
ENSG00000072163	736.92049363236	1.28347559924331	0.110352785666291	11.6306588138569	2.87867201432182e-31	1.7563531681072e-29	LIMS2	UP
ENSG00000072182	0.268614175238296	-1.53454173610551	4.05934708889169	-0.37802673742897	0.705410731625016	NA	ASIC4	NA
ENSG00000072195	5.5182875978744	2.93484390022286	1.03889519483346	2.82496628612604	0.00472855910984048	0.0166554474127526	SPEG	UP
ENSG00000072201	127.949463431604	0.164062916656554	0.357866461578283	0.458447310018921	0.646631108871278	0.783732005774242	LNX1	NA
ENSG00000072210	870.108183989234	-0.292989713879638	0.124481554926354	-2.35367974036777	0.0185886186216512	0.0538933402430453	ALDH3A2	NA
ENSG00000072274	6365.60149746472	-0.542405483705111	0.135256738199567	-4.01019195734863	6.06694045392493e-05	0.000345729803533771	TFRC	NA
ENSG00000072310	2523.61559601939	0.398483304383629	0.113559969792527	3.50901206747109	0.000449774497016457	0.00211862848192774	SREBF1	NA
ENSG00000072315	0	NA	NA	NA	NA	NA	TRPC5	NA
ENSG00000072364	3531.25668665252	-0.181766197428902	0.152646677217961	-1.1907641931135	0.233746169382065	0.397860130424934	AFF4	NA
ENSG00000072401	452.56446481775	-0.224442525516978	0.116274605855423	-1.93027982219997	0.0535721757876151	0.128013275501392	UBE2D1	NA
ENSG00000072415	749.235296570197	-0.107922100866921	0.141776396349062	-0.761213457571673	0.446529581446186	0.625956993168855	PALS1	NA
ENSG00000072422	1157.09779540343	0.158678834048152	0.106418063939178	1.49108927727573	0.135938057144017	0.265654032860708	RHOBTB1	NA
ENSG00000072501	2057.09704228722	-0.097157783673096	0.102078218821812	-0.951797403936826	0.341199738907632	0.521241167955847	SMC1A	NA
ENSG00000072506	692.873720874264	-0.200349718795521	0.121742582267862	-1.64568317069786	0.0998290056541567	0.209413535613562	HSD17B10	NA
ENSG00000072518	1266.20869103595	0.12074206834114	0.0978146466717726	1.23439661082969	0.217055151319342	0.376507953512771	MARK2	NA
ENSG00000072571	404.776385579973	-0.406567596759967	0.240249891947303	-1.69226963419048	0.0905945748301468	0.19440693129811	HMMR	NA
ENSG00000072609	1536.42115543328	0.39498536804021	0.125408709933106	3.14958481154058	0.00163502643123181	0.00665748341188513	CHFR	NA
ENSG00000072657	0	NA	NA	NA	NA	NA	TRHDE	NA
ENSG00000072682	1290.13755559015	0.909665271741162	0.154570545261801	5.88511394716525	3.97779842051249e-09	4.31731757862694e-08	P4HA2	NA
ENSG00000072694	0	NA	NA	NA	NA	NA	FCGR2B	NA
ENSG00000072736	483.87168299248	-0.623915838739051	0.131879511958565	-4.73095350045791	2.23467709480427e-06	1.65280648912464e-05	NFATC3	NA
ENSG00000072756	199.09435767957	-0.585577892588492	0.183003834259015	-3.19981215125631	0.00137517184103591	0.0057210579861208	TRNT1	NA
ENSG00000072778	5753.62510451825	0.176453729388813	0.12705155730745	1.38883562805779	0.164882738604287	0.307847962867605	ACADVL	NA
ENSG00000072786	3183.84931843973	0.835240465162653	0.220589914505683	3.78639461842275	0.000152848873690881	0.000800284262602958	STK10	NA
ENSG00000072803	1282.51671076932	-0.272634077504455	0.0972764980699751	-2.80267158988739	0.00506812482429452	0.017700000402073	FBXW11	NA
ENSG00000072818	24.1512013096859	-0.391525645921944	0.453589948158447	-0.863170904715853	0.388043508130057	0.569464225951802	ACAP1	NA
ENSG00000072832	771.285618904609	1.16324713352329	0.145885013536612	7.97372605535906	1.53960607155657e-15	3.30494129078531e-14	CRMP1	UP
ENSG00000072840	1077.57694935974	0.558320978622766	0.13495464736995	4.13710079277409	3.5172163598704e-05	0.000209699388459474	EVC	NA
ENSG00000072849	631.888467433381	0.0238439039773677	0.168504458404607	0.141503104446736	0.887472507726798	0.940045293664205	DERL2	NA
ENSG00000072858	0.436534134618859	0.84603172118369	3.70749443606964	0.228195007645265	0.819494642386402	NA	SIDT1	NA
ENSG00000072864	823.91861596619	-0.0476600059023576	0.119581125963339	-0.398557928924077	0.690218966242149	0.815714467092816	NDE1	NA
ENSG00000072952	44.9612948710561	0.918411650408078	0.412738475163275	2.22516606925188	0.0260700917504015	0.0714397342794724	IRAG1	NA
ENSG00000072954	27.8342032127454	0.985243402133414	0.41346817383571	2.38287603370628	0.017177977903077	0.0504616146147346	TMEM38A	NA
ENSG00000072958	2354.08158848426	-0.0647487315925667	0.116117881915999	-0.557612062192166	0.577109317947186	0.73187424941834	AP1M1	NA
ENSG00000073008	3972.56891123551	-0.55089613363373	0.110903534459476	-4.96734514656093	6.78757198364684e-07	5.43595982342499e-06	PVR	NA
ENSG00000073050	292.944384392309	0.405458279670668	0.18944131322783	2.14028435910939	0.0323317932232799	0.084996466794177	XRCC1	NA
ENSG00000073060	2034.9384121788	1.19160402341135	0.0909123104998932	13.1071800602048	2.99529917002271e-39	2.64530051358033e-37	SCARB1	UP
ENSG00000073067	1.14143128096472	-1.27529116811551	1.88839021223272	-0.675332439161334	0.499464578618119	NA	CYP2W1	NA
ENSG00000073111	1228.42161601679	0.185407381680056	0.12883108845265	1.43915093714511	0.150107762754084	0.286202113508157	MCM2	NA
ENSG00000073146	359.698636211484	0.225035205047999	0.234252627414189	0.960651786629089	0.336727280730672	0.516343640419562	MOV10L1	NA
ENSG00000073150	243.011035387135	2.3013903414157	0.909104972668059	2.53149021356855	0.011357898688899	0.0354654695741031	PANX2	UP
ENSG00000073169	669.069995238833	0.770202466134584	0.128995554960236	5.97076749173261	2.36140072295154e-09	2.64457738173745e-08	SELENOO	NA
ENSG00000073282	1.46780980564991	-2.81928874379263	1.87857140593285	-1.50076208702466	0.133417107986773	NA	TP63	NA
ENSG00000073331	40.033413011042	1.37881753018769	0.446084368544642	3.09093442275529	0.00199527694646444	0.00792090546419721	ALPK1	UP
ENSG00000073350	808.875455254631	1.74115416859445	0.115878385185425	15.0257027297051	4.98300754612051e-51	6.55621421425284e-49	LLGL2	UP
ENSG00000073417	2103.70170029374	-0.0955117358358787	0.0819526173711025	-1.16545070675872	0.243836602243274	0.409824175509124	PDE8A	NA
ENSG00000073464	415.253188240002	0.25757617694589	0.142498856083429	1.807566629132	0.0706739759264897	0.159405873865217	CLCN4	NA
ENSG00000073536	443.773791512915	-0.302205454941504	0.116110776282454	-2.60273391167717	0.00924837019808835	0.0297575657962447	NLE1	NA
ENSG00000073578	4181.10529469235	-0.285238800793138	0.151436456320847	-1.88355438130964	0.0596252773954898	0.139512761929127	SDHA	NA
ENSG00000073584	527.423891592982	0.141543135273518	0.133066492724598	1.0637023068344	0.287463579115541	0.461309680115203	SMARCE1	NA
ENSG00000073598	2.59017995584646	-0.167795692800575	1.2535651959499	-0.133854779426472	0.89351740918722	0.943159974408668	FNDC8	NA
ENSG00000073605	97.2468791101886	1.04923091081076	0.219831568205698	4.77288552947495	1.81605021133758e-06	1.36246032340885e-05	GSDMB	UP
ENSG00000073614	1522.90377112603	-0.170439344800466	0.10075898857187	-1.69155474083479	0.0907309021340282	0.194591525634757	KDM5A	NA
ENSG00000073670	51.5276288724648	4.47966052172143	0.506246500339781	8.8487733124373	8.84865012649782e-19	2.45847085411786e-17	ADAM11	UP
ENSG00000073711	577.618010432708	0.355481395128171	0.110722819522337	3.21055222998958	0.00132480190564671	0.005538909134698	PPP2R3A	NA
ENSG00000073712	2047.22245504446	-0.188831460019298	0.109045385995955	-1.7316776706747	0.0833309684818639	0.181723335371263	FERMT2	NA
ENSG00000073734	0.483667789923067	-2.34294173881209	2.90837495884319	-0.805584483420253	0.420482475392114	NA	ABCB11	NA
ENSG00000073737	0	NA	NA	NA	NA	NA	DHRS9	NA
ENSG00000073754	0	NA	NA	NA	NA	NA	CD5L	NA
ENSG00000073756	300.450026208505	-2.69512394774659	0.662830129146018	-4.06608545573955	4.7809410846621e-05	0.000277432287784128	PTGS2	DOWN
ENSG00000073792	3893.78892117541	-1.12906382784889	0.126111822381452	-8.9528785369051	3.46330861428982e-19	9.85056645720284e-18	IGF2BP2	DOWN
ENSG00000073803	276.67030736234	-0.82584454205051	0.158248055149751	-5.21867103686683	1.80211514504979e-07	1.57003193785622e-06	MAP3K13	NA
ENSG00000073849	1843.78681075075	0.2390950958502	0.142463014087076	1.67829592390949	0.0932893433908234	0.198939147562934	ST6GAL1	NA
ENSG00000073861	0.151113523499856	1.06929072825285	4.0804728567969	0.262050690147766	0.793282362159796	NA	TBX21	NA
ENSG00000073905	4.66741376009538	0.258495117800359	0.942325090506612	0.274316284692565	0.783841570964859	0.878306154741654	NA	NA
ENSG00000073910	549.773876073657	-0.207706742882911	0.136217645483658	-1.52481524802034	0.127305185597278	0.252223887998049	FRY	NA
ENSG00000073921	4385.01906803074	-0.0576682116821534	0.126388051942518	-0.456278982038438	0.6481893758979	0.784913017733615	PICALM	NA
ENSG00000073969	982.240116775239	-0.4241600977834	0.185226246176943	-2.28995677739	0.0220238223581908	0.0620903589102713	NSF	NA
ENSG00000074047	29.009835620677	5.92935225185679	0.915745135865165	6.47489352619377	9.48788216230099e-11	1.25259473652603e-09	GLI2	UP
ENSG00000074054	1891.36664253107	-0.0379655428847364	0.121806178236937	-0.31168815436345	0.755277531261236	0.859979587110422	CLASP1	NA
ENSG00000074071	1136.27224211186	0.138765553088057	0.165667832419259	0.837613138662185	0.402248011357022	0.582753530989097	MRPS34	NA
ENSG00000074181	28.3398096400332	-0.843952512945787	0.448936613857593	-1.87989236541419	0.0601227486156765	0.140303339886076	NOTCH3	NA
ENSG00000074201	1039.43146718965	0.0008172699007098	0.108033574133755	0.0075649621635025	0.993964091057894	0.997212339721482	CLNS1A	NA
ENSG00000074211	54.7944042115172	-0.0616884896003171	0.295933930357575	-0.208453588021418	0.834874817979514	0.91010294209813	PPP2R2C	NA
ENSG00000074219	825.642958250685	0.234900416796714	0.119393217879674	1.96745192874732	0.0491311326928255	0.119206318529626	TEAD2	NA
ENSG00000074266	275.94581952507	-0.330765362398134	0.165774521193589	-1.99527261497483	0.0460131549765861	0.112993960183107	EED	NA
ENSG00000074276	22.585583228529	0.690138401283019	0.442337623063272	1.56020732874513	0.118710894304922	0.238866771405691	CDHR2	NA
ENSG00000074317	156.742586733802	-1.87620053210894	0.251622903634819	-7.45639806633767	8.89198295186212e-14	1.58946249789247e-12	SNCB	DOWN
ENSG00000074319	794.803375219745	0.0548322837799728	0.105378555944348	0.520336260908058	0.60282922676993	0.751034841856725	TSG101	NA
ENSG00000074356	1102.4502080951	0.0107339081125754	0.109726364675226	0.0978243300445259	0.922071787458316	0.959218504799445	NCBP3	NA
ENSG00000074370	150.995759659445	7.29405318422688	0.622763277105664	11.7124009272456	1.10116557345413e-31	6.82616774236419e-30	ATP2A3	UP
ENSG00000074410	30.2388404368904	2.49499557497513	0.472617822709308	5.27909751831285	1.29821703237458e-07	1.15815570217512e-06	CA12	UP
ENSG00000074416	7996.55996239371	-0.167766351231503	0.17922924068165	-0.93604341899485	0.349250832996352	0.529664269635439	MGLL	NA
ENSG00000074527	23022.0993604817	0.538805344263437	0.119265544718007	4.51769490960188	6.25164730195402e-06	4.25301127214536e-05	NTN4	NA
ENSG00000074582	392.365532898705	-0.176218516181558	0.155511178002903	-1.13315659005727	0.257148500219892	0.425522685040462	BCS1L	NA
ENSG00000074590	3211.537376879	1.38037847177858	0.218980042196955	6.30367250791302	2.90674349812719e-10	3.61074669218227e-09	NUAK1	UP
ENSG00000074603	1159.36940998013	-0.315079846496102	0.166979940012203	-1.88693232536241	0.0591694286089584	0.138714656815256	DPP8	NA
ENSG00000074621	721.656368932024	-0.723110088964253	0.24608362643584	-2.93847298756703	0.00329833399079433	0.0122441345693181	SLC24A1	NA
ENSG00000074657	2275.65086687667	-0.040860304655153	0.106750675525687	-0.382763897782745	0.701894832027608	0.823796829070087	ZNF532	NA
ENSG00000074660	3670.94556856936	0.170484478357365	0.140303111064806	1.21511545298962	0.224322060579663	0.385950271408348	SCARF1	NA
ENSG00000074695	3243.27022808952	0.144352294510846	0.102046310532543	1.41457632086376	0.157192755556361	0.296553363754934	LMAN1	NA
ENSG00000074696	1874.49736662294	0.278089825294328	0.0896730367062104	3.10115320623539	0.00192768524778313	0.00768887613474396	HACD3	NA
ENSG00000074706	118.552161838934	-3.25830241817476	0.373231497811817	-8.72997707127493	2.54724257383728e-18	6.87116019812927e-17	IPCEF1	DOWN
ENSG00000074755	2233.39949719255	-0.000137257811167562	0.103584489345574	-0.00132508073394704	0.998942738849963	0.999407795990955	ZZEF1	NA
ENSG00000074771	3.53756423192126	-5.21431808001513	1.56661854934982	-3.32839036163537	0.000873493787291096	0.00382119448305017	NOX3	DOWN
ENSG00000074800	31154.5040918703	-0.510779212526369	0.158049183101048	-3.23177382194886	0.00123024390732645	0.0051816523108887	ENO1	NA
ENSG00000074803	0.349743760157033	1.98477166163957	4.0364946478907	0.491706749240143	0.622926666310958	NA	SLC12A1	NA
ENSG00000074842	3021.99367910714	0.317592099077726	0.106123300496281	2.99267076685817	0.0027654790415275	0.0105165415143892	MYDGF	NA
ENSG00000074855	458.2287291716	1.12861177255422	0.153832549692491	7.33662527735712	2.19046777501609e-13	3.76250774747657e-12	ANO8	UP
ENSG00000074935	180.088713784028	-1.0722035696663	0.223037570309763	-4.80727784192225	1.52999288349299e-06	1.16227778317509e-05	TUBE1	DOWN
ENSG00000074964	178.872501004298	5.41137902436751	0.329109013062579	16.4425123882541	9.49017518787049e-61	1.85403513443033e-58	ARHGEF10L	UP
ENSG00000074966	1.17180167392673	0.461609327086505	1.8135877228326	0.254528259799602	0.799087474636347	NA	TXK	NA
ENSG00000075035	0	NA	NA	NA	NA	NA	WSCD2	NA
ENSG00000075043	0.317778746191425	-1.73952828288513	4.03950434085942	-0.430629140632396	0.666738049111096	NA	KCNQ2	NA
ENSG00000075073	23.1665841950086	1.65588172274435	0.564753052336243	2.93204563639697	0.00336737260163999	0.0124552215506443	TACR2	UP
ENSG00000075089	267.120199558108	0.154161425925274	0.167087485481676	0.922638972517068	0.356195378808618	0.536735407124693	ACTR6	NA
ENSG00000075131	87.2146116447281	-0.213007304017232	0.23337400895882	-0.912729335059834	0.361384911549863	0.541993298254179	TIPIN	NA
ENSG00000075142	990.467131750914	-0.13123208088879	0.147342473021263	-0.890660229856819	0.3731114766435	0.554080856093515	SRI	NA
ENSG00000075151	2389.60281205165	-0.356912885091249	0.140806653082959	-2.53477287668336	0.0112520253287616	0.03522016861686	EIF4G3	NA
ENSG00000075188	288.183731297618	0.147736836335496	0.135868681678427	1.0873501863009	0.27688207699477	0.448884172076089	NUP37	NA
ENSG00000075213	1678.81323355367	-1.17803984711843	0.0910877156865098	-12.9330265693874	2.93051462737615e-38	2.47506914445774e-36	SEMA3A	DOWN
ENSG00000075218	838.659179371288	0.16891613311929	0.150165100458395	1.12486944438925	0.260644361706258	0.42972658765329	GTSE1	NA
ENSG00000075223	104.864975014507	1.12290327333972	0.367212752253593	3.05790925409979	0.00222887060631571	0.00872643449326966	SEMA3C	UP
ENSG00000075234	632.153028657007	0.582571179349024	0.126503323139038	4.60518478798166	4.12099761249418e-06	2.88992802114757e-05	TTC38	NA
ENSG00000075239	1290.12037926555	-0.575234949374526	0.143915634948645	-3.99702888139842	6.41424777780073e-05	0.000362848687541515	ACAT1	NA
ENSG00000075240	716.603863622061	0.252827193123203	0.153152240009216	1.65082269190441	0.098774785188506	0.207675086458408	GRAMD4	NA
ENSG00000075275	1752.43157496995	-0.367433471488916	0.295685384465545	-1.24265009632808	0.213996800845009	0.372639968051077	CELSR1	NA
ENSG00000075290	1.23954670688614	0.367731095486418	2.3220612567569	0.15836408036884	0.874169916279868	NA	WNT8B	NA
ENSG00000075292	1684.34113271166	-0.345493854668307	0.0826174093257604	-4.18185292286309	2.89142996699486e-05	0.000175417650538418	ZNF638	NA
ENSG00000075303	364.921739779657	-0.196062000464051	0.149078711566493	-1.31515759965904	0.188456941754571	0.339855077899782	SLC25A40	NA
ENSG00000075336	342.98927766185	-0.51943381467724	0.173080392330844	-3.00111299542435	0.00268994726294226	0.010267667261213	TIMM21	NA
ENSG00000075340	51.5293700350627	-3.5345049169796	0.456718798562485	-7.73890833507269	1.00274040323433e-14	1.99321707491831e-13	ADD2	DOWN
ENSG00000075388	0	NA	NA	NA	NA	NA	FGF4	NA
ENSG00000075391	1544.6866264153	0.539406460668372	0.126261946178926	4.27212217926674	1.93621433696936e-05	0.000121309755397876	RASAL2	NA
ENSG00000075399	340.958026922426	0.295976073229112	0.146947743475337	2.01415868137361	0.0439928761805985	0.109107225501667	VPS9D1	NA
ENSG00000075407	347.698071809093	-0.453125847153862	0.133979298227394	-3.38205866987602	0.000719447772855745	0.00321536192282249	ZNF37A	NA
ENSG00000075413	1547.66396886337	-0.319768657183742	0.176630744964671	-1.81037937221915	0.0702369759192696	0.15869648955877	MARK3	NA
ENSG00000075415	14792.0359738355	0.125467043161328	0.112276976061595	1.11747793325407	0.263790029523238	0.433545458957252	SLC25A3	NA
ENSG00000075420	6036.43198386267	0.314863375418159	0.0790540709135225	3.98288629263114	6.80833347807141e-05	0.00038279063313773	FNDC3B	NA
ENSG00000075426	4294.99174859398	-0.353115416232873	0.0925109169016741	-3.81701347321186	0.000135076796608362	0.000713413523539686	FOSL2	NA
ENSG00000075429	0	NA	NA	NA	NA	NA	CACNG5	NA
ENSG00000075461	0.174871880078517	1.06929072825285	4.0804728567969	0.262050690147766	0.793282362159796	NA	CACNG4	NA
ENSG00000075539	1849.67198315884	0.347004871536838	0.131404383728929	2.64074045088683	0.00827250672735846	0.0270770947053376	FRYL	NA
ENSG00000075568	1774.42035080362	-0.376151984128179	0.128704103051046	-2.92261066439343	0.00347110247646606	0.0127924148241864	TMEM131	NA
ENSG00000075618	31835.6433934148	0.76513039984433	0.084254391498073	9.08119311338009	1.07391093756707e-19	3.18566126433815e-18	FSCN1	NA
ENSG00000075624	120195.303228669	-0.344027818950477	0.0829086090285435	-4.14948246004267	3.33227818841384e-05	0.000199645292319653	ACTB	NA
ENSG00000075643	72.2566647323409	2.09305776241662	0.278705604823554	7.50992346831963	5.91619395269408e-14	1.07643562783684e-12	MOCOS	UP
ENSG00000075651	2210.53072246528	-0.819941187353838	0.141992637787642	-5.77453310347053	7.71667583263481e-09	8.1069107701787e-08	PLD1	NA
ENSG00000075673	0	NA	NA	NA	NA	NA	ATP12A	NA
ENSG00000075702	313.557337615304	0.332372378343335	0.144172749812347	2.30537586871269	0.0211455317844131	0.0600612640635135	WDR62	NA
ENSG00000075711	1472.30905645862	-0.117291671942472	0.0913321638339032	-1.28423183048393	0.199060850937304	0.353149506327132	DLG1	NA
ENSG00000075785	6097.28580417958	0.0577931557790479	0.0712396304420597	0.811250078368275	0.417222072270616	0.597386148932927	RAB7A	NA
ENSG00000075790	2035.31020070733	0.250633671871246	0.0954911905882814	2.62467846852884	0.00867308262958793	0.0282021000569704	BCAP29	NA
ENSG00000075826	126.769718084756	-0.311401444531553	0.226063318402087	-1.37749656482384	0.168358776125674	0.312737907130874	SEC31B	NA
ENSG00000075856	1199.39269115056	0.00641713873078298	0.131975582367782	0.0486236818633623	0.961219196886297	0.980632586778789	SART3	NA
ENSG00000075884	0	NA	NA	NA	NA	NA	ARHGAP15	NA
ENSG00000075886	12.6871362933167	-1.11114184797864	0.807865140912462	-1.37540511616039	0.16900588373267	0.313548469762453	TUBA3D	NA
ENSG00000075891	0	NA	NA	NA	NA	NA	PAX2	NA
ENSG00000075914	226.957890483651	-0.658926151890779	0.189919360118303	-3.46950490713704	0.000521418542526111	0.00241146724796689	EXOSC7	NA
ENSG00000075945	358.82437085786	0.0565775359773267	0.142809428415055	0.396175074749911	0.691975877643359	0.816862660157635	KIFAP3	NA
ENSG00000075975	780.814431099416	-0.313397786785008	0.113482016810975	-2.76165154261428	0.00575098206926333	0.0197475509911018	MKRN2	NA
ENSG00000076003	748.963905408704	1.11045823922308	0.229369331246362	4.84135447921046	1.28957095042421e-06	9.92897760834182e-06	MCM6	UP
ENSG00000076043	666.631609814789	-0.42409407293251	0.115439805248493	-3.67372477820467	0.000239040202817732	0.0011992935311797	REXO2	NA
ENSG00000076053	450.385571970416	-0.193540649201708	0.135260843022093	-1.43086975415418	0.152467546919451	0.289559586112441	RBM7	NA
ENSG00000076067	6331.52401735426	0.0471835668165865	0.168046933298122	0.280776125398736	0.778882116471066	0.875325916017832	RBMS2	NA
ENSG00000076108	4673.33001570639	0.325874954872989	0.0884479909124709	3.68436808469147	0.000229270725503385	0.00115778723288798	BAZ2A	NA
ENSG00000076201	2708.96001659309	0.281188451013792	0.0818638169652166	3.43483191277616	0.000592921475673626	0.00270145918987128	PTPN23	NA
ENSG00000076242	715.438249501936	-0.083047130763955	0.107928744358237	-0.769462586243986	0.441618746840288	0.620692404813459	MLH1	NA
ENSG00000076248	719.171691159497	1.0460830110871	0.181385691032541	5.76717493608376	8.06113660057029e-09	8.45043051445148e-08	UNG	UP
ENSG00000076258	7.32511355308541	0.0375077417609973	0.827182685305662	0.0453439638272135	0.963833145389072	0.982118989678999	FMO4	NA
ENSG00000076321	688.484244261919	-0.141655839256924	0.106659365263051	-1.32811440333965	0.184140315915723	0.334126827106295	KLHL20	NA
ENSG00000076344	56.4690223581431	1.93687115290325	0.341730546226522	5.66783149557651	1.44616080068663e-08	1.46748142949004e-07	RGS11	UP
ENSG00000076351	23.3655278646805	1.71963340683082	0.578699359177289	2.97154883543599	0.00296301746460638	0.0111645666828272	SLC46A1	UP
ENSG00000076356	17376.1148201353	-0.08324403462097	0.124207353390907	-0.670202144626523	0.502728936917807	0.672190230591672	PLXNA2	NA
ENSG00000076382	604.295867892767	0.0121658912099739	0.110909913932222	0.109691647740422	0.912653924581145	0.953547991300404	SPAG5	NA
ENSG00000076513	1380.30076413434	0.429681223946934	0.0898116109561896	4.78425026978454	1.71626732112873e-06	1.29412578003707e-05	ANKRD13A	NA
ENSG00000076554	707.041930411165	0.43501864125039	0.173185905498678	2.51185938022948	0.0120096933265672	0.0372183109484276	TPD52	NA
ENSG00000076555	61.7431033209266	0.291658554083384	0.266699143360472	1.09358639254861	0.274136419878157	0.445889538042505	ACACB	NA
ENSG00000076604	940.613704195058	0.202458804254751	0.145266120008241	1.39370972559373	0.163405278143057	0.305679609688061	TRAF4	NA
ENSG00000076641	96.2499019785344	-0.861774893771506	0.233763783677253	-3.6865201282048	0.000227341468250938	0.00114984606104639	PAG1	NA
ENSG00000076650	142.219356647016	-0.479108340943064	0.217109092572678	-2.20676313122483	0.0273306120852904	0.0742417652165172	GPATCH1	NA
ENSG00000076662	0.788051920901466	0.848926923582398	2.28467007254079	0.371575280731149	0.710209096498301	NA	ICAM3	NA
ENSG00000076685	690.2495873064	-0.0764831598330996	0.134927947338438	-0.56684446285437	0.570819859201918	0.727335588432986	NT5C2	NA
ENSG00000076706	25934.6797386487	2.12502104385514	0.0899944368685615	23.6128044998912	2.84718913522024e-123	1.8988787953205e-120	MCAM	UP
ENSG00000076716	6.08063339130227	-2.33451650098619	1.07304201403647	-2.17560586673062	0.0295847442877065	0.0789566081507564	GPC4	NA
ENSG00000076770	20.1218350978613	-4.49873272357775	0.780348913653071	-5.76502721393907	8.1644665945038e-09	8.54139492166984e-08	MBNL3	DOWN
ENSG00000076826	13.5969091805902	0.428993424599027	0.625419261611499	0.685929345210208	0.492757664135242	0.6646506717372	CAMSAP3	NA
ENSG00000076864	14.7859134193973	4.11652318500237	0.808898195314443	5.08904978258995	3.59862141982977e-07	3.0117237940687e-06	RAP1GAP	UP
ENSG00000076924	1075.75292185152	0.236363487551627	0.157902746845545	1.49689281708842	0.134421149533557	0.263381567534041	XAB2	NA
ENSG00000076928	2366.97960294462	0.168492238466868	0.112841770470519	1.4931725881675	0.135392015528895	0.264827768238709	ARHGEF1	NA
ENSG00000076944	448.167720582648	0.676341441644706	0.124518797966755	5.43164126773275	5.58380862704365e-08	5.22985194458359e-07	STXBP2	NA
ENSG00000076984	802.765481529634	0.0627046317081248	0.109305962645608	0.573661584331183	0.566196828911419	0.723924959871472	MAP2K7	NA
ENSG00000077009	0	NA	NA	NA	NA	NA	NMRK2	NA
ENSG00000077044	2458.36636511779	0.340819654113963	0.198364344963032	1.71814977221577	0.0857693003421918	0.186221827337038	DGKD	NA
ENSG00000077063	1.37182287885636	-1.41250991595723	1.94865625120909	-0.72486356435662	0.468535735418366	NA	CTTNBP2	NA
ENSG00000077080	0	NA	NA	NA	NA	NA	ACTL6B	NA
ENSG00000077092	6.36010584309336	1.26519994111995	0.876512718257014	1.44344732799298	0.148894500009503	0.284787235431547	RARB	NA
ENSG00000077097	2438.32181566929	-0.0818691894395237	0.0942355116589218	-0.868772164530108	0.384971760960562	0.566172825544691	TOP2B	NA
ENSG00000077147	4101.382881883	0.202997473464873	0.104998037643765	1.93334540359315	0.0531936620944666	0.127281778865406	TM9SF3	NA
ENSG00000077150	2939.87198181234	-0.0815083162866262	0.0833763883716114	-0.977594710907133	0.328274814297599	0.507608185427715	NFKB2	NA
ENSG00000077152	228.188742128547	0.308411075259781	0.165184667253912	1.86706841734717	0.0618920341690399	0.143807524370903	UBE2T	NA
ENSG00000077157	148.321888249454	0.015756715169826	0.178665834599135	0.0881909806940916	0.929724885749499	0.963551764597664	PPP1R12B	NA
ENSG00000077232	3793.51520388719	0.2610687408216	0.152315548716886	1.71399927992156	0.0865288581143245	0.187492117946353	DNAJC10	NA
ENSG00000077235	2514.74168202705	0.027887696413152	0.0932668113054463	0.299009862380955	0.764932520527474	0.866521060111051	GTF3C1	NA
ENSG00000077238	1892.24564404062	1.22058486966792	0.184785443426891	6.60541678517459	3.96400522954798e-11	5.44902801082639e-10	IL4R	UP
ENSG00000077254	1436.6475500155	-0.194279363765503	0.100565685474011	-1.93186535595892	0.0533761267838638	0.127655022140387	USP33	NA
ENSG00000077264	32.3572919245954	0.803563949897803	0.366439146676206	2.19289875873401	0.0283146741820084	0.0763572383371757	PAK3	NA
ENSG00000077274	0	NA	NA	NA	NA	NA	CAPN6	NA
ENSG00000077279	0	NA	NA	NA	NA	NA	DCX	NA
ENSG00000077312	1068.1900130582	0.25952152956057	0.131955633940386	1.96673322548557	0.0492139743191543	0.119368883534834	SNRPA	NA
ENSG00000077327	0	NA	NA	NA	NA	NA	SPAG6	NA
ENSG00000077348	215.642499370869	-0.827878064604163	0.173659496408252	-4.76724902309934	1.86758419814532e-06	1.39624839491027e-05	EXOSC5	NA
ENSG00000077380	3575.61871890513	-0.17212654153323	0.106342071817281	-1.61861188701478	0.105530795868222	0.218047759667631	DYNC1I2	NA
ENSG00000077420	0	NA	NA	NA	NA	NA	APBB1IP	NA
ENSG00000077454	209.087761557697	0.595438681491431	0.161994834784828	3.67566461166697	0.000237231016019714	0.00119052544910153	LRCH4	NA
ENSG00000077458	241.181715116857	-0.645744200860953	0.184005211252907	-3.50937995975236	0.000449152754627951	0.00211673085459532	FAM76B	NA
ENSG00000077463	509.589535100176	-0.126737716687483	0.132112962273163	-0.959313261218334	0.33740095671888	0.517130668349303	SIRT6	NA
ENSG00000077498	0.325985403578372	1.89594213601363	4.0272064187652	0.470783451073995	0.63779538353406	NA	TYR	NA
ENSG00000077514	324.888802870953	0.137317813833021	0.143007392497528	0.960214793339405	0.336947123022519	0.516598835226202	POLD3	NA
ENSG00000077522	3.53380830487331	1.31375610881461	1.37535972057341	0.955209091238245	0.339471969251856	0.519358666027219	ACTN2	NA
ENSG00000077549	4977.47052544753	-0.0985417742517456	0.0766116809777403	-1.28624999470221	0.198355828075324	0.352286507879233	CAPZB	NA
ENSG00000077585	394.445986357663	1.45461425362388	0.148077761827152	9.82331334344333	8.93572698616874e-23	3.30451043287743e-21	GPR137B	UP
ENSG00000077616	4.96762790692075	-0.315813900854976	0.948779072208665	-0.332863476973404	0.739237339942255	0.849277659151954	NAALAD2	NA
ENSG00000077684	415.868756643192	-0.130680947030194	0.21147711443396	-0.617943683315213	0.536612462290754	0.699556594308807	JADE1	NA
ENSG00000077713	509.796415241332	0.15931088624755	0.122871796371862	1.29656187141113	0.194781978692798	0.347855794081017	SLC25A43	NA
ENSG00000077721	1550.42595026838	0.0365024314030108	0.101686030614058	0.358971937271829	0.719616082828959	0.836222942681741	UBE2A	NA
ENSG00000077782	3550.06889044569	0.542005399967861	0.0837941760279261	6.46829440493844	9.91152516199144e-11	1.30496125362884e-09	FGFR1	NA
ENSG00000077800	8.62369199908667	0.231182240763292	0.767330883100535	0.301281032543822	0.763200203220677	0.8657510340464	FKBP6	NA
ENSG00000077935	2.56687157214605	2.69500435364892	1.69461005594519	1.5903389362019	0.11175842655133	0.227744150029425	SMC1B	NA
ENSG00000077942	381.066550603037	5.06480789610693	0.220715416761156	22.947232098371	1.57029184814856e-116	7.99237227237927e-114	FBLN1	UP
ENSG00000077943	15.5958141343507	-4.86169643250827	1.01795786639601	-4.77593090342792	1.78877810534476e-06	1.34408536656849e-05	ITGA8	DOWN
ENSG00000077984	0.30019613135079	-1.67052350026875	4.04588342266028	-0.412894620470881	0.679683822604213	NA	CST7	NA
ENSG00000078018	526.740053826658	0.607426269371489	0.360192737868276	1.68639232697031	0.0917202583629133	0.196299824830929	MAP2	NA
ENSG00000078043	493.164559862817	0.0763990288570582	0.143701832163482	0.531649650577474	0.594968669952781	0.744657971720707	PIAS2	NA
ENSG00000078053	0.443486055316813	-0.580319276075267	3.68437412918366	-0.157508237689164	0.874844316191907	NA	AMPH	NA
ENSG00000078061	1141.74209474756	-0.421405260322342	0.15151219974058	-2.7813289031766	0.00541368587880924	0.0187142267349508	ARAF	NA
ENSG00000078070	449.30393226223	-0.21029897278698	0.156477804222765	-1.34395401208208	0.178963258456862	0.327308217280646	MCCC1	NA
ENSG00000078081	3046.80281324945	-0.0455519045417675	0.228448184312068	-0.199397096015182	0.841952131919505	0.913620983351754	LAMP3	NA
ENSG00000078098	1.04590923366731	-0.261109721415585	2.06948317221243	-0.126171463929537	0.899596199306522	NA	FAP	NA
ENSG00000078114	32.55802256744	-0.0902464227058965	0.404393535030213	-0.223164850296516	0.823407207496518	0.902390261201078	NEBL	NA
ENSG00000078124	859.928724824538	-0.432654576770492	0.12099842299194	-3.57570426185894	0.000349286331496846	0.00168888673437012	ACER3	NA
ENSG00000078140	1641.25143843387	-0.286850225819198	0.102352914597762	-2.80256040530449	0.00506987212503847	0.0177029060787812	UBE2K	NA
ENSG00000078142	769.326300245772	-0.198103468621333	0.111723602182203	-1.77315683304105	0.0762027227163121	0.169309231482618	PIK3C3	NA
ENSG00000078177	237.26006102062	0.157391437149661	0.173908960633526	0.90502201023056	0.365453726849318	0.546569790519073	N4BP2	NA
ENSG00000078237	1155.4498998136	-0.136577117736158	0.161656502109022	-0.844860033183507	0.398188991434184	0.579122028638084	TIGAR	NA
ENSG00000078246	970.989406644559	0.425715726897736	0.125802814067607	3.38399208358689	0.000714400629525955	0.0031991717007783	TULP3	NA
ENSG00000078269	1716.70649994165	0.28225738532999	0.105430144511434	2.67719812619036	0.00742407194312191	0.0247056048609637	SYNJ2	NA
ENSG00000078295	0	NA	NA	NA	NA	NA	ADCY2	NA
ENSG00000078304	2170.99629709777	-0.406135093026576	0.107575966890459	-3.77533295554878	0.000159794079114349	0.000832815220735819	PPP2R5C	NA
ENSG00000078319	139.431923457855	-0.34224033903082	0.205570045267792	-1.66483564560678	0.0959455502310964	0.203429389061569	NA	NA
ENSG00000078328	0	NA	NA	NA	NA	NA	RBFOX1	NA
ENSG00000078369	14787.9926148206	-0.350562284309874	0.0944088048814091	-3.71323717899226	0.00020462495260345	0.00104368439037535	GNB1	NA
ENSG00000078399	137.510578819564	0.315203702008074	0.193153551487986	1.63188147243402	0.10270445778329	0.213868100558421	HOXA9	NA
ENSG00000078401	11297.028922983	-0.0416665710165258	0.0769802156921343	-0.541263370619307	0.588326063928981	0.73931611996949	EDN1	NA
ENSG00000078403	895.138592968925	-0.296930822599657	0.0972566233409371	-3.05306530701517	0.00226516635858284	0.00883277873817554	MLLT10	NA
ENSG00000078487	17.8336037274919	-0.757489907926447	0.574968773075601	-1.31744530033259	0.187689404841942	0.338786820256462	ZCWPW1	NA
ENSG00000078549	1.94042519547266	-0.182170883191227	1.48340013015694	-0.122806301204756	0.902260484394184	0.947902563485518	ADCYAP1R1	NA
ENSG00000078579	0	NA	NA	NA	NA	NA	FGF20	NA
ENSG00000078589	0	NA	NA	NA	NA	NA	P2RY10	NA
ENSG00000078596	2271.10479313402	1.15994040425122	0.291744818275984	3.97587320009894	7.01214826933486e-05	0.000393107129499146	ITM2A	UP
ENSG00000078618	2089.02734197352	-0.0303398311181079	0.0864781380641142	-0.350838163231662	0.725709764654263	0.839986128337556	NRDC	NA
ENSG00000078668	2053.59628544488	-0.254189490042894	0.0851076228492918	-2.98668299657496	0.0028202199313807	0.0106973668744527	VDAC3	NA
ENSG00000078674	2782.86522087137	-0.340160294365689	0.121856124252304	-2.79149116593749	0.005246578979805	0.0182408699104039	PCM1	NA
ENSG00000078687	540.657578752261	-0.352034499881494	0.122264183828031	-2.87929374620978	0.0039856690738237	0.0143979439356771	TNRC6C	NA
ENSG00000078699	534.878915251474	0.334542117363812	0.141029967439494	2.37213496845868	0.0176856289807888	0.051748524979945	CBFA2T2	NA
ENSG00000078725	2.08574814612043	-4.4412065725014	2.04192121152628	-2.17501368193424	0.0296290911136106	0.0790422415487369	BRINP1	NA
ENSG00000078747	1677.9774728965	-0.134628206190389	0.168973362813941	-0.796742184379856	0.425600778972097	0.605216136026714	ITCH	NA
ENSG00000078795	2.09153871897252	0.0574717004697952	1.41067124562175	0.0407406762193305	0.967502633565928	0.983934611199843	PKD2L2	NA
ENSG00000078804	1689.04037882107	0.358088903073103	0.164492046070396	2.17693749714716	0.029485231211555	0.0787562293692425	TP53INP2	NA
ENSG00000078808	7242.74809577206	0.451245436655667	0.0904364383130675	4.98964184208109	6.04913432471973e-07	4.887063783392e-06	SDF4	NA
ENSG00000078814	35.8947987986227	0.0572279586453647	0.339486182663114	0.168572276480997	0.866133088611063	0.927849137649842	MYH7B	NA
ENSG00000078898	0	NA	NA	NA	NA	NA	BPIFB2	NA
ENSG00000078900	4.4601098755223	1.82530347952757	1.00700284494653	1.81261005238222	0.0698919862757337	0.158047574717522	TP73	NA
ENSG00000078902	2085.88388378144	0.358130926833318	0.083247520388074	4.30200113065017	1.6926244773452e-05	0.00010712385476549	TOLLIP	NA
ENSG00000078967	77.442133811468	-0.36091052509604	0.25956410043504	-1.39044854234903	0.164392714723473	0.307199951252821	UBE2D4	NA
ENSG00000079101	0.485698705571988	0.848312644606867	3.57978359885262	0.236973163651223	0.812677609644046	NA	CLUL1	NA
ENSG00000079102	163.077692836127	-1.74299291948531	0.211187159614891	-8.25330916265805	1.54067808787814e-16	3.61190968456378e-15	RUNX1T1	DOWN
ENSG00000079112	0	NA	NA	NA	NA	NA	CDH17	NA
ENSG00000079134	299.1100773149	0.140012680711369	0.171292221536485	0.817390769151453	0.413705149188246	0.593845279089348	THOC1	NA
ENSG00000079150	191.93400639506	-0.0358867387073197	0.159807242159084	-0.224562655749952	0.822319519267061	0.901680223718144	FKBP7	NA
ENSG00000079156	271.364059846899	0.932387477245539	0.141600612144399	6.58462885947644	4.56023075139045e-11	6.2375829535108e-10	OSBPL6	NA
ENSG00000079215	0	NA	NA	NA	NA	NA	SLC1A3	NA
ENSG00000079246	5501.70448319632	-0.217110153708663	0.0879280376468021	-2.4691800194697	0.0135423072223423	0.0413060659182027	XRCC5	NA
ENSG00000079257	1123.87537348044	2.387995122418	0.102417010092741	23.3163916839166	3.02336843825191e-120	1.77196875649183e-117	LXN	UP
ENSG00000079263	11.1158920935695	0.135968511958659	0.785383653396777	0.173123684673849	0.862554208364518	0.925683106424267	SP140	NA
ENSG00000079277	489.549282376843	0.150414376036593	0.118583918388971	1.26842136842884	0.204647514666949	0.360645793273208	MKNK1	NA
ENSG00000079308	3038.73547925383	-0.426820258975179	0.48032271749609	-0.888611434412643	0.374211943699682	0.555203528927244	TNS1	NA
ENSG00000079313	1120.66335580997	0.222509978972793	0.0916441983878357	2.42797670651379	0.0151833184083188	0.0454794116982026	REXO1	NA
ENSG00000079332	1945.13098494319	0.118426541270408	0.0949913844543784	1.24670823517985	0.212504498136398	0.37074233253257	SAR1A	NA
ENSG00000079335	545.898611235251	1.02039017882519	0.24196196320368	4.21715118076736	2.47408112188462e-05	0.000151667838283266	CDC14A	UP
ENSG00000079337	1013.54732368082	2.1429352657817	0.149875811091287	14.2980728523062	2.24953022860086e-46	2.63685843341632e-44	RAPGEF3	UP
ENSG00000079385	1735.75616618652	-0.488709800834966	0.100737632322741	-4.85131315444507	1.22646718459672e-06	9.48085604208043e-06	CEACAM1	NA
ENSG00000079387	331.757567738153	0.125145005771518	0.138939220035263	0.900717635666561	0.36773846949913	0.548840939777967	SENP1	NA
ENSG00000079393	0	NA	NA	NA	NA	NA	DUSP13B	NA
ENSG00000079432	4635.6829985449	0.603554688985942	0.0929258225919806	6.49501583253166	8.30246791348121e-11	1.10743470285959e-09	CIC	NA
ENSG00000079435	96.9743973732327	0.918764268035548	0.222016508298031	4.13827005513579	3.49934342077218e-05	0.000208835088308588	LIPE	NA
ENSG00000079459	7078.69575335054	0.778462579771036	0.0835143201392081	9.32130655525226	1.14916348497335e-20	3.73545730468397e-19	FDFT1	NA
ENSG00000079462	248.461300339411	0.908501801149284	0.192607146610531	4.71686444214013	2.39507152973307e-06	1.75665826532299e-05	PAFAH1B3	NA
ENSG00000079482	228.349075807103	0.358360570770384	0.151682510402447	2.36257014615314	0.0181487064857681	0.0528497369113293	OPHN1	NA
ENSG00000079557	0	NA	NA	NA	NA	NA	AFM	NA
ENSG00000079616	574.690611151755	-0.163413109631412	0.152577777499506	-1.07101513935698	0.284162622465359	0.457922786294161	KIF22	NA
ENSG00000079689	0	NA	NA	NA	NA	NA	SCGN	NA
ENSG00000079691	12.8067050790136	1.73216054959649	0.609116746437627	2.84372504897772	0.0044589507566106	0.0158413972416616	CARMIL1	UP
ENSG00000079739	515.863822166029	-0.997758906068814	0.608926843373855	-1.63855300012818	0.101306387495218	0.211731882488115	PGM1	NA
ENSG00000079785	2398.05567668459	0.00150288795801488	0.0979116821476528	0.0153494243490628	0.987753412189095	0.993868418746711	DDX1	NA
ENSG00000079805	4320.85749677673	-0.00809466780160003	0.108736386702816	-0.0744430456726809	0.940657858307929	0.969215964959194	DNM2	NA
ENSG00000079819	2317.39851798795	-0.728563790820182	0.0789584365450188	-9.22718106765939	2.7784767846583e-20	8.61194222629424e-19	EPB41L2	NA
ENSG00000079841	91.9578654841223	-1.10028921901158	0.265166602691365	-4.14942608851928	3.33309885166309e-05	0.000199645292319653	RIMS1	DOWN
ENSG00000079931	1.00250080952741	-3.39051107054712	2.78645347732202	-1.21678366358574	0.223686537205746	NA	MOXD1	NA
ENSG00000079950	2105.87558654238	0.0516584890022542	0.0933341655154437	0.553478875789665	0.579935541556066	0.733154670843576	STX7	NA
ENSG00000079974	328.261499751051	-0.095235039754519	0.177531035267942	-0.536441640250585	0.591653359422541	0.742147196614006	RABL2B	NA
ENSG00000079999	2333.08902154726	-0.253774803192225	0.15778840194134	-1.60832355274483	0.107764334895104	0.221754442090244	KEAP1	NA
ENSG00000080007	2.01623040278951	-4.41156213194642	1.93340469966473	-2.28175825408484	0.022503616682782	0.063206861786478	DDX43	NA
ENSG00000080031	48.5986809319489	1.89400281513872	0.313018539011525	6.05076881746285	1.44156195226132e-09	1.65467357380927e-08	PTPRH	UP
ENSG00000080166	0	NA	NA	NA	NA	NA	DCT	NA
ENSG00000080189	944.200701418972	0.315473624996535	0.0970721475126109	3.24988818193758	0.00115450393568694	0.0049032192841724	SLC35C2	NA
ENSG00000080200	546.049316749279	0.178274648986589	0.112406385945038	1.58598328278038	0.112743101822861	0.229412344277324	CRYBG3	NA
ENSG00000080224	0.785894836922779	-0.598650847823454	2.28692327724857	-0.26177128624258	0.793497777587406	NA	EPHA6	NA
ENSG00000080293	0.174871880078517	1.06929072825285	4.0804728567969	0.262050690147766	0.793282362159796	NA	SCTR	NA
ENSG00000080298	230.246154092643	-0.390809922147494	0.154126914077194	-2.53563710457317	0.0112242981493207	0.0351504453539527	RFX3	NA
ENSG00000080345	1500.08769452856	-0.406593428705319	0.0939153018991095	-4.32936295239844	1.49541297449592e-05	9.54547271938141e-05	RIF1	NA
ENSG00000080371	1342.03228476148	0.194906946885072	0.0884316795605478	2.20403986279173	0.0275215407791034	0.0746660289253246	RAB21	NA
ENSG00000080493	0	NA	NA	NA	NA	NA	SLC4A4	NA
ENSG00000080503	2129.78834918724	0.0862886679384029	0.0836007715334598	1.03215157414985	0.302001116544669	0.477600455065072	SMARCA2	NA
ENSG00000080511	0	NA	NA	NA	NA	NA	RDH8	NA
ENSG00000080546	793.588903431381	-0.782047968522207	0.117499836841204	-6.65573663373771	2.81884624485932e-11	3.93641192937358e-10	SESN1	NA
ENSG00000080561	1039.7517162588	-0.132366926045758	0.126834384002577	-1.04362020667099	0.296661140261982	0.472124011668477	MID2	NA
ENSG00000080572	0	NA	NA	NA	NA	NA	DNAAF6	NA
ENSG00000080573	67.2374442525152	-3.64727448569693	0.456892831940207	-7.98277895980264	1.43074983515576e-15	3.08152923850195e-14	COL5A3	DOWN
ENSG00000080603	52.8202697339524	-0.174584715308866	0.305802553579436	-0.570906662698994	0.568062914319794	0.725256111021133	SRCAP	NA
ENSG00000080608	741.372931889652	-0.852001428850787	0.116837098575054	-7.292216592519	3.04896466601133e-13	5.1637500530057e-12	PUM3	NA
ENSG00000080618	0.165889043731642	-0.854262623389633	4.0804728567969	-0.209353830639181	0.834172031908065	NA	CPB2	NA
ENSG00000080644	1.97043105217867	1.15744588250672	1.52465278174927	0.759153753800101	0.447760586789492	0.626830483463788	CHRNA3	NA
ENSG00000080709	165.991154552566	-1.92513404114042	0.469163717726058	-4.10333103009576	4.07243907043053e-05	0.000239553053714102	KCNN2	DOWN
ENSG00000080802	386.142578996069	0.182406302271283	0.136697551878562	1.33437870513824	0.182079775361656	0.331258106976747	CNOT4	NA
ENSG00000080815	1354.80539373869	0.172591272750266	0.0895776980841756	1.92672145457548	0.0540143526362205	0.12892652034273	PSEN1	NA
ENSG00000080819	879.469591640123	0.00548439293848228	0.149697739353131	0.0366364446262266	0.970774884416202	0.985443244831273	CPOX	NA
ENSG00000080822	1185.67021375963	-0.0910451617029739	0.0915927969597195	-0.994020978997001	0.320212654036277	0.498690147493005	CLDND1	NA
ENSG00000080823	103.806076809458	1.8794063743389	0.364138506249863	5.16124041286998	2.45318889198458e-07	2.10408542615848e-06	MOK	UP
ENSG00000080824	11698.7830171204	-0.336109176107278	0.0933988259446511	-3.5986445515542	0.000319880036596084	0.0015623231787386	HSP90AA1	NA
ENSG00000080839	352.176960342498	-0.342035404787181	0.156440003486142	-2.18636791846838	0.0287886987747324	0.0773888441372128	RBL1	NA
ENSG00000080845	3493.21787721892	0.491285379960508	0.0761799457222495	6.44901194537108	1.12581690478099e-10	1.4623522334029e-09	DLGAP4	NA
ENSG00000080854	0.920201924541927	-0.96276222624603	2.15866709406356	-0.445998472341415	0.655598349426523	NA	IGSF9B	NA
ENSG00000080910	0	NA	NA	NA	NA	NA	CFHR2	NA
ENSG00000080947	39.112309967736	0.151681751075028	0.383628038598756	0.395387552038852	0.692556894291815	0.817450438941657	CROCCP3	NA
ENSG00000080986	351.28156964808	0.154653161725256	0.210736727176409	0.733869049773153	0.463028551850357	0.640818262707531	NDC80	NA
ENSG00000081014	502.052054153382	-0.533690865684285	0.186819858508371	-2.85671378806001	0.00428051629135588	0.0153171999243504	AP4E1	NA
ENSG00000081019	396.081542162505	-0.175603008305033	0.173880758733402	-1.00990477373216	0.312540915350478	0.490375098871874	RSBN1	NA
ENSG00000081026	513.641501773048	0.265147614513835	0.162872659571364	1.62794427997695	0.103536701144318	0.215148287917889	MAGI3	NA
ENSG00000081041	284.182717386053	-2.08827115109439	0.231300852845413	-9.02837635661489	1.74237678985263e-19	5.06756533722403e-18	CXCL2	DOWN
ENSG00000081051	0	NA	NA	NA	NA	NA	AFP	NA
ENSG00000081052	1.89043003561916	2.26884062891508	2.11616591742437	1.07214685305797	0.283654077289982	0.457408163153705	COL4A4	NA
ENSG00000081059	65.3094723730611	2.51051392932999	0.305853537240945	8.20822264138885	2.24486666149109e-16	5.16880548808324e-15	TCF7	UP
ENSG00000081087	994.827730438567	0.357518198978307	0.130447697146324	2.74070149799025	0.00613081773680607	0.020850648398908	OSTM1	NA
ENSG00000081138	0.268614175238296	-1.53454173610551	4.05934708889169	-0.37802673742897	0.705410731625016	NA	CDH7	NA
ENSG00000081148	13.328611120373	0.328439928362436	0.691102583908243	0.47524048673799	0.634615572603596	0.774388182553396	IMPG2	NA
ENSG00000081154	2630.28031574725	-0.502771369593765	0.130624452039431	-3.84898356888032	0.000118608962220539	0.000634056367691389	PCNP	NA
ENSG00000081177	825.03260716735	-0.383919962788198	0.104575435392748	-3.67122509551437	0.000241390624840902	0.001208890749624	EXD2	NA
ENSG00000081181	316.693116228325	-0.320664137020148	0.145510329931234	-2.20372077481846	0.0275439872022677	0.0747164455089845	ARG2	NA
ENSG00000081189	2019.29002277858	0.0800135401692367	0.172536094143182	0.463749574062086	0.642827175056553	0.781158607236039	MEF2C	NA
ENSG00000081237	0.151113523499856	1.06929072825285	4.0804728567969	0.262050690147766	0.793282362159796	NA	PTPRC	NA
ENSG00000081248	0	NA	NA	NA	NA	NA	CACNA1S	NA
ENSG00000081277	63.2492699296498	2.55990145207116	0.32066914561334	7.98299894794953	1.4282012317326e-15	3.07946934480939e-14	PKP1	UP
ENSG00000081307	268.364375906575	-0.151658114481465	0.145583362866996	-1.04172696312847	0.297538284420075	0.472919679220475	UBA5	NA
ENSG00000081320	258.830332074108	0.44027272113069	0.207830778403689	2.11841924719883	0.0341395772439825	0.0887014459263656	STK17B	NA
ENSG00000081377	393.704457292367	0.358972653697557	0.185685053156607	1.93323397653767	0.0532073809925136	0.127298856478996	CDC14B	NA
ENSG00000081386	156.02709845275	0.030012779285987	0.214957455202505	0.139621951040093	0.888958696085243	0.94077389961891	ZNF510	NA
ENSG00000081479	0.165889043731642	-0.854262623389633	4.0804728567969	-0.209353830639181	0.834172031908065	NA	LRP2	NA
ENSG00000081665	118.533563822967	-0.436936129732964	0.234722193515715	-1.86150326557727	0.0626731399066706	0.145186393452499	ZNF506	NA
ENSG00000081692	42.447305361588	-0.259650100406511	0.351018751423107	-0.739704358681218	0.459479402767163	0.637685930605604	JMJD4	NA
ENSG00000081721	276.156472257717	-0.0548687717809469	0.162927566825426	-0.336767883115433	0.736291885812115	0.847454258717694	DUSP12	NA
ENSG00000081760	1800.48482887108	1.23178927425316	0.0880771279533662	13.985347874937	1.91537987072466e-44	2.01333489563509e-42	AACS	UP
ENSG00000081791	1659.61194663857	-0.17630146041428	0.146298539094031	-1.20508011567337	0.228172375211847	0.390511143230619	DELE1	NA
ENSG00000081800	0	NA	NA	NA	NA	NA	SLC13A1	NA
ENSG00000081803	818.903115189076	0.772709227085925	0.141681978183267	5.45382861669547	4.92967159865898e-08	4.65096479949577e-07	CADPS2	NA
ENSG00000081818	2.00379709767044	-2.15206600717826	1.68634150714011	-1.27617448664237	0.201893845399391	0.356833488428185	PCDHB4	NA
ENSG00000081842	2.16893945774773	-1.21274413078418	1.50216897975715	-0.807328700783213	0.419477132732731	0.599284031923752	PCDHA6	NA
ENSG00000081853	50.7628811492837	0.549475472206971	0.347012952986056	1.58344369418697	0.113320370618866	0.230344644050392	PCDHGA2	NA
ENSG00000081870	192.321276584017	0.190150239138095	0.177637841927681	1.07043767856349	0.284422347023581	0.458243790794479	IFT25	NA
ENSG00000081913	624.508824798559	-0.60355706779789	0.114678927135346	-5.26301634375741	1.41710975560005e-07	1.25610998089187e-06	PHLPP1	NA
ENSG00000081923	5069.61363700368	0.217475928993083	0.181034729040753	1.20129397351227	0.229637187324997	0.39245496510142	ATP8B1	NA
ENSG00000081985	1.80441584011726	2.13619120306556	1.86220863613029	1.14712775014544	0.251328826409916	0.418758686388196	IL12RB2	NA
ENSG00000082014	50.7301188316772	2.54347738386394	0.329945768737285	7.70877406186456	1.27032078177691e-14	2.49181280328065e-13	SMARCD3	UP
ENSG00000082068	417.458399694347	-0.176986241991097	0.135308557384076	-1.30801957697855	0.190866669244616	0.342730688873839	WDR70	NA
ENSG00000082074	0	NA	NA	NA	NA	NA	FYB1	NA
ENSG00000082126	230.28283761593	-3.25883110398086	0.413039104315012	-7.88988517052238	3.02464711499734e-15	6.35175894149441e-14	MPP4	DOWN
ENSG00000082146	522.122225700506	-0.326933481567094	0.176094611339499	-1.85657856921463	0.06337113527172	0.146452491078157	STRADB	NA
ENSG00000082153	7912.51295258406	-0.708329755147869	0.100748004105775	-7.03070757018862	2.05488775263667e-12	3.19658891871365e-11	BZW1	NA
ENSG00000082175	0.769864580001999	-3.02120196043881	2.98600449762754	-1.01178747816329	0.311639678358904	NA	PGR	NA
ENSG00000082196	2.23465930107027	-1.70503345006599	1.45185997254194	-1.17437871579364	0.240243366658595	0.40588285766456	C1QTNF3	NA
ENSG00000082212	996.733021880774	-0.263055899680047	0.165443238858786	-1.59000695038724	0.111833238371836	0.227824590620358	ME2	NA
ENSG00000082213	530.720740922222	0.173227612684544	0.169018839317187	1.02490120855379	0.305409804317504	0.48180077202231	C5orf22	NA
ENSG00000082258	687.77560615742	-0.257379872656337	0.136227555140173	-1.88933782443283	0.0588465763196568	0.138158731803652	CCNT2	NA
ENSG00000082269	200.224545979467	-0.0412839130400902	0.163568114012005	-0.252395849212153	0.800735108166893	0.888475573808495	FAM135A	NA
ENSG00000082293	0	NA	NA	NA	NA	NA	COL19A1	NA
ENSG00000082397	836.080842490051	-4.50138850601945	0.144619779532171	-31.1256767268	1.08253971481151e-212	2.99105723202419e-209	EPB41L3	DOWN
ENSG00000082438	1031.51730638865	0.893173828940702	0.271122234631531	3.29435846585792	0.000986466090497334	0.00425590913591544	COBLL1	NA
ENSG00000082458	53.1341975625603	1.27816607943511	0.407021608515918	3.14029047277259	0.0016878039342262	0.00684500228388947	DLG3	UP
ENSG00000082482	2.12253880786494	-4.490169359305	1.81017783291204	-2.48051284115088	0.0131193538198541	0.0401616686023738	KCNK2	DOWN
ENSG00000082497	12.0513708251732	4.11708135653948	0.933466733621027	4.41052820443728	1.03118773114478e-05	6.78836007762802e-05	SERTAD4	UP
ENSG00000082512	529.570461544555	0.982913104077216	0.319248637952218	3.07883256881531	0.00207813438005363	0.00820269327441169	TRAF5	NA
ENSG00000082515	553.964331872042	0.0208136175202292	0.198755803850267	0.104719545880075	0.916598351868141	0.955813516677903	MRPL22	NA
ENSG00000082516	559.94788902637	-0.550826046685003	0.120626047366951	-4.56639389840372	4.96186002706004e-06	3.43476502445842e-05	GEMIN5	NA
ENSG00000082556	0	NA	NA	NA	NA	NA	OPRK1	NA
ENSG00000082641	9748.03702366648	0.446269763264486	0.0887784706187412	5.02677912960441	4.98786271224253e-07	4.08945539285641e-06	NFE2L1	NA
ENSG00000082684	1.23513703905281	-3.68665698966703	2.73802230381256	-1.34646711406753	0.178151919228451	NA	SEMA5B	NA
ENSG00000082701	2378.54640064821	-0.026519088592622	0.129278904206654	-0.20513082745682	0.837469911698533	0.910944579166601	GSK3B	NA
ENSG00000082781	4533.67609516335	1.39730280787693	0.164686665659498	8.48461411421101	2.16435775366223e-17	5.373664096737e-16	ITGB5	UP
ENSG00000082805	2738.40078392427	0.14093842188415	0.092272260786283	1.52741919059061	0.126656807449221	0.25107853358565	ERC1	NA
ENSG00000082898	4481.80386930122	-0.371256102981099	0.125392599592668	-2.96074971080516	0.00306891226382337	0.0115142254305738	XPO1	NA
ENSG00000082929	2.4421404797325	-0.944115942602107	1.32071063610816	-0.714854500895217	0.474698954082065	0.650173110548474	LINC01587	NA
ENSG00000082996	565.283722512664	0.122434253789106	0.119388168490957	1.02551413039207	0.305120661516757	0.48146681197647	RNF13	NA
ENSG00000083067	4.09803296529399	-2.84716541390965	1.56943624801921	-1.81413256989767	0.0696573183069517	0.15764593884563	TRPM3	NA
ENSG00000083093	204.20269855118	-0.111177899957727	0.164060426919924	-0.677664334080954	0.497984545154315	0.668809047137672	PALB2	NA
ENSG00000083097	205.703483024987	0.256155957448479	0.171330336940185	1.49509982892235	0.134888390534941	0.264136515271469	DOP1A	NA
ENSG00000083099	645.488709642794	-0.18912396411358	0.11867742769982	-1.59359675870248	0.111026380942764	0.226730148222363	LYRM2	NA
ENSG00000083123	483.986747055066	-0.758062568795981	0.120662932135899	-6.28248091917904	3.33212178887457e-10	4.11011272440198e-09	BCKDHB	NA
ENSG00000083168	1820.26598748382	-0.210545979268651	0.122634296650565	-1.71686049514013	0.0860046644650836	0.186649036739136	KAT6A	NA
ENSG00000083223	599.62649141059	-0.0719979827124	0.112153617934339	-0.641958628160813	0.520900045744346	0.687319401333155	TUT7	NA
ENSG00000083290	600.307138683787	0.450201478066171	0.143589326193731	3.13534083625936	0.00171654547693828	0.00694118880816712	ULK2	NA
ENSG00000083307	0	NA	NA	NA	NA	NA	GRHL2	NA
ENSG00000083312	9999.40646120616	-0.0779942101626288	0.141927060132777	-0.549537277032744	0.582636789950904	0.73490953010608	TNPO1	NA
ENSG00000083444	7952.6671934927	0.656674420885579	0.155274200059447	4.22912770205333	2.34599158490291e-05	0.000144640813655107	PLOD1	NA
ENSG00000083454	8.50780328937088	2.35565976018653	0.822230760412698	2.86496184964446	0.00417059484446796	0.0149820718586283	P2RX5	UP
ENSG00000083457	174.415949279281	0.292777842013131	0.223928239566796	1.30746279513262	0.191055582634579	0.342949591033375	ITGAE	NA
ENSG00000083520	1075.34262587369	-0.826286515713495	0.146878357629258	-5.62565192755737	1.84808666051792e-08	1.84722708532698e-07	DIS3	NA
ENSG00000083535	200.891947522474	-0.48207154206705	0.221271250497544	-2.17864517411584	0.0293580375550519	0.0785357958993443	PIBF1	NA
ENSG00000083544	155.296318853517	-0.482552787374355	0.205544499730759	-2.34768037094861	0.0188907242497976	0.0546136767885403	TDRD3	NA
ENSG00000083622	0	NA	NA	NA	NA	NA	NA	NA
ENSG00000083635	95.0907710515013	-1.03467993181718	0.233819693931368	-4.42511883588765	9.63892076270261e-06	6.37791195591622e-05	NUFIP1	DOWN
ENSG00000083642	585.44905273959	0.0123494319755052	0.11147195297961	0.110785104642098	0.911786757409409	0.953214926772163	PDS5B	NA
ENSG00000083720	1031.84028711918	-0.828087009036537	0.112410925139232	-7.36660611956416	1.75026627890258e-13	3.0278980411677e-12	OXCT1	NA
ENSG00000083750	234.673392038994	0.306048962181086	0.148901170435215	2.0553831866234	0.0398420081659602	0.100637884280767	RRAGB	NA
ENSG00000083782	0.325985403578372	1.89594213601363	4.0272064187652	0.470783451073995	0.63779538353406	NA	EPYC	NA
ENSG00000083799	1027.85961589782	-0.308224741328494	0.174364780498601	-1.76770068156606	0.0771109559988376	0.170738752143505	CYLD	NA
ENSG00000083807	51.752389642093	-0.764747560770087	0.290909259247411	-2.6288182189474	0.0085682148610609	0.0279127242088224	SLC27A5	NA
ENSG00000083812	211.440666868905	-0.0736010926468002	0.158981530980652	-0.462953729233853	0.643397533765893	0.781606161708821	ZNF324	NA
ENSG00000083814	49.7068834395477	-0.574329252731301	0.309059998087815	-1.85830989544015	0.0631250194085846	0.146058260603115	ZNF671	NA
ENSG00000083817	36.1049360812099	0.00995166545419435	0.371404401820793	0.0267946890381664	0.978623489232285	0.989420479260014	ZNF416	NA
ENSG00000083828	103.430479889571	0.306737666669489	0.355965474733333	0.861706228389923	0.388849197316218	0.56996303496736	ZNF586	NA
ENSG00000083838	65.4835360322442	0.250650390020767	0.254180952419768	0.986110043394713	0.324079115712619	0.503258208541845	ZNF446	NA
ENSG00000083844	410.555028548745	-0.135075153488964	0.16204551545505	-0.833563046219767	0.404527256743	0.584855871595919	ZNF264	NA
ENSG00000083845	13639.4183270019	-0.473320235152038	0.104898247897339	-4.5121843752363	6.4163373719309e-06	4.36044909032029e-05	RPS5	NA
ENSG00000083857	38.2398110663393	-0.0904385762238039	0.500379371618953	-0.180740017181752	0.856571646858564	0.921643799024099	FAT1	NA
ENSG00000083896	1132.54770672349	-0.287108691528405	0.0921786762531468	-3.11469748968763	0.0018413364655912	0.0073702997891141	YTHDC1	NA
ENSG00000083937	597.14984502584	0.114983319276334	0.122569779021294	0.938104973301433	0.348190466269221	0.528682038633459	CHMP2B	NA
ENSG00000084070	301.574627946178	-0.150835633406496	0.229651854063159	-0.65680128741749	0.511308696316474	0.679811747814458	SMAP2	NA
ENSG00000084072	655.596860436738	-0.397974952947789	0.115712907797583	-3.43933067211454	0.000583154461614308	0.00266260397594012	PPIE	NA
ENSG00000084073	1175.05900476901	-0.117081373723644	0.13886973536924	-0.843102159101387	0.39917131133023	0.579927941806348	ZMPSTE24	NA
ENSG00000084090	3084.10660943786	-0.642300076208072	0.114476578104742	-5.61075537757943	2.01445354101509e-08	2.00007936020395e-07	STARD7	NA
ENSG00000084092	920.782349239528	0.272693525744778	0.18624699092636	1.46414996767705	0.143152977094681	0.276347113483205	NOA1	NA
ENSG00000084093	1313.21305114541	-0.144152481730976	0.0988993775985266	-1.457567127633	0.144959895971562	0.278999835604138	REST	NA
ENSG00000084110	1.34287656445162	2.81109557897395	1.96291399068453	1.43210328741589	0.152114263795896	NA	HAL	NA
ENSG00000084112	4107.26979004165	-0.102116091010327	0.104311278328093	-0.978955417353228	0.327602008394187	0.507054292921893	SSH1	NA
ENSG00000084207	6622.95404106152	0.594818483310107	0.100873528938963	5.89667566473282	3.70897874228946e-09	4.03688001432867e-08	GSTP1	NA
ENSG00000084234	51807.0945686334	0.556902939177991	0.117824520185897	4.72654535999246	2.283717955912e-06	1.68451577593287e-05	APLP2	NA
ENSG00000084444	294.428215157258	-0.438671441625064	0.147674974182093	-2.97051984640371	0.00297296195374533	0.011193314609186	FAM234B	NA
ENSG00000084453	0.755567617499278	3.11067101563243	3.83889869858086	0.810302969646571	0.417766069003794	NA	SLCO1A2	NA
ENSG00000084463	1687.55005916554	-0.345417477741054	0.131656564170016	-2.62362518662569	0.00869994667264082	0.0282704416323162	WBP11	NA
ENSG00000084623	3913.97880952823	-0.144224939476851	0.11317079733907	-1.2744006657896	0.202521456495739	0.357681261079727	EIF3I	NA
ENSG00000084628	2.71478699096307	-0.0390090831259559	1.41748666807785	-0.0275198941933282	0.978045072584055	0.989194673892601	NKAIN1	NA
ENSG00000084636	34.3660417484522	0.396701067832531	0.384530703296137	1.03164991620194	0.302236147582872	0.477850840382599	COL16A1	NA
ENSG00000084652	2658.50964665964	0.0152694025309983	0.0816112478922005	0.187099240917962	0.851582823309595	0.918751792582746	TXLNA	NA
ENSG00000084674	15.834777546457	6.51433066635215	1.27578460960961	5.10613673913617	3.28811794312591e-07	2.76502126686949e-06	APOB	UP
ENSG00000084676	452.969109058347	0.0557436921082801	0.134248791990066	0.415226768762321	0.677975904430679	0.807434234457743	NCOA1	NA
ENSG00000084693	430.933080007341	-0.268243139080003	0.123356602469525	-2.17453410445761	0.0296650470212163	0.0791157453062454	AGBL5	NA
ENSG00000084710	43.4235821114067	1.3726648120661	0.478012194107287	2.87161045050247	0.0040838604117162	0.0146923259343384	EFR3B	UP
ENSG00000084731	1982.99067675389	0.819936298889802	0.133350004069285	6.1487534598333	7.80942554799334e-10	9.28918201253008e-09	KIF3C	NA
ENSG00000084733	3755.360343207	-0.399315853014732	0.109594544863207	-3.64357417162641	0.000268878122320054	0.00133308684024408	RAB10	NA
ENSG00000084734	1.15802400086059	1.41206130362303	2.05521520179504	0.687062504398432	0.492043341275704	NA	GCKR	NA
ENSG00000084754	6311.43614991448	0.0117557055414615	0.105632129027895	0.111289109190983	0.91138709136439	0.952869762369786	HADHA	NA
ENSG00000084764	106.906501889206	0.736709417795694	0.257149914601834	2.86490244002764	0.00417137735074385	0.0149821001561257	MAPRE3	NA
ENSG00000084774	2403.88413853085	-0.178702938375424	0.137827581606199	-1.29656877304874	0.194779602673444	0.347855794081017	CAD	NA
ENSG00000085063	17545.266505212	0.0781528435619057	0.10723900090796	0.728772581805211	0.466140785926072	0.643335546871534	CD59	NA
ENSG00000085117	506.306204679207	1.08993062429997	0.141785068763079	7.68720312941579	1.50386271726544e-14	2.92323706679707e-13	CD82	UP
ENSG00000085185	790.009399173097	1.09919199749741	0.145059124862241	7.5775446635383	3.52155806499456e-14	6.59985024564532e-13	BCORL1	UP
ENSG00000085224	2264.59677391009	-0.0615076835277452	0.103167299252069	-0.596193599848567	0.551045900719462	0.711250116719982	ATRX	NA
ENSG00000085231	138.028023488987	-0.534462728280691	0.233419144820574	-2.28971247706149	0.0220379896465551	0.0621155286729847	AK6	NA
ENSG00000085265	0	NA	NA	NA	NA	NA	FCN1	NA
ENSG00000085274	186.890845101697	-0.39115013353943	0.201068972364712	-1.94535302458271	0.0517325043776202	0.124494011094631	MYNN	NA
ENSG00000085276	896.26572840915	2.8067043107503	0.573593072513952	4.89319771323081	9.92106488731235e-07	7.74660137204312e-06	MECOM	UP
ENSG00000085365	1187.23652179018	0.0115712615394164	0.114258950474851	0.101272254745271	0.919334340443339	0.957761674037955	SCAMP1	NA
ENSG00000085377	797.154030288578	0.206390191656607	0.134221093753926	1.53768819702059	0.124124870922429	0.247163505457706	PREP	NA
ENSG00000085382	309.669031569888	0.00967647980738355	0.156060034085659	0.0620048551448622	0.950558965596813	0.975318883480528	HACE1	NA
ENSG00000085415	689.792349438265	-0.880649168671042	0.11080291888916	-7.9478878128832	1.89718338839198e-15	4.03224438625157e-14	SEH1L	NA
ENSG00000085433	764.285515113719	-0.0480167037532669	0.106370271359358	-0.451410935965828	0.65169340290091	0.787725898725486	WDR47	NA
ENSG00000085449	2846.23734089758	0.402997632956996	0.113836202176661	3.54015352981989	0.000399894323420592	0.00190528492191638	WDFY1	NA
ENSG00000085465	21.6874675825906	0.222787656294568	0.462426494111808	0.481779610665433	0.629962515055554	0.771171451207012	OVGP1	NA
ENSG00000085491	1420.95422052283	-0.280311500946692	0.0934883183803812	-2.9983585735939	0.00271438104352693	0.0103486780529971	SLC25A24	NA
ENSG00000085511	504.366111494482	-0.109771919946443	0.114872368478782	-0.955598995651579	0.33927486913269	0.519303200688141	MAP3K4	NA
ENSG00000085514	3.09562631245864	1.42337451463688	1.49245836303382	0.953711373055316	0.340229761666747	0.520160144086594	PILRA	NA
ENSG00000085552	0.8030843306566	3.19737382022065	2.93569601731471	1.08913654593751	0.276093675898834	NA	IGSF9	NA
ENSG00000085563	1.12389183966259	3.68498498822358	2.2961376953198	1.60486237203224	0.108524095978152	NA	ABCB1	NA
ENSG00000085644	305.646210901703	-0.211835925016983	0.174514388635834	-1.21385936525285	0.22480143216255	0.38654734170127	ZNF213	NA
ENSG00000085662	1423.85775004129	0.155319340771145	0.109944632323175	1.41270508154135	0.157742456838094	0.29741634409296	AKR1B1	NA
ENSG00000085719	2503.86671302893	0.0897441635552616	0.106741796017584	0.840759354849884	0.400482761455641	0.581162746797235	CPNE3	NA
ENSG00000085721	1010.31733953859	-0.547181357088188	0.151631210966206	-3.60863277158776	0.000307814968406434	0.00150834793614108	RRN3	NA
ENSG00000085733	8651.56599294777	-0.0677539533321665	0.110130877794879	-0.615213050951608	0.538414029991611	0.700806854459895	CTTN	NA
ENSG00000085741	2.56824452494393	2.0237883262852	1.38871642682793	1.45730855283961	0.145031226978276	0.279070152503459	WNT11	NA
ENSG00000085760	494.819469324741	-0.704409373130661	0.149981407633059	-4.69664463247374	2.64469987333365e-06	1.92340205121802e-05	MTIF2	NA
ENSG00000085788	1108.11462602917	0.0831755271588511	0.0940363451349469	0.884504039788977	0.376424182649801	0.557203437672569	DDHD2	NA
ENSG00000085831	34.252776652708	0.985106187629948	0.366175606264875	2.69025617975592	0.00713971867962102	0.0238943777931728	TTC39A	NA
ENSG00000085832	1998.82437281911	-0.566280202308645	0.110183836699979	-5.1394126331848	2.75598594451552e-07	2.3461058165878e-06	EPS15	NA
ENSG00000085840	200.271305598704	-0.00206800457744761	0.171771688053201	-0.0120392632853856	0.990394289749832	0.995231254639762	ORC1	NA
ENSG00000085871	869.056922007997	-0.128749745641257	0.118306912609726	-1.08826900137256	0.276476371030253	0.448413374599256	MGST2	NA
ENSG00000085872	752.408179913567	0.0414846747083895	0.121170917896078	0.342364945555407	0.732076265647014	0.844360847628297	CHERP	NA
ENSG00000085978	656.221577276641	-0.0375161969898792	0.147449063854835	-0.254434962210504	0.799159543526485	0.8873891796616	ATG16L1	NA
ENSG00000085982	1109.1413432748	-0.642719541306971	0.12781773720624	-5.02840650566293	4.9457255044922e-07	4.06524764056029e-06	USP40	NA
ENSG00000085998	1421.6074933814	0.0393758004026962	0.113797889515201	0.346015207930867	0.729331285610736	0.842450811932468	POMGNT1	NA
ENSG00000085999	133.923430925565	-0.158361331846762	0.232295762548109	-0.681722861018464	0.495414209052344	0.666885176592523	RAD54L	NA
ENSG00000086015	1376.3867684804	0.0765454848519148	0.134748026614233	0.568063865388212	0.569991602790084	0.726567428297833	MAST2	NA
ENSG00000086061	3565.32020600978	0.0956790198123963	0.0983308036799926	0.973032012671978	0.330537391899031	0.509900710582435	DNAJA1	NA
ENSG00000086062	3152.11496118115	-0.0715849370072131	0.0942754189568962	-0.759317092400751	0.447662895267063	0.626830483463788	B4GALT1	NA
ENSG00000086065	1251.81741093148	-0.0161736612122192	0.0985331177131454	-0.164144417507469	0.869617455878144	0.929989430635761	CHMP5	NA
ENSG00000086102	556.948103047522	-0.30097317191656	0.113748049467181	-2.64596336663687	0.00814586375406838	0.0267304293972577	NFX1	NA
ENSG00000086159	0	NA	NA	NA	NA	NA	AQP6	NA
ENSG00000086189	1116.43431532091	-0.848723500701783	0.146081786554833	-5.80992005039046	6.25026834734818e-09	6.62391452635951e-08	DIMT1	NA
ENSG00000086200	1360.95858721362	0.139713511151158	0.1097208928737	1.27335375690008	0.202892538950362	0.358238506101785	IPO11	NA
ENSG00000086205	0.497667131194926	-2.38435434421657	3.99222861824897	-0.597248948448843	0.55034118330205	NA	FOLH1	NA
ENSG00000086232	2262.60546724408	-0.189213484649643	0.117971060625491	-1.60389746134704	0.1087366565077	0.223217399434826	EIF2AK1	NA
ENSG00000086288	0	NA	NA	NA	NA	NA	NME8	NA
ENSG00000086289	8.70057405551172	-3.97402794605214	1.12697169461393	-3.52628904971169	0.000421426744155012	0.00199872845971116	EPDR1	DOWN
ENSG00000086300	89.8030872832102	-0.711314588208209	0.426609769389137	-1.66736591435011	0.0954416672728953	0.202579210930216	SNX10	NA
ENSG00000086475	1095.37192169151	-0.278620693556351	0.0917954648468539	-3.03523375605958	0.00240349325162019	0.00931582424440604	SEPHS1	NA
ENSG00000086504	1298.36228437218	-0.183463514137744	0.106987652735405	-1.71481016217333	0.0863800377780843	0.187232579924457	MRPL28	NA
ENSG00000086506	29.3477402195296	2.23751058005697	0.44248873659244	5.05664979698196	4.26685738059144e-07	3.53276064203849e-06	HBQ1	UP
ENSG00000086544	625.579552313228	-0.359529266378437	0.134351876155836	-2.67602713609608	0.00745006127951879	0.0247835629871299	ITPKC	NA
ENSG00000086548	0	NA	NA	NA	NA	NA	CEACAM6	NA
ENSG00000086570	0.893554651711394	0.748203500208125	2.55360743614608	0.292998637777042	0.769523192921731	NA	FAT2	NA
ENSG00000086589	819.606485819342	-0.381915436460106	0.100504287144903	-3.79999149597943	0.000144701053375793	0.000760506269929678	RBM22	NA
ENSG00000086598	4245.99868009074	0.570865918357926	0.159219803772349	3.58539518849141	0.000336568156640455	0.00163433711212228	TMED2	NA
ENSG00000086619	232.310428543558	-0.205296487404542	0.18286222189515	-1.12268398183555	0.26157173338151	0.430851549593918	ERO1B	NA
ENSG00000086666	1327.69092028393	-0.0171244818740614	0.0921193842568759	-0.185894445693532	0.852527537980119	0.919258243411578	ZFAND6	NA
ENSG00000086696	1552.63396573912	-1.12141808440939	0.0942300872230798	-11.9008494787291	1.17148542719936e-32	7.68057615168231e-31	HSD17B2	DOWN
ENSG00000086712	245.469140171068	-0.600327270453997	0.151255973885328	-3.96894915971466	7.21902804183376e-05	0.000403418726833593	TXLNG	NA
ENSG00000086717	0.366943317144554	-1.9249691706489	4.02375164515495	-0.478401586481307	0.632364404671943	NA	PPEF1	NA
ENSG00000086730	29.8237850366005	-0.0187703143271385	0.38352849733813	-0.0489411203011337	0.960966218846791	0.980483627279795	LAT2	NA
ENSG00000086758	7253.28261063063	-0.217211232238666	0.135822065841557	-1.59923375405034	0.109768672906101	0.224874049642718	HUWE1	NA
ENSG00000086827	387.594103083573	-0.0469311846957436	0.127264792800579	-0.36876801244853	0.712300649198927	0.830967299364041	ZW10	NA
ENSG00000086848	134.553712811852	-0.505891427802793	0.210846657128848	-2.39933340509943	0.0164249519014661	0.0486485443684924	ALG9	NA
ENSG00000086967	0.193452342084797	1.06929072825286	4.0804728567969	0.262050690147766	0.793282362159796	NA	MYBPC2	NA
ENSG00000086991	1227.33078724657	0.379200780176178	0.139552498743114	2.71726256134048	0.00658243661913341	0.0222454843003074	NOX4	NA
ENSG00000087008	513.879159561157	0.0425695237937036	0.141726428246963	0.300364048683459	0.763899483327227	0.866288554592077	ACOX3	NA
ENSG00000087053	1590.8980214412	-1.1569610130662	0.144758277141008	-7.99236517535509	1.32374244340743e-15	2.86381460827103e-14	MTMR2	DOWN
ENSG00000087074	4129.16323676173	-0.697905564411274	0.120160486631682	-5.80811200066545	6.31812477509096e-09	6.69216052984854e-08	PPP1R15A	NA
ENSG00000087076	125.694450229096	1.58144298635405	0.328653748056512	4.81188179263399	1.49515781733228e-06	1.13715483071268e-05	HSD17B14	UP
ENSG00000087077	2402.2959065202	-0.258245621290154	0.0883987936647629	-2.92137042355471	0.0034849520664127	0.0128356531250663	TRIP6	NA
ENSG00000087085	242.813346677063	0.205169819529424	0.235340249792398	0.871800806323661	0.3833170546498	0.564451044355969	ACHE	NA
ENSG00000087086	25895.8932521218	-0.123326970211917	0.263746080302725	-0.467597357543146	0.640072554954336	0.779129299830831	FTL	NA
ENSG00000087087	1653.47659580837	-0.256181029627007	0.0827875878553932	-3.09443765983958	0.00197186369290964	0.00784244616174488	SRRT	NA
ENSG00000087088	4682.44622096269	-0.194435680217027	0.0967601668060141	-2.00945995273896	0.044488377657518	0.110088243637929	BAX	NA
ENSG00000087095	1193.21513144649	-0.202383573117665	0.156945168403339	-1.28951770339022	0.197218165746468	0.351071932232162	NLK	NA
ENSG00000087111	1445.0646317359	0.457952285917088	0.0885543616230731	5.17142552352574	2.32314863314702e-07	1.99520504945367e-06	PIGS	NA
ENSG00000087116	5.36715929749452	-3.26597271299304	1.53427220040533	-2.1286788042762	0.0332808436365385	0.0869844319965257	ADAMTS2	NA
ENSG00000087128	0	NA	NA	NA	NA	NA	TMPRSS11E	NA
ENSG00000087152	2236.17170617509	0.191059348000443	0.102206563737583	1.86934518697832	0.0615748052211658	0.143156425986605	ATXN7L3	NA
ENSG00000087157	596.500120369315	0.019605320277654	0.143637717399917	0.136491449687054	0.891432783456071	0.94183335872522	PGS1	NA
ENSG00000087191	1475.23107942275	0.0582462372652461	0.0872288865392344	0.66774023578815	0.504299421591026	0.67343481809761	PSMC5	NA
ENSG00000087206	796.598530257148	0.244460401471586	0.111031377933161	2.20172356699696	0.0276848409639969	0.075035385241685	UIMC1	NA
ENSG00000087237	421.616773050205	-2.76525825306022	0.345236118496584	-8.00975942234036	1.14933051581322e-15	2.49485987725517e-14	CETP	DOWN
ENSG00000087245	1710.2643967142	4.69995615630643	0.205053899552749	22.9205890088298	2.89634350884799e-116	1.43636358473408e-113	MMP2	UP
ENSG00000087250	0.151113523499856	1.06929072825285	4.0804728567969	0.262050690147766	0.793282362159796	NA	MT3	NA
ENSG00000087253	959.941344653238	2.70944049208566	0.122676151388248	22.0861223752509	4.2973940620132e-108	1.66231797106795e-105	LPCAT2	UP
ENSG00000087258	0.666363269535417	-1.45694559177846	2.74171684406215	-0.531399000933967	0.59514231368991	NA	GNAO1	NA
ENSG00000087263	671.724815041268	-0.527680140734325	0.178662160269254	-2.95350811799813	0.00314184344868335	0.0117445678664446	OGFOD1	NA
ENSG00000087266	2368.23357792153	0.382435740096204	0.0883790978446565	4.32721932473682	1.5100358187453e-05	9.62927885603454e-05	SH3BP2	NA
ENSG00000087269	618.883161381879	-0.475512078750456	0.110788892101621	-4.29205554573371	1.77026647951111e-05	0.000111563127990304	NOP14	NA
ENSG00000087274	7416.25846977536	0.064157833964867	0.0981726411617246	0.653520504344757	0.51342077501397	0.681589073343756	ADD1	NA
ENSG00000087299	193.408089616172	0.0915859260016032	0.180849694385404	0.50642013144035	0.612561745057634	0.758001069172085	L2HGDH	NA
ENSG00000087301	181.909172958952	0.493226556270225	0.21705609632128	2.27234601851572	0.0230656193846248	0.0645136868428095	TXNDC16	NA
ENSG00000087302	1994.03916893988	0.0700086843994257	0.0844996503605098	0.828508568979164	0.407382544115961	0.587585509205121	RTRAF	NA
ENSG00000087303	1872.63920350533	1.54012851513322	0.267868215830059	5.74957544089631	8.94678257815201e-09	9.3082152686411e-08	NID2	UP
ENSG00000087338	515.614230606913	0.273870164927994	0.121131525368332	2.26093218999117	0.023763456432773	0.0661498288523695	GMCL1	NA
ENSG00000087365	3769.34309931788	-0.063747458456231	0.0751152596020898	-0.84866189365413	0.396069455942913	0.576792361071597	SF3B2	NA
ENSG00000087448	448.122288411407	0.202656883634675	0.180743048670275	1.12124303050999	0.26218442787496	0.431583987979048	KLHL42	NA
ENSG00000087460	20060.4521118357	0.145947645377697	0.0794372034225418	1.83727068790895	0.0661699448526765	0.151598306490834	GNAS	NA
ENSG00000087470	1874.15520092339	0.324577839183165	0.0928456321099069	3.49588700951427	0.000472488727849976	0.00221077479806956	DNM1L	NA
ENSG00000087494	0.451309654850646	-0.717480069611342	3.05165367172406	-0.235111892368177	0.814121888612555	NA	PTHLH	NA
ENSG00000087495	18.3783499026405	0.890422322297499	0.615085902485798	1.44763896993731	0.147718046424566	0.283125035764299	PHACTR3	NA
ENSG00000087502	536.57622183586	0.272514657367661	0.126201171548378	2.15936709639177	0.0308216984878079	0.0817453740400085	ERGIC2	NA
ENSG00000087510	0	NA	NA	NA	NA	NA	TFAP2C	NA
ENSG00000087586	510.786875161461	0.489650069358849	0.123948872840121	3.95041970240775	7.80142685138238e-05	0.000432714071501539	AURKA	NA
ENSG00000087589	0.30019613135079	-1.67052350026875	4.04588342266028	-0.412894620470881	0.679683822604213	NA	CASS4	NA
ENSG00000087842	943.393138757405	0.345608061592992	0.623218362079224	0.554553720849865	0.579199951198256	0.73290593758378	PIR	NA
ENSG00000087884	45.0843948615981	0.845328997565938	0.32993964710312	2.5620715939656	0.0104049867074796	0.0329366363190445	AAMDC	NA
ENSG00000087903	94.8138458688426	0.102503342283124	0.226632575005508	0.452288653917612	0.651061048621473	0.787158326022874	RFX2	NA
ENSG00000087995	347.539124974213	-0.409721192187231	0.127423113812327	-3.21543854901146	0.00130245377273804	0.00545963554801179	METTL2A	NA
ENSG00000088002	5.04029183389636	0.741478712247002	0.931061895962198	0.796379612851331	0.425811424295556	0.605335807199307	SULT2B1	NA
ENSG00000088035	219.191838139056	0.0726339297923146	0.188457288421245	0.385413216972331	0.699931291794185	0.822790440320387	ALG6	NA
ENSG00000088038	1116.83724126021	-0.0260584457588527	0.114121055668892	-0.228340384744231	0.819381631220743	0.89977063132007	CNOT3	NA
ENSG00000088053	0.550414975716832	-2.51726688978035	3.98478923107058	-0.631718955209092	0.527570539662511	NA	GP6	NA
ENSG00000088179	556.491463055231	0.606761150410274	0.127647339103955	4.75341792997448	2.00006313028572e-06	1.48896154745405e-05	PTPN4	NA
ENSG00000088205	1153.45024766358	-0.504972354131845	0.11380401943652	-4.43721018494885	9.11322980558267e-06	6.05077163301663e-05	DDX18	NA
ENSG00000088247	5628.78395353493	0.118680176763889	0.105827709339723	1.12144709078893	0.262097600955077	0.431533983150775	KHSRP	NA
ENSG00000088256	2370.10087590475	0.158672746951935	0.0960096007226036	1.65267583405936	0.0983968551783255	0.207105623680922	GNA11	NA
ENSG00000088280	195.297557496501	1.76733235070402	0.337461209951295	5.2371422213507	1.63082024256219e-07	1.42981388537604e-06	ASAP3	UP
ENSG00000088298	949.748466580298	0.990646772620961	0.104531046346241	9.47705784307964	2.61553610421662e-21	8.87492698099186e-20	EDEM2	NA
ENSG00000088305	84.789473134219	1.66015936494432	0.331928895389307	5.00155119968445	5.68708588633752e-07	4.615775414505e-06	DNMT3B	UP
ENSG00000088320	0.495679389084508	2.49590867482419	3.478932652248	0.717435180359528	0.47310561874036	NA	REM1	NA
ENSG00000088325	1894.04748140025	0.253214775047785	0.112241608702757	2.25597956029264	0.0240719112382654	0.0668161359442152	TPX2	NA
ENSG00000088340	52.8102478301804	0.988080077098523	0.452405465158235	2.18405866682651	0.0289579374004421	0.0777127053228737	FER1L4	NA
ENSG00000088356	442.42976408587	0.0102780658165127	0.118759497677082	0.0865452112677315	0.931033017473666	0.964236122675136	PDRG1	NA
ENSG00000088367	977.0457955012	2.16888144480781	0.143163282124934	15.1497046771749	7.61078233780373e-52	1.04397263259193e-49	EPB41L1	UP
ENSG00000088386	0.151113523499856	1.06929072825285	4.0804728567969	0.262050690147766	0.793282362159796	NA	SLC15A1	NA
ENSG00000088387	6895.4844130402	-0.390995169682742	0.135389071838992	-2.88793744112319	0.00387776988047472	0.0140660066125772	DOCK9	NA
ENSG00000088448	441.784345214367	-0.263769288772723	0.152896595537306	-1.7251482143588	0.0845007654570332	0.183859748532397	ANKRD10	NA
ENSG00000088451	108.597276579792	-1.39233700600924	0.223116869667789	-6.24039324360534	4.36472200056877e-10	5.30230036413843e-09	TGDS	DOWN
ENSG00000088538	12.3043636082767	0.470597193328469	0.633649337534462	0.742677638012799	0.457676871513514	0.636142894138905	DOCK3	NA
ENSG00000088543	38.2004291680283	1.16772987905644	0.357851063839584	3.26317285891849	0.00110172298709133	0.00470177058546634	C3orf18	UP
ENSG00000088682	476.533700651543	-0.340005562953609	0.161679338344016	-2.10296236016353	0.0354690598827022	0.0915775046310696	COQ9	NA
ENSG00000088726	0.99489887819929	-2.10948469911978	2.10989594906749	-0.999805085199629	0.317404844406743	NA	TMEM40	NA
ENSG00000088727	91.8704031676991	-0.0350113072342188	0.289929746624941	-0.120757899600796	0.903882797248253	0.948922389490227	KIF9	NA
ENSG00000088756	19.7781113594625	-0.369689542306524	0.55140666426924	-0.67044808534634	0.502572190191166	0.672099790593992	ARHGAP28	NA
ENSG00000088766	670.8269921015	-0.39579606753845	0.145483490896772	-2.72055657379907	0.00651721189431572	0.0220481712870317	CRLS1	NA
ENSG00000088782	0	NA	NA	NA	NA	NA	DEFB127	NA
ENSG00000088808	1162.26651274475	-0.0183269522703818	0.110727876501083	-0.165513444757542	0.868539868390945	0.929343855250613	PPP1R13B	NA
ENSG00000088812	2322.93796521417	0.147338793097061	0.0831941308904658	1.77102388738274	0.0765567295340851	0.169861615913587	ATRN	NA
ENSG00000088826	731.155013350407	-0.20806430636221	0.247303687813466	-0.841331191628437	0.400162421220419	0.580856089990066	SMOX	NA
ENSG00000088827	0.174871880078517	1.06929072825285	4.0804728567969	0.262050690147766	0.793282362159796	NA	SIGLEC1	NA
ENSG00000088832	23017.7315670837	0.241885873622818	0.131701502742291	1.83662197155131	0.0662657214487976	0.151763803261243	FKBP1A	NA
ENSG00000088833	1370.55088994517	0.24070119313652	0.0997521762529521	2.41299189830354	0.0158221712650279	0.047166555862655	NSFL1C	NA
ENSG00000088836	1121.57763356802	-0.891564149070784	0.298273207217658	-2.98908560171208	0.00279813726082943	0.0106302833945594	SLC4A11	NA
ENSG00000088854	1257.45322189606	0.236962644816004	0.108397427520227	2.18605413649494	0.0288116448687598	0.0774176760232643	DNAAF9	NA
ENSG00000088876	115.417443798248	0.0449804788340838	0.199265585989899	0.225731295299349	0.82141041609715	0.901026477866095	ZNF343	NA
ENSG00000088881	21.960910560051	1.04332274765097	0.745550173639122	1.3993997782314	0.1616931333648	0.303195131044741	EBF4	NA
ENSG00000088882	7.03383789592017	0.309712890324187	0.806720190020079	0.383916126254977	0.701040613570254	0.823413809631773	CPXM1	NA
ENSG00000088888	4295.87695450776	0.0600624204625847	0.0784813577917516	0.765308120967515	0.44408808938078	0.623211996568979	MAVS	NA
ENSG00000088899	781.355877409067	0.641329584980518	0.139095321836342	4.61072001929079	4.0127668417459e-06	2.8201643708651e-05	LZTS3	NA
ENSG00000088926	0	NA	NA	NA	NA	NA	F11	NA
ENSG00000088930	1795.48289842212	-0.050061189659151	0.0887245728226965	-0.564231396855425	0.572596662985322	0.728687462745039	XRN2	NA
ENSG00000088970	60.6905446347239	-0.185908180104607	0.405536302571816	-0.458425494648989	0.646646778767662	0.783732005774242	KIZ	NA
ENSG00000088986	3614.78538224465	-0.0610443385683326	0.169246401344279	-0.360683229205902	0.718336263141853	0.835237565554081	DYNLL1	NA
ENSG00000088992	4.22324129968254	0.698667187802797	1.09600380589616	0.63746784823573	0.523820146224599	0.689432150264034	TESC	NA
ENSG00000089006	1187.55496754499	-0.53704440439388	0.101637063889541	-5.28394252885483	1.26432929753655e-07	1.12948697199328e-06	SNX5	NA
ENSG00000089009	19783.4953677416	-0.195835625413176	0.0736807614182881	-2.65789361623736	0.00786307094708004	0.0259876375918447	RPL6	NA
ENSG00000089012	0.386904684169594	2.11220788737322	4.02569950627802	0.524680961427762	0.599804994445375	NA	SIRPG	NA
ENSG00000089022	445.97942966301	-0.00606029045932126	0.115601831035366	-0.0524238275903022	0.958190988546979	0.978994818250773	MAPKAPK5	NA
ENSG00000089041	632.076420514334	-0.749239278453768	0.201894561174203	-3.71104240795914	0.000206407517528793	0.00105166696431095	P2RX7	NA
ENSG00000089048	364.5071862589	-0.67134529327272	0.132299691860822	-5.0744282456755	3.88662856378448e-07	3.23456467522184e-06	ESF1	NA
ENSG00000089050	457.744981597181	0.578520001336823	0.125433734938759	4.61215638376131	3.98512985287024e-06	2.80175923243778e-05	RBBP9	NA
ENSG00000089053	2669.70646680068	0.49329326141099	0.09611570761744	5.1322855924278	2.86244719342831e-07	2.43245128155084e-06	ANAPC5	NA
ENSG00000089057	1275.77671131519	0.215239931444086	0.0958801881561147	2.24488432473272	0.0247755594960234	0.0684712333887538	SLC23A2	NA
ENSG00000089060	1387.47220386229	1.52693435066301	0.154330825115398	9.89390388810058	4.42430376472656e-23	1.68114850910759e-21	SLC8B1	UP
ENSG00000089063	1949.72732368375	-0.506808753823438	0.116382751500608	-4.35467238305316	1.332660754363e-05	8.60600722875955e-05	TMEM230	NA
ENSG00000089091	19.6362402389275	0.518533720830433	0.553524696751377	0.936785158591287	0.34886908105947	0.529296901221463	DZANK1	NA
ENSG00000089094	928.789552691153	0.834165921697434	0.160284049021596	5.20429778751748	1.9473153292718e-07	1.68816789706167e-06	KDM2B	NA
ENSG00000089101	0.165889043731642	-0.854262623389633	4.0804728567969	-0.209353830639181	0.834172031908065	NA	CFAP61	NA
ENSG00000089116	0.183471658572277	-0.854262623389633	4.0804728567969	-0.209353830639181	0.834172031908065	NA	LHX5	NA
ENSG00000089123	95.983105108863	-0.358063012524428	0.274297196608902	-1.30538341970356	0.19176232130082	0.343923873913127	TASP1	NA
ENSG00000089127	381.114806562098	0.840641018726281	0.224938987892916	3.73719570182505	0.000186084087127406	0.000956685892910996	OAS1	NA
ENSG00000089154	4940.21809234904	0.0455709107564198	0.103551708441058	0.44007879196275	0.65988004167411	0.793702729230035	GCN1	NA
ENSG00000089157	56604.2960110283	-0.0902025023291115	0.0721306564643072	-1.25054320521465	0.211101182825217	0.368759752259983	RPLP0	NA
ENSG00000089159	5295.10720527389	0.543536860558086	0.0969610563186156	5.60572338209698	2.07386954814572e-08	2.05695953490699e-07	PXN	NA
ENSG00000089163	14.6543619242429	-0.261644885810693	0.535531718082096	-0.488570288138533	0.625145952435867	0.767971790273254	SIRT4	NA
ENSG00000089169	0.716304019448474	-2.89627476802533	3.14000132098885	-0.9223801113285	0.356330340191666	NA	RPH3A	NA
ENSG00000089177	234.519965272724	-0.169376829682147	0.158569820515747	-1.06815300119058	0.285451501159412	0.459234527027465	KIF16B	NA
ENSG00000089195	171.968418977296	-0.281496917978992	0.171112970520564	-1.64509398161118	0.0999504315360334	0.209622782079638	TRMT6	NA
ENSG00000089199	2.69478033936669	0.388621827169293	1.42806152722994	0.272132411495684	0.785520208859293	0.879566164508052	CHGB	NA
ENSG00000089220	4545.39144159586	0.172782755531185	0.101973983056685	1.69438076607382	0.090192952006856	0.193730472887018	PEBP1	NA
ENSG00000089225	0	NA	NA	NA	NA	NA	TBX5	NA
ENSG00000089234	568.277516748626	0.375387172365314	0.115404626869133	3.25279135290646	0.00114277374729599	0.00486087245358515	BRAP	NA
ENSG00000089248	2877.88512220935	0.652535667105444	0.193981361042043	3.36390910755604	0.000768468471799368	0.00340972592300941	ERP29	NA
ENSG00000089250	0	NA	NA	NA	NA	NA	NOS1	NA
ENSG00000089280	3305.82771228832	0.163017952751533	0.105917927248387	1.53909689309951	0.12378064343558	0.246615813284899	FUS	NA
ENSG00000089289	719.076550569794	0.157990582513115	0.107742058006651	1.46637799050917	0.142545338997899	0.275532304015436	IGBP1	NA
ENSG00000089327	1941.32400545335	0.278590886335533	0.156522612013613	1.7798762923232	0.0750962083742969	0.167331309466276	FXYD5	NA
ENSG00000089335	265.937472552353	-0.384366501160656	0.147160537423176	-2.61188568546314	0.00900443571331274	0.0290749159432858	ZNF302	NA
ENSG00000089351	3581.17705036759	0.503230676632212	0.107410125631922	4.68513255776932	2.7977879991227e-06	2.02666732925214e-05	GRAMD1A	NA
ENSG00000089356	0	NA	NA	NA	NA	NA	FXYD3	NA
ENSG00000089472	3.02312720191731	-5.00103942334351	1.66529605016047	-3.0030933075603	0.00267250479277968	0.0102091477774347	HEPH	DOWN
ENSG00000089486	954.949108006452	0.525383978751087	0.135112951196877	3.88847978004369	0.000100874072270274	0.000548651696225922	CDIP1	NA
ENSG00000089505	67.4912615489524	0.439373433162501	0.28998834228359	1.51514171122376	0.129736520524084	0.25599204687373	CMTM1	NA
ENSG00000089558	4.46986093860823	0.990644314475219	1.01452200485278	0.976464098103987	0.328834530841896	0.50810806591141	KCNH4	NA
ENSG00000089597	12424.6620339568	0.0842736480287525	0.0714276108134216	1.17984693970636	0.238061096502839	0.403140313415879	GANAB	NA
ENSG00000089639	545.248576640912	1.13101605086467	0.127517804304071	8.86947557666318	7.34911743278197e-19	2.05107186533097e-17	GMIP	UP
ENSG00000089682	221.64217104942	-0.292596423326693	0.152915715020554	-1.91344900873899	0.0556905954417085	0.132274567903486	RBM41	NA
ENSG00000089685	1776.49822131235	0.290334342617944	0.0905801860972693	3.20527430034389	0.00134933823523996	0.00562326024731224	BIRC5	NA
ENSG00000089692	25.6417088436934	1.21778063220915	0.426279659379598	2.85676458027926	0.00427983142225772	0.0153171999243504	LAG3	UP
ENSG00000089693	3077.20869342849	-0.0934097433557658	0.123046700894517	-0.75914057570582	0.447768469031368	0.626830483463788	MLF2	NA
ENSG00000089723	85.8660649446898	0.298128963584338	0.233161906191358	1.27863495565893	0.201025634493924	0.355754121762922	OTUB2	NA
ENSG00000089737	1551.93325556771	-0.0557893759611025	0.0961793242877644	-0.580055811103258	0.561876981636979	0.720545199697706	DDX24	NA
ENSG00000089775	183.364583814308	-0.747617482814022	0.206776738182728	-3.61557827724971	0.000299677901659662	0.0014737020839053	ZBTB25	NA
ENSG00000089818	314.741084806935	-0.553979255351501	0.1628123774577	-3.40256228673665	0.000667571366530249	0.00300827068966951	NECAP1	NA
ENSG00000089820	130.262010166323	-0.0270269805166004	0.224772647365676	-0.120241412081743	0.904291913633748	0.949042807617902	ARHGAP4	NA
ENSG00000089847	14.6874782228007	-0.261020579917765	0.526868840998998	-0.495418517107298	0.620304726436525	0.763901126179772	ANKRD24	NA
ENSG00000089876	1094.48841767802	0.478789841758569	0.116364488708001	4.11457006406844	3.8790172690069e-05	0.000229361274839078	DHX32	NA
ENSG00000089902	1137.66535242813	0.159421161764122	0.0990590702378159	1.6093545132353	0.10753884544748	0.221361090868424	RCOR1	NA
ENSG00000089916	1037.22238909694	-0.26052419758148	0.142339572846602	-1.8303005437725	0.0672050101272383	0.153422282185393	GPATCH2L	NA
ENSG00000090006	3408.2677152638	1.29307886196988	0.167995361403383	7.69711051048008	1.39177524039033e-14	2.71627900347017e-13	LTBP4	UP
ENSG00000090013	708.437341409187	0.504070624357472	0.140337028557406	3.59185761262772	0.000328329235752887	0.00159874515324688	BLVRB	NA
ENSG00000090020	3729.60557166483	0.346285570659598	0.157392960207495	2.20013379380552	0.0277974038623863	0.0752666370015979	SLC9A1	NA
ENSG00000090054	1469.62725513371	-0.437746739929307	0.0899791677416688	-4.86497876026241	1.14469099297322e-06	8.88065322707386e-06	SPTLC1	NA
ENSG00000090060	3782.06262991684	-0.383895179844334	0.103007293176125	-3.72687377764541	0.00019386948460872	0.00099327939120987	PAPOLA	NA
ENSG00000090061	255.554992500033	-0.828526863431805	0.214938453534063	-3.85471677965944	0.000115863680463781	0.000621786749125968	CCNK	NA
ENSG00000090097	873.492177576344	0.839629227105801	0.104514614337521	8.03360594523453	9.46488509852913e-16	2.07551408946317e-14	PCBP4	NA
ENSG00000090104	0	NA	NA	NA	NA	NA	RGS1	NA
ENSG00000090238	894.890874340361	0.516303585468923	0.101682929027531	5.07758372429585	3.82265074895902e-07	3.18406064322207e-06	YPEL3	NA
ENSG00000090263	327.150109261535	-0.479152553273113	0.152454188610161	-3.1429280995247	0.00167266921184635	0.00679074207101602	MRPS33	NA
ENSG00000090266	326.714648278409	-0.169549547414494	0.184170296802139	-0.920612880353049	0.357252575044074	0.537630100679073	NDUFB2	NA
ENSG00000090273	1646.77404715747	0.0266584374151429	0.0995526799854294	0.267782217606243	0.788866959298321	0.881425526273185	NUDC	NA
ENSG00000090316	1676.15856092552	-0.105787567294763	0.0855527744518729	-1.23651825405468	0.216265984771408	0.375475799951867	MAEA	NA
ENSG00000090339	2319.30159842718	0.123441184847294	0.210819642492943	0.58552980826455	0.558191529607986	0.717388688560573	ICAM1	NA
ENSG00000090372	2598.13540645985	-0.183724182065182	0.0860025645155983	-2.13626399514935	0.0326579018509863	0.0856688565983896	STRN4	NA
ENSG00000090376	567.704955094815	1.05244602747895	0.11245492951447	9.35882519355038	8.06281757942615e-21	2.6702560754055e-19	IRAK3	UP
ENSG00000090382	0	NA	NA	NA	NA	NA	LYZ	NA
ENSG00000090402	0	NA	NA	NA	NA	NA	SI	NA
ENSG00000090432	780.641660745042	0.161767243794468	0.104236635727103	1.55192310904953	0.120680622758831	0.241867228715817	MUL1	NA
ENSG00000090447	145.342521399404	-0.137177445897701	0.233295629343117	-0.587998353350843	0.556533398083423	0.715828453303949	TFAP4	NA
ENSG00000090470	581.638948242424	-0.139228463385787	0.185557552925825	-0.75032495950969	0.453059013660425	0.63167811857957	PDCD7	NA
ENSG00000090487	1720.10178263148	0.0391095902841105	0.0949288447213718	0.411988478306063	0.680347868197478	0.80912401186903	SPG21	NA
ENSG00000090512	0	NA	NA	NA	NA	NA	FETUB	NA
ENSG00000090520	547.700865365938	0.33714031832928	0.14583393708459	2.31180975477418	0.0207881696218301	0.0591879859643481	DNAJB11	NA
ENSG00000090530	776.474359627956	-0.531707008984894	0.218981646811949	-2.42808937061972	0.0151786024727991	0.0454794116982026	P3H2	NA
ENSG00000090534	3.06012692447482	4.07524337548206	1.60011047514598	2.54685125732351	0.0108699754243608	0.0341458818714574	THPO	UP
ENSG00000090539	124.935552509983	2.79136966725033	0.52753563024478	5.29133864560981	1.21424290553883e-07	1.08775692617075e-06	CHRD	UP
ENSG00000090554	1.69184625668156	-2.00093558038281	1.71397022646739	-1.16742726885454	0.243037864189672	0.408925213683553	FLT3LG	NA
ENSG00000090565	2228.66187877555	0.143744023686475	0.138931483496645	1.03463966603327	0.300837222269971	0.476535029969166	RAB11FIP3	NA
ENSG00000090581	950.735177866389	0.1959957321423	0.124078647181864	1.57960887383811	0.114196465801727	0.231687175608014	GNPTG	NA
ENSG00000090612	321.473526571268	-0.0363530416211992	0.131142178013698	-0.277203277937034	0.781624022792516	0.87672622077539	ZNF268	NA
ENSG00000090615	3345.89100016282	0.515783630608541	0.0963613683203546	5.35259761872425	8.67005024520542e-08	7.94727212286816e-07	GOLGA3	NA
ENSG00000090621	4928.69962397119	-0.0449622550140598	0.159012007580032	-0.282760124209047	0.777360723615653	0.874225709701729	PABPC4	NA
ENSG00000090659	0.30019613135079	-1.67052350026875	4.04588342266028	-0.412894620470881	0.679683822604213	NA	CD209	NA
ENSG00000090661	390.748958933374	1.11298156348389	0.247103931356613	4.50410302002708	6.66538684656788e-06	4.50910272820809e-05	CERS4	UP
ENSG00000090674	785.461191626252	0.692989376200583	0.105086294973443	6.59447910287174	4.26751514882038e-11	5.84961094920871e-10	MCOLN1	NA
ENSG00000090686	2190.22993187758	-0.462178953243232	0.108415220622504	-4.26304489894932	2.01659978750299e-05	0.000125897535474808	USP48	NA
ENSG00000090776	2817.98310764042	1.67230761566995	0.258563821299676	6.46767829800804	9.95200835305601e-11	1.30939995616637e-09	EFNB1	UP
ENSG00000090857	1275.22968594504	-1.04787205444338	0.144030785571692	-7.275333882851	3.45564689084195e-13	5.80170716282762e-12	PDPR	DOWN
ENSG00000090861	3524.01480744967	-0.0728876972235528	0.193877596154382	-0.375946982370842	0.706956311359649	0.827327525746171	AARS1	NA
ENSG00000090863	5360.77273797225	0.662739186772113	0.079526007947447	8.33361567966632	7.8410166930118e-17	1.87226054147582e-15	GLG1	NA
ENSG00000090889	673.16892976917	0.082061055514274	0.170836242684902	0.480349217616728	0.630979097403735	0.772145948932973	KIF4A	NA
ENSG00000090905	1632.74930124247	-0.0950831021868237	0.135748615219582	-0.700435153854207	0.483655588834964	0.657879087394124	TNRC6A	NA
ENSG00000090924	947.849617612	0.369804207029985	0.100181958675089	3.69132538353872	0.000223088527489731	0.00113040482320642	PLEKHG2	NA
ENSG00000090932	26.2913520989263	0.524732677569741	0.402052707071305	1.30513404919489	0.191847206372557	0.344012313967331	DLL3	NA
ENSG00000090971	338.879481792867	0.469202653594683	0.150461625178584	3.11842074706946	0.00181823034564325	0.00729290607944548	NAT14	NA
ENSG00000090975	2096.46144308321	0.661364932815753	0.124093864185185	5.3295538595591	9.84543204485028e-08	8.93992963283799e-07	PITPNM2	NA
ENSG00000090989	983.553823289489	0.124941895913355	0.103486036538785	1.2073309606995	0.227304711826041	0.389496604176236	EXOC1	NA
ENSG00000091009	274.278564543163	-0.438073434492017	0.144553851025462	-3.03052067713405	0.00244132470296914	0.00944920173706748	RBM27	NA
ENSG00000091010	0.376924000657074	0.107519495612825	3.87434431287601	0.0277516624569207	0.977860218868485	NA	POU4F3	NA
ENSG00000091039	2461.94761457325	0.772593747732584	0.103394333272307	7.47230262317978	7.88035190680052e-14	1.41912370790902e-12	OSBPL8	NA
ENSG00000091073	338.56239875263	0.00680816730836464	0.165111202366888	0.0412338303565644	0.967109483873331	0.983689956749624	DTX2	NA
ENSG00000091106	4.29826445942158	-1.12797049191251	1.00476548941141	-1.12262065506775	0.261598639202182	0.430859174044913	NLRC4	NA
ENSG00000091127	459.463682295871	-0.597324349029975	0.117615665870175	-5.07861214414505	3.80201985677325e-07	3.16824067427193e-06	PUS7	NA
ENSG00000091128	11.1441852141269	-2.33118411780689	0.760437471436685	-3.06558291163981	0.00217246134799236	0.00852629361435071	LAMB4	DOWN
ENSG00000091129	483.06859826278	4.45741381591238	0.22609029024007	19.7151934794694	1.59704282812282e-86	4.7520623598036e-84	NRCAM	UP
ENSG00000091136	20866.8358983699	0.578984561891126	0.120910678433616	4.78853124795763	1.68006405946418e-06	1.26831065472665e-05	LAMB1	NA
ENSG00000091137	482.356566351148	-0.684025224420837	0.115538089092251	-5.92034392982458	3.21269046699389e-09	3.52648390023433e-08	SLC26A4	NA
ENSG00000091138	0.560395659229352	-0.954356562266536	3.46428133641071	-0.275484716623891	0.782943866104142	NA	SLC26A3	NA
ENSG00000091140	2312.4829602567	-0.355104735833895	0.140250225376465	-2.53193700673714	0.0113434367894368	0.0354432004756861	DLD	NA
ENSG00000091157	628.049134504974	-0.179682761968265	0.134022540453712	-1.34069061338472	0.180020923411279	0.328439267965054	WDR7	NA
ENSG00000091164	1190.38950583616	0.131382970721923	0.153442728855172	0.85623458147652	0.391868038048511	0.573090338290832	TXNL1	NA
ENSG00000091181	0.134307087619148	-0.854262623389633	4.0804728567969	-0.209353830639181	0.834172031908065	NA	IL5RA	NA
ENSG00000091262	10.127969281887	-0.00198208073639261	0.767388382725829	-0.00258289124647951	0.997939153243632	0.999080577928714	ABCC6	NA
ENSG00000091317	2442.47475117071	0.166039206318359	0.113559528001786	1.46213364250464	0.143704591235572	0.277080101593779	CMTM6	NA
ENSG00000091409	21904.1444368964	0.944426791403477	0.121405252832578	7.77912626816794	7.30271458651978e-15	1.48052204211613e-13	ITGA6	NA
ENSG00000091428	388.254256137795	-0.348343409646848	0.223538930308976	-1.55831205403625	0.119159292892419	0.239420307898636	RAPGEF4	NA
ENSG00000091436	1300.30576342728	-0.357677570127945	0.107970346152281	-3.3127389405928	0.000923871716800161	0.00401902898664685	MAP3K20	NA
ENSG00000091482	0	NA	NA	NA	NA	NA	SMPX	NA
ENSG00000091483	1261.88455856455	-1.12991451545273	0.166832995850732	-6.772728078705	1.26376347651257e-11	1.82270316176209e-10	FH	DOWN
ENSG00000091490	4460.09113675114	1.39630472338433	0.667982361232324	2.0903317279342	0.036588011062179	0.0938028528570525	SEL1L3	NA
ENSG00000091513	0	NA	NA	NA	NA	NA	TF	NA
ENSG00000091527	7298.03311877259	-0.295266940458719	0.104026455189808	-2.83838317781734	0.00453427138847674	0.0160735599201849	CDV3	NA
ENSG00000091536	14.9628386879286	1.92793002510582	0.623614722591879	3.09154026558726	0.00199120974477071	0.00790800568246616	MYO15A	UP
ENSG00000091542	1353.21364538993	-0.153879188628391	0.0942764137600797	-1.63221300525911	0.102634622010359	0.213768708195386	ALKBH5	NA
ENSG00000091583	0	NA	NA	NA	NA	NA	APOH	NA
ENSG00000091592	644.851186936285	0.779758845114502	0.166198091962692	4.69174366508095	2.70886395106881e-06	1.96593387158056e-05	NLRP1	NA
ENSG00000091622	34.5178174974029	2.57003070768297	0.455773005014368	5.63883924543086	1.71200264972205e-08	1.72457516918094e-07	PITPNM3	UP
ENSG00000091640	851.251708082075	-0.149250620741214	0.109568774235449	-1.36216382616907	0.173146189086179	0.31908722659512	SPAG7	NA
ENSG00000091651	391.603309832862	-0.185436041174792	0.143189278181868	-1.2950413852863	0.195305953268993	0.348566249162647	ORC6	NA
ENSG00000091656	494.308022348331	-5.85926962390308	0.323103454084251	-18.1343453616415	1.70719868823476e-73	4.28817270508422e-71	ZFHX4	DOWN
ENSG00000091664	0.174871880078517	1.06929072825285	4.0804728567969	0.262050690147766	0.793282362159796	NA	SLC17A6	NA
ENSG00000091704	0	NA	NA	NA	NA	NA	CPA1	NA
ENSG00000091732	313.741167280296	-0.315037731968558	0.163807185135622	-1.9232229142313	0.0544520607090379	0.129779088869193	ZC3HC1	NA
ENSG00000091831	2.4034895599614	-0.231643318748633	1.46349179330199	-0.158281255698735	0.874235177734363	0.932827892310214	ESR1	NA
ENSG00000091844	242.736536414346	0.150267679843706	0.16000361424328	0.939151784504247	0.347652819975334	0.5281144510794	RGS17	NA
ENSG00000091879	27106.8508829731	-1.41553843085307	0.173925285339364	-8.13877308345976	3.99303548187602e-16	9.01158684421985e-15	ANGPT2	DOWN
ENSG00000091947	758.201036137437	-0.159260459151162	0.126291783982929	-1.26105162290439	0.20729024864615	0.364140900175728	TMEM101	NA
ENSG00000091972	266.44765137972	-0.457821559942662	0.169827594375307	-2.69580194918681	0.00702194032117096	0.0235611790644799	CD200	NA
ENSG00000091986	808.728420976235	0.103257593118378	0.107156457964371	0.963615213491941	0.33523887657902	0.514836835946865	CCDC80	NA
ENSG00000092009	0.151113523499856	1.06929072825285	4.0804728567969	0.262050690147766	0.793282362159796	NA	CMA1	NA
ENSG00000092010	2097.21325115254	-0.429978705785326	0.0878443894870912	-4.8947770972728	9.84172148899077e-07	7.69707785356128e-06	PSME1	NA
ENSG00000092020	251.854699050389	-0.25246627909861	0.164767098640821	-1.53226148412655	0.125457921550794	0.24915100736358	PPP2R3C	NA
ENSG00000092036	90.0551737883125	0.560696819201184	0.256837191508356	2.18308265990731	0.0290297232985575	0.0778621381663292	HAUS4	NA
ENSG00000092051	2.23443552183173	1.82786589447543	1.44491000460274	1.26503788378016	0.205857747908315	0.362217494750247	JPH4	NA
ENSG00000092054	0	NA	NA	NA	NA	NA	MYH7	NA
ENSG00000092067	0	NA	NA	NA	NA	NA	CEBPE	NA
ENSG00000092068	2.29875867086976	2.50181202120774	1.68246593684309	1.4869911874127	0.137017138486605	0.267061218932725	SLC7A8	NA
ENSG00000092094	382.403934618462	-0.21426966708059	0.122376085655152	-1.75091126614712	0.079961195862032	0.175914847689869	OSGEP	NA
ENSG00000092096	6.1814083886104	2.19093486454122	0.895730771403027	2.44597476662485	0.0144461110593228	0.0436565990622442	SLC22A17	UP
ENSG00000092098	324.212377819087	0.310756162378328	0.209351700757711	1.48437371778496	0.137709803264478	0.268195076521828	RNF31	NA
ENSG00000092108	572.815368365	-0.503020447491196	0.179112719623831	-2.80840159508287	0.00497880959825506	0.017433648267773	SCFD1	NA
ENSG00000092140	401.605886845366	0.226109781395849	0.223455891280557	1.01187657259821	0.311597072000635	0.489370602481874	G2E3	NA
ENSG00000092148	5057.66855440973	0.114393235247157	0.10416855787822	1.09815512067365	0.272136759568299	0.443345440263686	HECTD1	NA
ENSG00000092199	10328.0015332073	-0.464666186502384	0.107308672683968	-4.33018296546131	1.48985500599981e-05	9.51313491945935e-05	HNRNPC	NA
ENSG00000092200	10.1988208799925	-0.796873010297624	0.683333649553376	-1.16615508517465	0.243551748407143	0.409479156564417	RPGRIP1	NA
ENSG00000092201	2738.99132820323	-0.252397911633144	0.0837616108876227	-3.01328865286234	0.00258432978415943	0.00990950086348683	SUPT16H	NA
ENSG00000092203	1509.75732648451	-0.122897059211379	0.0996714634441109	-1.23302151854419	0.217567735926703	0.377227931919172	TOX4	NA
ENSG00000092208	87.7657034103324	-0.602226770683596	0.277674612770079	-2.16882186194765	0.0300962108054494	0.0800785270584945	GEMIN2	NA
ENSG00000092295	32.112762776498	-0.219522106082037	0.437794835442268	-0.50142689751073	0.616070713839693	0.7606952228487	TGM1	NA
ENSG00000092330	950.578242242143	-0.447544098197661	0.157774431187284	-2.83660726791915	0.00455956591914753	0.0161453455658027	TINF2	NA
ENSG00000092345	0.183471658572277	-0.854262623389633	4.0804728567969	-0.209353830639181	0.834172031908065	NA	DAZL	NA
ENSG00000092377	0	NA	NA	NA	NA	NA	TBL1Y	NA
ENSG00000092421	422.181609160597	-4.26017338190658	0.264133467606556	-16.1288662906299	1.59929308202899e-58	2.71332697364234e-56	SEMA6A	DOWN
ENSG00000092439	1144.44043559712	0.0158771275086864	0.118700801917566	0.133757542090681	0.893594301918739	0.943189663469238	TRPM7	NA
ENSG00000092445	587.677139999994	2.91836978962007	0.128395665825136	22.7295039195064	2.28906830472735e-114	1.02960162980771e-111	TYRO3	UP
ENSG00000092470	197.848942851269	0.71676329127097	0.272548859015974	2.629852474374	0.0085421928234214	0.027841326753767	WDR76	NA
ENSG00000092529	4.16249332938659	-0.765094153326129	1.45794313123577	-0.524776403780323	0.599738636667488	0.748889209877067	CAPN3	NA
ENSG00000092531	1210.57888651759	0.237758754021446	0.164285189534448	1.44723182104977	0.147832007047794	0.283195518360198	SNAP23	NA
ENSG00000092607	0.30019613135079	-1.67052350026875	4.04588342266028	-0.412894620470881	0.679683822604213	NA	TBX15	NA
ENSG00000092621	389.98859074926	-2.82682129069342	1.42381641274292	-1.9853832737099	NA	NA	PHGDH	NA
ENSG00000092758	107.372543645346	2.37078883449839	0.372779383591799	6.35976381433813	2.0206420584123e-10	2.55767264736598e-09	COL9A3	UP
ENSG00000092820	3233.41131028544	0.492883793807234	0.109603727013745	4.49696198511046	6.89313067223029e-06	4.65015836524611e-05	EZR	NA
ENSG00000092841	10395.0854855236	0.44227437746841	0.0744595044370117	5.93979748874836	2.85374377870094e-09	3.15937369340898e-08	MYL6	NA
ENSG00000092847	1051.68779767697	0.121067698185476	0.0960474525906092	1.26049879429403	0.207489482567392	0.364326289817152	AGO1	NA
ENSG00000092850	2.20587437631293	1.20095659312285	1.51754595910671	0.791380706406933	0.428721865207475	0.608401907328328	TEKT2	NA
ENSG00000092853	519.781798657362	0.209972329735702	0.175132381676276	1.19893492982826	0.230553248363293	0.3936031756196	CLSPN	NA
ENSG00000092871	151.641080593766	0.309814581499162	0.194505653040104	1.59283073091599	0.111198169106316	0.226937194121057	RFFL	NA
ENSG00000092929	436.073402713449	-3.7789269533283	0.232453773494824	-16.2566814748329	2.00296809601639e-59	3.58698203194936e-57	UNC13D	DOWN
ENSG00000092931	384.80261302328	-0.16000470691321	0.126008860761599	-1.26978933025932	0.204159682367951	0.360015719974337	MFSD11	NA
ENSG00000092964	5646.46374447726	0.261611237492768	0.0803949221009117	3.25407663389976	0.00113761586762988	0.00484319359362306	DPYSL2	NA
ENSG00000092969	1440.880850295	-0.444148868826921	0.0844254503039241	-5.26084098133945	1.43398011524977e-07	1.26931850842315e-06	TGFB2	NA
ENSG00000092978	173.916622256511	0.251638703944277	0.170367696057884	1.47703296908342	0.139666799900616	0.271256056459688	GPATCH2	NA
ENSG00000093000	1881.28703460552	-0.186296759018091	0.0875009566780463	-2.12908253910362	0.0332474321246177	0.0869323488876885	NUP50	NA
ENSG00000093009	349.69543992706	-0.398637887072125	0.176298540702968	-2.26115250575874	0.0237498149653266	0.0661308913395309	CDC45	NA
ENSG00000093010	2796.59401958502	-0.716619996396776	0.119130376052521	-6.01542629296193	1.79413924080502e-09	2.04120276802411e-08	COMT	NA
ENSG00000093072	259.3683032563	-4.02914372818335	0.305422767074387	-13.1920215600759	9.75341879783831e-40	8.81499406397153e-38	ADA2	DOWN
ENSG00000093100	1.50915077706921	-2.83437926748241	1.8915900438764	-1.4984109673542	0.134026508682307	NA	NA	NA
ENSG00000093134	0	NA	NA	NA	NA	NA	NA	NA
ENSG00000093144	809.015972924088	-0.222836224627628	0.157465990091458	-1.41513875153741	0.157027818220958	0.296344788197948	ECHDC1	NA
[truncated: 56,303 more rows]
