# Supplementary material for: Further characterisation of immortalised human lymphatic endothelial cells to explore their transcriptomic profile and VEGFC response
Source: Sci Rep. 2025 Dec 13;15:45765. doi: 10.1038/s41598-025-28510-8 (PMC12756254; doi:10.1038/s41598-025-28510-8)
Supplement: Supplementary file 4 — Supplementary Material 4 [file 41598_2025_28510_MOESM4_ESM.csv]

	baseMean	log2FoldChange	lfcSE	stat	pvalue	padj	symbol
ENSG00000000003	649.095786535662	-0.0161069631452279	0.114719338005469	-0.140403208606906	0.88834142286419	0.947985102442361	TSPAN6
ENSG00000000005	0	NA	NA	NA	NA	NA	TNMD
ENSG00000000419	487.608977184506	-0.0440558697950013	0.126516822501655	-0.348221437464769	0.727673889323622	0.86538578117424	DPM1
ENSG00000000457	95.4037944716451	-0.341925312659136	0.236051889815097	-1.44851758199001	0.147472352442675	0.401986806628435	SCYL3
ENSG00000000460	110.266659360402	0.116047005535575	0.240168493435868	0.483189963326988	0.628960861102658	0.807060220030696	FIRRM
ENSG00000000938	1.24369609282951	1.39592978084426	2.04490580066004	0.682637694310265	0.494835809141317	NA	FGR
ENSG00000000971	7.06013014479574	-4.44386400076621	1.90161417969089	-2.33689044193422	0.0194448814640239	0.200610468206224	CFH
ENSG00000001036	1334.15630053097	0.046013107452019	0.097907697535741	0.469964145926545	0.638380633747042	0.812651864411154	FUCA2
ENSG00000001084	447.099451647942	-0.0585869929454448	0.140871160926368	-0.41589060926436	0.677490051467606	0.835983694721657	GCLC
ENSG00000001167	503.330879267612	-0.139796295973379	0.13435721014701	-1.04048227721027	0.298115893749924	0.553132849051299	NFYA
ENSG00000001460	203.447473001343	-0.536809833936183	0.281285754247855	-1.9084145778075	0.05633765417264	0.284306579212968	STPG1
ENSG00000001461	1282.86949510561	-1.06022010657145	0.368516367376816	-2.87699597746049	0.00401480713165274	0.0952285157837571	NIPAL3
ENSG00000001497	443.86701562217	-0.0926958976519059	0.159718946624063	-0.580368826687093	0.561665922480833	0.759744904326606	LAS1L
ENSG00000001561	21.9476184444544	1.96273381504838	1.16018408434356	1.69174344100653	0.0906949017469997	0.331508928736565	ENPP4
ENSG00000001617	3173.08003125477	-0.332539331980425	0.157393112827968	-2.11279468336008	0.0346183449374729	0.246035250210487	SEMA3F
ENSG00000001626	0	NA	NA	NA	NA	NA	CFTR
ENSG00000001629	1403.51865468316	-0.174143096905619	0.182276227419812	-0.955380190662702	0.339385467943541	0.586304318783161	ANKIB1
ENSG00000001630	78.4000525229944	0.50015373690252	0.272556713981803	1.83504463931831	0.0664990755783935	0.298805625516753	CYP51A1
ENSG00000001631	550.524485131651	-0.0735502274724403	0.152988203153969	-0.480757509116037	0.63068885273491	0.808354310255709	KRIT1
ENSG00000002016	123.582216002821	0.184382525006715	0.263356221220366	0.700125951657054	0.483848650113071	0.704531920688544	RAD52
ENSG00000002079	21.1303579881348	0.0173405314005624	0.546371479537391	0.031737621837883	0.974681292100795	0.98765964024394	MYH16
ENSG00000002330	65.8453510252063	-0.321490682687016	0.27812292578474	-1.15593017648549	0.247709718263312	0.505120094006081	BAD
ENSG00000002549	3408.51661768843	0.991045313904382	0.402943061401502	2.45951701080883	0.0139124104337016	0.177520979667652	LAP3
ENSG00000002586	14567.897510082	0.109831564702789	0.108444264137809	1.01279275188974	0.311159163497035	0.564334052243655	CD99
ENSG00000002587	127.279908304972	-0.0419342570329112	0.198958303570336	-0.21076907211408	0.833067473271693	0.922808184175616	HS3ST1
ENSG00000002726	0.151510857229359	-0.93966755781382	4.0804728567969	-0.230283986878776	0.81787110288516	NA	AOC1
ENSG00000002745	1.71928278787844	-4.22681544135537	2.66649676395567	-1.58515678642153	0.112930716080686	NA	WNT16
ENSG00000002746	0	NA	NA	NA	NA	NA	HECW1
ENSG00000002822	577.772376177511	-0.0792885602492505	0.107813448994151	-0.735423650657464	0.462081522489581	0.688315425284277	MAD1L1
ENSG00000002834	10617.8729131591	-0.231443317155063	0.11625717336561	-1.99078741083109	0.0465042639833931	0.268253801754261	LASP1
ENSG00000002919	547.831926153972	0.264045272220445	0.133163231151831	1.98286921950237	0.0473820396548569	0.269627937517336	SNX11
ENSG00000002933	0	NA	NA	NA	NA	NA	TMEM176A
ENSG00000003056	1193.29382592085	0.153491764089358	0.139487901744982	1.10039481682059	0.271160135838791	0.528746879428433	M6PR
ENSG00000003096	0	NA	NA	NA	NA	NA	KLHL13
ENSG00000003137	12.7545932686476	-4.5485586736235	1.44682838644253	-3.14381354156834	0.00166761659708214	0.0563065625481355	CYP26B1
ENSG00000003147	359.840239304652	-0.285217903686241	0.145055193812638	-1.96627157008004	0.0492672490203831	0.271434986141869	ICA1
ENSG00000003249	1910.01139045165	0.741852335557992	0.392041952771592	1.89227793177075	0.0584539596549098	0.286526303031119	DBNDD1
ENSG00000003393	1176.51307745428	-0.0534360683257441	0.103228786693074	-0.517646966873913	0.604704606192894	0.790645648864821	ALS2
ENSG00000003400	1273.52075986552	0.73887096427542	0.334794494234488	2.2069388147044	0.0273183342330511	0.231866406275888	CASP10
ENSG00000003402	4655.97824273314	0.136079193024954	0.111758914269931	1.21761377080206	0.223370778866643	0.481959931937941	CFLAR
ENSG00000003436	3829.15552119648	-0.724243027235533	0.32071592201951	-2.25820727164109	0.0239327401278685	0.217856882166403	TFPI
ENSG00000003509	159.183105182225	-0.165706327090152	0.161708327217977	-1.02472352500924	0.305493659608107	0.559854724122514	NDUFAF7
ENSG00000003756	1042.19270292382	0.00262051141149517	0.0910821730720419	0.0287708485986875	0.977047350699699	0.989069320849507	RBM5
ENSG00000003987	13.724627253497	-0.0227450135607297	0.578754075868782	-0.0392999626423133	0.968651236401849	0.984890951410558	MTMR7
ENSG00000003989	201.083100395991	-2.37030060261657	0.579421529252677	-4.09080519613022	4.298781035382e-05	0.00645443191380413	SLC7A2
ENSG00000004059	1841.78023589535	0.20484664181031	0.174231577324241	1.17571478693036	0.239708867668804	0.497963761370417	ARF5
ENSG00000004139	53.2464839494251	0.04011596289526	0.321330852808366	0.124843171904144	0.900647708497652	0.951921597315213	SARM1
ENSG00000004142	1776.74581698158	-0.269603983052569	0.136102158994833	-1.98089424182319	0.0476031349706275	0.269839166064754	POLDIP2
ENSG00000004399	19598.3423707033	0.411250720514886	0.230300296971666	1.78571511162872	0.0741453973160646	0.308101621946032	PLXND1
ENSG00000004455	1297.03970494936	-0.173532304454993	0.125050059340945	-1.38770269578091	0.165227594815116	0.421963910479531	AK2
ENSG00000004468	2.1845940771274	-0.0387638969705201	1.71205985241973	-0.022641671618976	0.981936103192916	NA	CD38
ENSG00000004478	806.688805710551	-0.0890313125341555	0.110791476891855	-0.803593516684137	0.421631768629693	0.656782363200867	FKBP4
ENSG00000004487	2058.94373179102	-0.565961982483379	0.222166762546413	-2.54746468822105	0.0108508834227095	0.159665948746148	KDM1A
ENSG00000004534	1019.74748695728	0.0895870545287935	0.101016530404682	0.88685539059696	0.375156761438724	0.616818978912383	RBM6
ENSG00000004660	161.884349481044	-0.279444698547186	0.179566815094786	-1.55621570945432	0.119656807014013	0.368550591609583	CAMKK1
ENSG00000004700	1391.26941611319	-0.0817776396690738	0.129419597068307	-0.631879881575521	0.527465370481295	0.734922736104488	RECQL
ENSG00000004766	454.948279280361	-0.215433823389274	0.170639039314129	-1.26251193311445	0.206764635101308	0.465460962296237	VPS50
ENSG00000004776	1.60059632287214	1.88391541846755	1.96405670502015	0.959196042381182	0.337459993844546	NA	HSPB6
ENSG00000004777	180.365035198217	-0.260006769486428	0.176318356773789	-1.47464378777083	0.140308336032894	0.395555676415699	ARHGAP33
ENSG00000004779	817.405205822233	0.0759194517793684	0.12665118939862	0.59943733761884	0.548881284681665	0.749937587123084	NDUFAB1
ENSG00000004799	465.335308531185	0.0398695282897536	0.157856721869925	0.252567821106829	0.800602198969582	0.904207478789497	PDK4
ENSG00000004809	7.99075458381477	2.27060788992214	1.33638430838262	1.69906805675545	0.0893063612313503	0.330024502768521	SLC22A16
ENSG00000004838	2.44951779975856	-1.38693958888794	1.31242838275183	-1.05677354064828	0.290614952730293	NA	ZMYND10
ENSG00000004846	0.703810815823434	0.0359421428161008	2.77946093632887	0.0129313358379389	0.989682574330855	NA	ABCB5
ENSG00000004848	0.338130620029043	-1.87098820990163	4.03478272153555	-0.463714737330286	0.642852137120564	NA	ARX
ENSG00000004864	529.369549951095	0.212400749208723	0.13810250394082	1.53799346968931	0.124050211494485	0.373924668347914	SLC25A13
ENSG00000004866	271.874877419112	0.0772806455796786	0.177057144617339	0.436472901145559	0.662493656351449	0.828222716880527	ST7
ENSG00000004897	2157.35567825945	-0.192111182428257	0.137680363037621	-1.39534192233182	0.162912755865144	0.419326892133207	CDC27
ENSG00000004939	0.173455292890402	-0.93966755781382	4.0804728567969	-0.230283986878776	0.81787110288516	NA	SLC4A1
ENSG00000004948	0	NA	NA	NA	NA	NA	CALCR
ENSG00000004961	586.185991769929	-0.105990929470165	0.131718543283042	-0.804677358467347	0.421005888451605	0.656354588704208	HCCS
ENSG00000004975	1050.4406409691	-0.033942309769194	0.101415820879458	-0.334684563757932	0.737863046919716	0.871804723096754	DVL2
ENSG00000005001	0	NA	NA	NA	NA	NA	PRSS22
ENSG00000005007	4265.43207803091	0.0139139199398875	0.0971848476010948	0.143169643039403	0.886156204148701	0.946546002727375	UPF1
ENSG00000005020	1703.69459059932	-0.36786095956001	0.194703758171592	-1.88933671858462	0.0588467244035429	0.287177214547425	SKAP2
ENSG00000005022	3863.49411868831	0.288706753841461	0.194563097452103	1.48387210947098	0.137842852308552	0.392223750861212	SLC25A5
ENSG00000005059	762.159881805029	-0.0978188875819831	0.120840586795579	-0.809487028952115	0.418235060837814	0.653730060224055	MCUB
ENSG00000005073	162.89790033775	-0.0763742281318099	0.185580048250563	-0.411543314336745	0.680674187301234	0.837831859198506	HOXA11
ENSG00000005075	758.915054212309	0.110444092887624	0.157844198026845	0.6997032153747	0.484112668030555	0.704753060836669	POLR2J
ENSG00000005100	652.816121757884	-0.22490555405442	0.111168576239385	-2.02310366528504	0.0430624607473215	0.261094549552211	DHX33
ENSG00000005102	2.32449078754919	1.88411193430316	1.3714752965278	1.37378481338542	0.169508497187379	NA	MEOX1
ENSG00000005108	726.722552299518	0.629212399243369	0.273343140002088	2.30191399439753	0.0213400228532832	0.20777226340092	THSD7A
ENSG00000005156	360.997175574102	-0.00939675766691475	0.136947720923044	-0.0686156556938622	0.945295556796328	0.974210035042997	LIG3
ENSG00000005175	504.056192377423	-0.233899999387857	0.157692161829393	-1.48326966080225	0.138002779689722	0.392223750861212	RPAP3
ENSG00000005187	2.28454709576906	-1.27777989822665	1.2595257957223	-1.014492837357	0.31034764547358	NA	ACSM3
ENSG00000005189	63.7746682516602	0.0849453644379293	0.268445396000243	0.316434424667326	0.75167279119321	0.880452905839809	REXO5
ENSG00000005194	812.452899820971	-0.0822041288893289	0.101360573485928	-0.811006943451647	0.417361683331186	0.652869322827173	CIAPIN1
ENSG00000005206	694.989824339519	0.0909280967324023	0.113075769585774	0.804134228451378	0.421319458581256	0.656530121378511	SPPL2B
ENSG00000005238	1467.94974826251	-0.247278538922446	0.130161919288913	-1.8997763729465	0.0574624728099154	0.286201978101559	ATOSB
ENSG00000005243	258.149566342005	-0.472033734179261	0.192807791037896	-2.4482088179024	0.0143568422187328	0.179199810260454	COPZ2
ENSG00000005249	2520.647982566	0.345623898787299	0.160450472763173	2.15408463954758	0.031233534910383	0.23930997150352	PRKAR2B
ENSG00000005302	1018.52232902385	-0.168789459499738	0.15776384383317	-1.06988683464271	0.284670249771831	0.541256697269317	MSL3
ENSG00000005339	2290.30690608092	0.0814744206221984	0.0921143644616854	0.884492023565851	0.376430666392543	0.617796907116701	CREBBP
ENSG00000005379	0	NA	NA	NA	NA	NA	TSPOAP1
ENSG00000005381	0	NA	NA	NA	NA	NA	MPO
ENSG00000005421	0	NA	NA	NA	NA	NA	PON1
ENSG00000005436	236.398193772668	-0.114760589435542	0.240095130860015	-0.477979661746878	0.632664680791188	0.809814281970565	GCFC2
ENSG00000005448	353.103210292983	-0.461805434478476	0.230571857385683	-2.00286990665128	0.0451912539314683	0.265377590921062	WDR54
ENSG00000005469	138.349797159407	-1.09545178753653	0.388770777289504	-2.81773181403702	0.00483641880505164	0.105884033972346	CROT
ENSG00000005471	0.731190399532501	1.65124835513314	3.51162553365848	0.470223359326369	0.63819544672636	NA	ABCB4
ENSG00000005483	1579.15131453297	-0.0954663808586201	0.119697129033053	-0.797566170799789	0.425122288980378	0.659599584190167	KMT2E
ENSG00000005486	931.778204509835	-0.00206146102685577	0.0966228784566824	-0.0213351233142982	0.982978325856671	0.992217205755069	RHBDD2
ENSG00000005513	129.801400662666	0.9485687717298	0.49285267639887	1.92464973237178	0.0542731931647356	0.280256475888961	SOX8
ENSG00000005700	1266.83412111137	0.0679716404405648	0.106850440405512	0.636138140213586	0.524686388160906	0.732548242985629	IBTK
ENSG00000005801	253.73936228353	0.2508546274922	0.168360623521272	1.48998395376283	0.1362284551311	0.389998715031925	ZNF195
ENSG00000005810	1128.7851577499	0.219898630536186	0.123500646252085	1.78054639558191	0.0749865835013899	0.308603726722473	MYCBP2
ENSG00000005812	434.45978934094	0.159286347723012	0.126968820169157	1.25453121097605	0.209648988714889	0.467793144958238	FBXL3
ENSG00000005844	0	NA	NA	NA	NA	NA	ITGAL
ENSG00000005882	295.126786407542	-0.552366857133437	0.231532790444859	-2.38569602202841	0.0170468349082885	0.190920299351558	PDK2
ENSG00000005884	7712.80490590117	-0.273890175034032	0.114620881241035	-2.38953122736922	0.0168698896562721	0.190309343176683	ITGA3
ENSG00000005889	549.008824910152	0.0573321841096597	0.122586746011098	0.467686646193133	0.640008692060208	0.813722141695945	ZFX
ENSG00000005893	4571.21310672286	0.0328389580760703	0.0722971992636799	0.454221718275712	0.649669252779554	0.821216273506773	LAMP2
ENSG00000005961	17.3604321948774	0.570416408853044	0.545384201358358	1.04589829964333	0.295607989500763	0.55019587888185	ITGA2B
ENSG00000005981	0.342980493093705	0.0221131216150378	4.0804728567969	0.00541925467736016	0.995676081526257	NA	ASB4
ENSG00000006007	1266.40658790002	-0.0321940993190984	0.0889284055737893	-0.362022675559892	0.717335085484775	0.859701417934132	GDE1
ENSG00000006015	973.276821938867	0.0201015797437743	0.0966086333581824	0.208072291730352	0.835172521667211	0.924085501007614	REX1BD
ENSG00000006016	351.95961455916	-0.628346703417016	0.327524579591421	-1.91847190278318	0.0550512014943478	0.281071915189861	CRLF1
ENSG00000006025	436.625153526723	-0.158786531688952	0.156968481994387	-1.01158225951774	0.311737831751438	0.564867794616442	OSBPL7
ENSG00000006042	842.936683565667	-0.104283509223436	0.147767441367825	-0.705727244500712	0.48035777476474	0.701618151372941	TMEM98
ENSG00000006047	9.80095121138118	1.63742501626651	0.981777572563052	1.6678166847831	0.0953521227035016	0.337651947465433	YBX2
ENSG00000006059	0	NA	NA	NA	NA	NA	KRT33A
ENSG00000006062	176.825740438784	-0.179099730220833	0.162513902860855	-1.1020578982352	0.270436501389144	0.528212313388605	MAP3K14
ENSG00000006071	0	NA	NA	NA	NA	NA	ABCC8
ENSG00000006116	0	NA	NA	NA	NA	NA	CACNG3
ENSG00000006118	3942.93240099846	0.510071626506392	0.262346391405591	1.94426774377778	0.0518631722930019	0.276472709034443	TMEM132A
ENSG00000006125	7995.36919583808	-0.277887074428194	0.151149196978508	-1.83849520859649	0.0659894672471253	0.298661724020133	AP2B1
ENSG00000006128	0	NA	NA	NA	NA	NA	TAC1
ENSG00000006194	431.607597971126	0.0520843219645874	0.125675233947663	0.414435846495242	0.67855494110138	0.836545199634472	ZNF263
ENSG00000006210	1624.04797544921	1.45205274610716	1.42368726945542	1.01992395188207	NA	NA	CX3CL1
ENSG00000006282	3130.81465085274	0.018495788975638	0.075438139686064	0.245178222217678	0.806318438008962	0.907416289026968	SPATA20
ENSG00000006283	9.00205595503286	-1.4028217263998	0.848072002319155	-1.65413045421099	0.0981010095172544	0.341552719069438	CACNA1G
ENSG00000006327	2051.69721211697	-0.583840699408115	0.195426274789007	-2.98752406777677	0.00281247149206422	0.0776694136156665	TNFRSF12A
ENSG00000006377	0	NA	NA	NA	NA	NA	DLX6
ENSG00000006432	8.27888065325222	1.43744900313781	1.25529978286069	1.14510415979044	0.252166012542082	0.510166981084411	MAP3K9
ENSG00000006451	6486.78790005029	0.518835837398383	0.245069369979073	2.11709785454905	0.0342515437483168	0.245003087433517	RALA
ENSG00000006453	100.894640711743	-1.13712269890198	0.386337634662451	-2.94333918541357	0.00324692464036175	0.0840502275486733	BAIAP2L1
ENSG00000006459	339.996227785571	0.205801792750904	0.13171504049551	1.56247754225091	0.118175532377979	0.36731792596119	KDM7A
ENSG00000006468	341.801119725538	-1.74630947225513	0.455606140108745	-3.8329366497087	0.000126622570076738	0.0120136076456243	ETV1
ENSG00000006530	379.38992072266	-0.00391051832478677	0.140831448292858	-0.0277673656856447	0.977847694331307	0.989363074441194	AGK
ENSG00000006534	31.8031579651902	0.57473004968436	0.401977017262157	1.4297584812157	0.152786349133616	0.407436805113358	ALDH3B1
ENSG00000006555	0.173455292890402	-0.93966755781382	4.0804728567969	-0.230283986878776	0.81787110288516	NA	TTC22
ENSG00000006576	497.247422398932	-0.149525642567659	0.16167569692948	-0.924849222285271	0.355044342625854	0.599231775478427	PHTF2
ENSG00000006606	0.320576167243881	-1.80361551754739	4.04079895869936	-0.446351213208571	0.655343567918133	NA	CCL26
ENSG00000006607	847.766165389432	0.071629218742511	0.101387495800121	0.706489672885535	0.479883672692866	0.701377463501233	FARP2
ENSG00000006611	0	NA	NA	NA	NA	NA	USH1C
ENSG00000006625	75.9075913238628	0.651534406599117	0.355934242146355	1.83049094313105	0.0671765598440195	0.299476938018957	GGCT
ENSG00000006634	218.658396675113	0.103122049947061	0.155653977857049	0.662508285151354	0.507645526814747	0.721111240212186	DBF4
ENSG00000006638	462.56486456767	0.261135229698614	0.176091765580944	1.48294969294619	0.138087777206065	0.392271762397465	TBXA2R
ENSG00000006652	545.775668295958	0.351324091433862	0.190944214047649	1.83993054299194	0.0657784352051008	0.298442816322959	IFRD1
ENSG00000006659	0	NA	NA	NA	NA	NA	LGALS14
ENSG00000006695	263.433383678156	0.0161848763690447	0.146234972060908	0.110677193977262	0.911872331423259	0.957243117394834	COX10
ENSG00000006704	507.961967229588	-0.0207034589027994	0.116754809531829	-0.177324248875207	0.85925370475627	0.93500571913221	GTF2IRD1
ENSG00000006712	1075.94804139345	-0.147936233725978	0.109041658627029	-1.35669463935784	0.174878256491223	0.432681294016857	PAF1
ENSG00000006715	1673.15457346126	0.0511711247292128	0.0862811068292557	0.593074505064903	0.553131291752393	0.753456525798268	VPS41
ENSG00000006740	11.3114378547193	1.04646856634647	0.681814898249099	1.5348279555548	0.124826093956034	0.375225859731964	ARHGAP44
ENSG00000006744	1602.6745273992	-0.0757507463037839	0.0818210895158484	-0.9258095529162	0.354544961773186	0.599165550777228	ELAC2
ENSG00000006747	0.338590510217825	0.0221131216150375	4.0804728567969	0.0054192546773601	0.995676081526257	NA	SCIN
ENSG00000006756	274.87071765912	-0.025015928136194	0.140911333496841	-0.177529567816878	0.859092442320316	0.93500571913221	ARSD
ENSG00000006757	75.6354392134119	0.512413839747424	0.361809347056834	1.41625373671436	0.156701227698555	0.412685767591842	PNPLA4
ENSG00000006788	0	NA	NA	NA	NA	NA	MYH13
ENSG00000006831	2042.03387484876	0.358605734288694	0.209614293506219	1.71078855497063	0.0871201531133041	0.326700574174891	ADIPOR2
ENSG00000006837	3.21429696264561	0.468127850628897	1.10483445690246	0.423708590643845	0.671778349295027	NA	CDKL3
ENSG00000007001	0.342980493093705	0.0221131216150378	4.0804728567969	0.00541925467736016	0.995676081526257	NA	UPP2
ENSG00000007038	0	NA	NA	NA	NA	NA	PRSS21
ENSG00000007047	1833.31588677549	0.31007495951637	0.196774759782348	1.57578624341528	0.115075073784915	0.363487748383112	MARK4
ENSG00000007062	0.508411087271989	0.990754080175462	2.93712871693904	0.337320620121813	0.735875217065067	NA	PROM1
ENSG00000007080	1488.8620802193	-0.292923639376242	0.122613729448643	-2.38899543055603	0.0168945124868655	0.190309343176683	CCDC124
ENSG00000007129	118.863741535486	1.13746710225037	0.72593309873435	1.56690348495408	0.117137252974056	0.36640930769494	CEACAM21
ENSG00000007168	2752.42154845621	-0.116919067970403	0.113824181934496	-1.02719005736134	0.304330978951188	0.558499891952074	PAFAH1B1
ENSG00000007171	19.5993963643981	1.53852861247653	1.50487233126412	1.02236487475595	0.306608238683407	0.560749339077447	NOS2
ENSG00000007174	0	NA	NA	NA	NA	NA	DNAH9
ENSG00000007202	3289.76509115477	0.0439104236661129	0.080469120872065	0.545680419895783	0.585285633442723	0.77761531969001	BLTP2
ENSG00000007216	0	NA	NA	NA	NA	NA	SLC13A2
ENSG00000007237	182.131213557285	-0.21889640532422	0.197957510176302	-1.10577469442442	0.268824050623483	0.52716096595132	GAS7
ENSG00000007255	234.626804370948	0.944063484012674	0.457725251294768	2.0625112583197	0.0391590868153648	0.254880167339906	TRAPPC6A
ENSG00000007264	18.1199937733748	-1.15089131590901	0.771480958130651	-1.49179484442194	0.135752935914631	0.389351129063913	MATK
ENSG00000007306	0.169065310014521	-0.93966755781382	4.0804728567969	-0.230283986878776	0.81787110288516	NA	CEACAM7
ENSG00000007312	22.8823803995776	-1.65536674059581	0.691605147401925	-2.39351419927157	0.016687835382261	0.189902409261712	CD79B
ENSG00000007314	1.67758388647406	-2.00711244237114	1.69725225444216	-1.18256578367652	0.236981279792982	NA	SCN4A
ENSG00000007341	126.480019084922	0.00757605837618934	0.189899697186059	0.0398950524326877	0.968176795551408	0.984643524350042	ST7L
ENSG00000007350	1.00561737305373	-3.44378637492837	2.30456605804674	-1.4943318126655	0.135088914122983	NA	TKTL1
ENSG00000007372	0.151510857229359	-0.93966755781382	4.0804728567969	-0.230283986878776	0.81787110288516	NA	PAX6
ENSG00000007376	804.280439776255	0.037854927592543	0.132591412370862	0.28550059853546	0.775260645911939	0.891466306480866	RPUSD1
ENSG00000007384	2633.66882573666	0.238884447312237	0.146761513088425	1.62770499080579	0.103587454354526	0.348559613053251	RHBDF1
ENSG00000007392	533.785715771653	-0.124363166149003	0.116598074553533	-1.06659708254363	0.286153818491098	0.542427378359236	LUC7L
ENSG00000007402	6.78219741383085	0.0880640554726039	0.75275730701638	0.116988642490438	0.906869053656437	0.954907735738871	CACNA2D2
ENSG00000007516	19.2769146846276	-0.0708707936465067	0.444091187923945	-0.15958612909618	0.8732071063121	0.941121186083813	BAIAP3
ENSG00000007520	1482.63462342966	-0.0161423620235565	0.0899297985853075	-0.179499590541659	0.857545438808892	0.934278329980813	TSR3
ENSG00000007541	910.476166006722	-0.105925353376397	0.0954818201295054	-1.10937719068118	0.267267497959007	0.5256686531233	PIGQ
ENSG00000007545	366.764753584262	0.211535090346003	0.156130515177353	1.35486064403051	0.175461960700159	0.433331079883098	CRAMP1
ENSG00000007866	293.171885542018	-1.17613150671779	0.390055738311879	-3.01529087049959	0.00256732917326805	0.0732541432926022	TEAD3
ENSG00000007908	168.88723580123	1.12861400595769	1.44878007013377	0.77900989199381	NA	NA	SELE
ENSG00000007923	514.457793071654	0.0231438467834709	0.112593289842673	0.205552629431202	0.83714038348472	0.92533600390188	DNAJC11
ENSG00000007933	0	NA	NA	NA	NA	NA	FMO3
ENSG00000007944	160.93577775831	-1.14445917074349	0.399340239903221	-2.86587490161484	0.0041585854349892	0.0967889137432934	MYLIP
ENSG00000007952	2.94041371922316	0.232056047479381	1.52987620149428	0.151682892545635	0.879437050803583	NA	NOX1
ENSG00000007968	66.5940345944518	0.680939737976859	0.502056025248241	1.35630229243872	0.17500300640643	0.432681294016857	E2F2
ENSG00000008018	2216.00404658347	-0.129031479524685	0.110278704536953	-1.17004892346598	0.241981281277686	0.49956487985041	PSMB1
ENSG00000008056	2.48863153383414	-2.67736498195186	1.55924954716388	-1.71708562418487	0.0859635284434007	NA	SYN1
ENSG00000008083	635.803297563767	0.141795108524273	0.13424397920024	1.05624929601327	0.290854334321886	0.546810391476776	JARID2
ENSG00000008086	403.78417728595	-0.602030330984131	0.245341856739387	-2.45384272779689	0.014133878166985	0.178578779291196	CDKL5
ENSG00000008118	138.278250815935	-10.5515721507626	3.90708190813224	-2.70062732209438	0.00692088410803355	0.128480929389918	CAMK1G
ENSG00000008128	13.8869975468684	0.251587158574173	0.5476903013994	0.459360258765482	0.645975481877682	0.818118778540561	CDK11A
ENSG00000008130	1997.31149214255	0.0897402882054409	0.0963767247067512	0.931140671967186	0.351780802201983	0.597038668473479	NADK
ENSG00000008196	0	NA	NA	NA	NA	NA	TFAP2B
ENSG00000008197	0	NA	NA	NA	NA	NA	TFAP2D
ENSG00000008226	2.05681918526671	0.0322131371703205	1.58017556228764	0.0203857963248623	0.98373561438796	NA	DLEC1
ENSG00000008256	1710.12226936683	-0.859284285764832	0.317892872634814	-2.70306244566846	0.00687038376651596	0.128384837507824	CYTH3
ENSG00000008277	4.12770502014146	0.614106767013355	1.06853558802537	0.574718122536483	0.565481948965474	NA	ADAM22
ENSG00000008282	1893.22289735901	0.0721529687931637	0.108365234823556	0.665831333366698	0.505518914775905	0.719610642213675	SYPL1
ENSG00000008283	824.560919415855	0.973447226291979	0.496531808213043	1.96049318531132	0.0499381737199496	0.272872528904029	CYB561
ENSG00000008294	3212.65406009976	0.197194545870592	0.144649419036754	1.36325847130078	0.172801065228008	0.43033308756057	SPAG9
ENSG00000008300	64.7615765290262	0.649440073224333	0.324077320280178	2.00396643820328	0.0450736557050151	0.265377590921062	CELSR3
ENSG00000008311	513.985879070037	0.0559591620262669	0.118829552434011	0.470919572446781	0.637698170479522	0.81248988354472	AASS
ENSG00000008323	11.1025939154604	-0.321901368253063	0.698497963290958	-0.460847969744151	0.644907683049724	0.817432777507089	PLEKHG6
ENSG00000008324	201.03090721579	0.564584633783201	0.218418524506423	2.58487523006135	0.00974142420678131	0.151748887404673	SS18L2
ENSG00000008382	98.0303620014156	0.0018654303189376	0.209897499698323	0.00888733939955789	0.992909022453176	0.996817154424765	MPND
ENSG00000008394	825.813186345933	0.436336535070911	0.2486729530061	1.75466020649301	0.0793174465091391	0.315759188954449	MGST1
ENSG00000008405	660.447308368722	0.250599512690196	0.118285704973947	2.11859508082901	0.034124701817609	0.245003087433517	CRY1
ENSG00000008438	3.15191333774083	-1.09671648318697	1.0375980555001	-1.05697623214837	0.290522434889075	NA	PGLYRP1
ENSG00000008441	1448.26176588783	-0.573946326722712	0.222649679088182	-2.57779992799988	0.0099431549849918	0.153463963915068	NFIX
ENSG00000008513	4540.99980990265	0.665847794593911	0.34367704353224	1.93742295892233	0.0526936623992994	0.277743772863395	ST3GAL1
ENSG00000008516	17.5199727254926	0.532817196796483	0.553327633742314	0.96293256346676	0.335581366652198	0.583447536287379	MMP25
ENSG00000008517	5025.38442002431	0.866899377960047	0.479099426646735	1.80943522313847	0.0703834151590525	0.30397530399424	IL32
ENSG00000008710	3447.77022841502	0.315565297066066	0.187757256921423	1.68070892300121	0.0928194665671372	0.334838593529456	PKD1
ENSG00000008735	31.7852750840208	1.34867645891787	0.604178978256082	2.23224658165155	0.0255986702738162	0.224417577625247	MAPK8IP2
ENSG00000008838	1789.35670170231	-0.103187791101305	0.0994906922859062	-1.03716024816447	0.29966118071415	0.554733093411717	MED24
ENSG00000008853	439.851400472143	0.159677058578131	0.177993300714235	0.897095890336289	0.369667751480338	0.61202784631949	RHOBTB2
ENSG00000008869	1038.24201357455	0.0247624334412187	0.108810668718022	0.227573580173369	0.819977761005676	0.915063939526106	HEATR5B
ENSG00000008952	1895.89375697773	-0.0124829847856149	0.12412235140572	-0.100569999232544	0.919891813072317	0.961224789808336	SEC62
ENSG00000008988	7695.37936366317	0.206322527528666	0.167423166965288	1.23234156460225	0.217821519499787	0.47606130569025	RPS20
ENSG00000009307	9645.69970842476	-0.0341223579366192	0.0890607790403897	-0.383135632814805	0.701619200562488	0.850089387080765	CSDE1
ENSG00000009335	3587.98187172193	0.0486411938436422	0.0785421378773042	0.619300609306405	0.535718343144199	0.740912553811934	UBE3C
ENSG00000009413	1189.1499871549	0.219486018338056	0.0889761603467112	2.46679579656832	0.0136328077986591	0.175400476377922	REV3L
ENSG00000009694	0	NA	NA	NA	NA	NA	TENM1
ENSG00000009709	0	NA	NA	NA	NA	NA	PAX7
ENSG00000009724	10.0090935354482	-0.480527592688451	0.664650056299759	-0.722978337448198	0.469693193156261	0.69383945287626	MASP2
ENSG00000009765	0	NA	NA	NA	NA	NA	IYD
ENSG00000009780	153.01392696882	-0.19376586854459	0.22252697740465	-0.870752260262988	0.383889436888129	0.624931593839466	FAM76A
ENSG00000009790	0.315986063755262	1.81076461819138	4.04455982582879	0.447703754220109	0.654367011881563	NA	TRAF3IP3
ENSG00000009830	587.784070272401	-0.186792512930791	0.142739134234658	-1.30862859672184	0.190660189279469	0.448654873281647	POMT2
ENSG00000009844	683.394649082411	-0.2483778576013	0.158022972110543	-1.57178323052644	0.116000831925254	0.364550470579973	VTA1
ENSG00000009950	1.4770292998706	1.74894176969202	1.89084101656454	0.924954427352998	0.354989613369038	NA	MLXIPL
ENSG00000009954	2594.70945418033	-0.0762244542637299	0.0974722285365673	-0.782012019301825	0.434207509983867	0.666767862367243	BAZ1B
ENSG00000010017	1059.79310472316	0.0142080921623055	0.107262723041666	0.132460670020342	0.894619929630513	0.949974432892008	RANBP9
ENSG00000010030	15.5277088287372	1.75626029072838	0.817669373863839	2.14788562084611	0.0317228429474036	0.239899224600822	ETV7
ENSG00000010072	296.49288407196	0.0201840246754624	0.165124833770199	0.122234943191841	0.902712953274752	0.953192395356687	SPRTN
ENSG00000010165	830.356393991651	-0.0364706076186862	0.113983738684163	-0.319963251247113	0.748996188515437	0.879368450579329	METTL13
ENSG00000010219	28.9484359351292	1.60471835047478	0.899807797469702	1.78340124967501	0.0745210099688481	0.308320017233151	DYRK4
ENSG00000010244	1784.99551392137	-0.0899830025421673	0.0904350055148121	-0.995001902525778	0.319735339037265	0.572773656418052	ZNF207
ENSG00000010256	2600.18034259526	-0.0941782742902377	0.0840443681440613	-1.12057805145023	0.262467511962529	0.521195067572043	UQCRC1
ENSG00000010270	1051.16459808086	0.236496312644272	0.173115033471644	1.36612232861342	0.171900571045749	0.429482110325943	STARD3NL
ENSG00000010278	22110.9468373499	-1.48059954349271	0.44086258916084	-3.35841502521444	0.000783908189090284	0.0360807742389322	CD9
ENSG00000010282	0	NA	NA	NA	NA	NA	HHATL
ENSG00000010292	2294.25293205134	-0.0782572220152713	0.0795601414621773	-0.983623464929039	0.325300683411888	0.576593131113449	NCAPD2
ENSG00000010295	1058.82013829729	-0.026136213364777	0.109978948868566	-0.237647419198487	0.81215456870854	0.910406668967641	IFFO1
ENSG00000010310	1.04763635347654	3.5184393286897	2.29500211930054	1.53308761639054	0.125254268475714	NA	GIPR
ENSG00000010318	86.4576002164484	0.0173523114362392	0.239569666598423	0.0724311707847633	0.942258779234133	0.972960674424509	PHF7
ENSG00000010319	158.850706203723	-0.179950043497017	0.187526955710838	-0.959595610214541	0.337258779241065	0.584607773860559	SEMA3G
ENSG00000010322	2947.07677108197	-0.206767826126695	0.109319844057814	-1.89140249795221	0.0585706353893462	0.286770361943671	NISCH
ENSG00000010327	11429.1960762928	0.082979913264156	0.113364353869616	0.731975355847696	0.464183609758955	0.689785675499398	STAB1
ENSG00000010361	91.9343076405693	-0.199235567597137	0.245398857938165	-0.811884656966661	0.416857819154652	0.652302557242405	FUZ
ENSG00000010379	1.47891955475539	-1.71805279392569	1.69899218115962	-1.01121877603525	0.311911731156386	NA	SLC6A13
ENSG00000010404	1491.12273021779	-0.240944430445613	0.155572459644065	-1.54876017899872	0.121439381402316	0.369842464235292	IDS
ENSG00000010438	94.1176837057152	-1.19537827405194	0.474105209349945	-2.52133545567016	0.0116910339185139	0.164067005036132	PRSS3
ENSG00000010539	116.57242723946	-0.0368138566941091	0.184776966691809	-0.199234013596031	0.842079693727162	0.928244062956952	ZNF200
ENSG00000010610	0.169065310014521	-0.93966755781382	4.0804728567969	-0.230283986878776	0.81787110288516	NA	CD4
ENSG00000010626	66.6984730218545	-0.265376701653956	0.388259864781178	-0.683502792140313	0.494289186469247	0.712132781080698	LRRC23
ENSG00000010671	0.173455292890402	-0.93966755781382	4.0804728567969	-0.230283986878776	0.81787110288516	NA	BTK
ENSG00000010704	112.881130870722	0.136405502837307	0.231378854999536	0.589533139653495	0.555503688107377	0.755572958362409	HFE
ENSG00000010803	629.172675648572	0.208268799567667	0.107456823928967	1.93816262153197	0.0526033854273667	0.277743772863395	SCMH1
ENSG00000010810	3070.47854654105	-0.0395609832181307	0.0777507494683141	-0.508818030548413	0.61087977983327	0.795026822478412	FYN
ENSG00000010818	355.73689875291	0.390096708725469	0.193605472490573	2.01490538313406	0.0439145638617396	0.262016408812118	HIVEP2
ENSG00000010932	0.783482984739883	1.85296209127492	2.57330505741576	0.720070901013094	0.471481342740259	NA	FMO1
ENSG00000011007	1198.41210209614	0.181216986110642	0.104108349141505	1.74065757074228	0.0817436197416485	0.319111659225955	ELOA
ENSG00000011009	2264.53495544391	0.0872895803040824	0.120837179513796	0.722373533173343	0.470064854576578	0.694013908313617	LYPLA2
ENSG00000011021	931.727321527686	0.460679810613997	0.257181772964407	1.79126150855859	0.0732513398596856	0.306668102579869	CLCN6
ENSG00000011028	4338.10833604339	0.150799120051473	0.143745260175996	1.04907194760258	0.294145005994449	0.549465495141627	MRC2
ENSG00000011052	0	NA	NA	NA	NA	NA	NME1-NME2
ENSG00000011083	0	NA	NA	NA	NA	NA	SLC6A7
ENSG00000011105	6570.46084825439	0.529678561778767	0.250921741126779	2.11093131826765	0.034778215707634	0.246699877264213	TSPAN9
ENSG00000011114	1127.09864235287	-0.132332670003745	0.141888002795641	-0.932655808781391	0.350997708397784	0.596358983646174	BTBD7
ENSG00000011132	362.777581257533	0.0891202036081652	0.171136258909126	0.520755824488886	0.602536880303285	0.789114676571157	APBA3
ENSG00000011143	149.680761097832	-0.533641126242603	0.236749470485443	-2.25403302971871	0.0241940901513395	0.21844101213278	MKS1
ENSG00000011198	320.615468389707	-0.340726541282812	0.159538525086202	-2.13570070989882	0.0327038165153382	0.242128954278859	ABHD5
ENSG00000011201	0.338590510217825	0.0221131216150375	4.0804728567969	0.0054192546773601	0.995676081526257	NA	ANOS1
ENSG00000011243	519.435333886519	-0.0796946065908935	0.130335845839413	-0.611455782387643	0.540897882969662	0.744326892312742	AKAP8L
ENSG00000011258	257.565387134575	-0.178013874972676	0.164674165351923	-1.08100669338293	0.279694136252753	0.536658786246753	MBTD1
ENSG00000011260	543.803495320883	-0.1909575445953	0.155664895684084	-1.22672195138229	0.219927114290731	0.478095701786078	UTP18
ENSG00000011275	1345.66452716972	0.0507410096295382	0.108346530686405	0.468321498695712	0.639554696499037	0.813514836433427	RNF216
ENSG00000011295	914.543886888384	-0.129492469238209	0.109403168371385	-1.18362631691459	0.236561018077475	0.495575462310365	TTC19
ENSG00000011304	10497.994571842	0.0299588361350116	0.085680534082947	0.349657439179926	0.726595798338064	0.864768664098673	PTBP1
ENSG00000011332	45.2288899597078	0.562223023135964	0.359694937604397	1.56305514578666	0.11803962453194	0.367310246228803	DPF1
ENSG00000011347	93.6323735597757	0.43315634760445	0.444268232738618	0.974988341917516	0.329566042838985	0.579438250625841	SYT7
ENSG00000011376	585.772545808384	-0.167518414483219	0.127751643819973	-1.31128187062145	0.189762551080599	0.448139430037222	LARS2
ENSG00000011405	2468.06666176878	0.306382616218983	0.180851644795352	1.69411020046668	0.0902443443596671	0.331508928736565	PIK3C2A
ENSG00000011422	1468.78574552797	-0.160154855276429	0.120217358002883	-1.33221073842421	0.182790948846497	0.441283487966137	PLAUR
ENSG00000011426	2134.71726868247	-0.376016265296094	0.188071330350501	-1.99932793900765	0.0455728831295804	0.265555628334198	ANLN
ENSG00000011451	2896.10441034401	-0.156045093581035	0.0945672683320679	-1.65009623660791	0.0989232543711046	0.342784702856628	WIZ
ENSG00000011454	1250.36159480826	-0.010975680724877	0.0969944623432582	-0.113157807772929	0.909905445271749	0.956524079596397	RABGAP1
ENSG00000011465	0	NA	NA	NA	NA	NA	DCN
ENSG00000011478	448.365213552935	0.263260269455102	0.185773601425316	1.41710268539385	0.156452907549547	0.412332223038413	QPCTL
ENSG00000011485	1484.4661028316	0.150179113503061	0.112256752917307	1.33781807864769	0.180955747079299	0.439172136494206	PPP5C
ENSG00000011523	1320.97281015199	0.476712324826312	0.220748610140973	2.15952582678495	0.0308093958799166	0.238233653641455	CEP68
ENSG00000011566	886.314603550146	0.0557253507384503	0.111432068575031	0.500083606551092	0.617016208747044	0.799577314251134	MAP4K3
ENSG00000011590	2.81291710757917	0.149758354629979	1.15652508855165	0.12948993161707	0.896969991285026	NA	ZBTB32
ENSG00000011600	0	NA	NA	NA	NA	NA	TYROBP
ENSG00000011638	832.512989721613	-0.162818003580562	0.111048091902162	-1.46619361748251	0.142595546910895	0.397168232379375	LDAF1
ENSG00000011677	210.733060630162	-11.1593969353728	3.90697284572395	-2.85627706565362	0.00428640904505832	0.0984982405376328	GABRA3
ENSG00000012048	418.6779197167	0.323183110653853	0.173851146451047	1.85896450642535	0.063032169554869	0.293244671582394	BRCA1
ENSG00000012061	637.785289406998	-0.404661165721781	0.133114363051586	-3.03995118516971	0.00236616496038886	0.0701010366138195	ERCC1
ENSG00000012124	2.72244515148397	-0.208849481534283	1.40739860540521	-0.148393980733094	0.8820318501606	NA	CD22
ENSG00000012171	25.3597210013039	0.303774028336706	0.393029669951577	0.772903552991641	0.43957946185873	0.671764356331898	SEMA3B
ENSG00000012174	509.169997075645	-0.372537028670381	0.168343888905348	-2.2129524932137	0.0269009210791428	0.230101075491672	MBTPS2
ENSG00000012211	293.927208970264	0.420596745042836	0.264719579873756	1.58883882047342	0.112096786385009	0.359216079868248	PRICKLE3
ENSG00000012223	18.2653678511979	-3.31673422552614	0.910278629458755	-3.64364725062066	0.000268801754959184	0.0188100413594742	LTF
ENSG00000012232	4546.77896094712	0.487007549992771	0.251549673194081	1.93602934883173	0.0528641065394262	0.277743772863395	EXTL3
ENSG00000012504	0	NA	NA	NA	NA	NA	NR1H4
ENSG00000012660	3600.44484089078	0.262601819211458	0.129119232812293	2.03379321183866	0.0419724492452693	0.260475091323471	ELOVL5
ENSG00000012779	0.998972344907954	1.15385726323936	2.55149981037177	0.452227062118117	0.651105414416877	NA	ALOX5
ENSG00000012817	612.95417743666	0.0477714369008832	0.130279324148254	0.366684715423612	0.713854208930039	0.857323549048929	KDM5D
ENSG00000012822	2252.71275884648	-0.61301876140345	0.278036473151076	-2.20481419022444	0.0274671358743891	0.231866406275888	CALCOCO1
ENSG00000012963	539.947113997653	-0.412785995291754	0.206350235308727	-2.00041446366257	0.045455527854211	0.265555628334198	UBR7
ENSG00000012983	1268.34832329177	0.0157652244088843	0.102943920972878	0.153143811309051	0.878284866916913	0.942509228509012	MAP4K5
ENSG00000013016	266.486404806775	-1.65234840334407	0.472432075576297	-3.49753644760138	0.000469576543546502	0.0259357187355238	EHD3
ENSG00000013275	1241.4326036341	-0.256180062910632	0.146142505920463	-1.7529469697889	0.0796111101571876	0.316213650702021	PSMC4
ENSG00000013288	3004.37036882524	-0.021681364067962	0.0744614957355911	-0.291175510964101	0.770917090933294	0.889012739823576	MAN2B2
ENSG00000013293	26.3503860916195	0.473721896121871	0.79682735059919	0.594510085234457	0.552170998899826	0.752670492246833	SLC7A14
ENSG00000013297	8446.91090224704	-0.261593494827988	0.123111260982109	-2.12485432072704	0.0335987705441685	0.243814216519642	CLDN11
ENSG00000013306	2158.03622967128	-0.0228437081921243	0.0767682817276784	-0.297567011766112	0.766033655369871	0.887036139438521	SLC25A39
ENSG00000013364	8273.1021502961	-0.466839036635827	0.182372047817084	-2.55981682622798	0.0104727346742803	0.156938800133474	MVP
ENSG00000013374	865.046387343618	-0.266188300426073	0.167168372881534	-1.59233649187165	0.111309117667254	0.358357609633591	NUB1
ENSG00000013375	963.786504237768	-0.0926526420887987	0.105188697045353	-0.880823174840269	0.378413534268271	0.619998443421847	PGM3
ENSG00000013392	207.95628397969	-0.174281239282589	0.180907356652356	-0.963372869448859	0.335360436418236	0.583362295128263	RWDD2A
ENSG00000013441	598.275231263008	0.13268829199673	0.133158847005533	0.99646621295254	0.319023675526896	0.572155994668149	CLK1
ENSG00000013503	293.003101978267	-0.228475538852303	0.171966355415356	-1.3286060421555	0.183977977596615	0.442038631655932	POLR3B
ENSG00000013523	552.612376180489	0.124492880414017	0.124874910736048	0.996940695935002	0.318793296588254	0.571875458965009	ANGEL1
ENSG00000013561	867.148336124706	-0.0863494095382476	0.111617898647074	-0.773616154621194	0.439157815994247	0.671554550306655	RNF14
ENSG00000013563	549.329177402641	-0.0907465497927688	0.138450148150832	-0.655445667663041	0.512180856938887	0.724479602640212	DNASE1L1
ENSG00000013573	742.813379366947	0.077424990488645	0.106130472958756	0.729526481227813	0.465679675253913	0.690946577549818	DDX11
ENSG00000013583	1498.17850904185	0.183173642688827	0.138036621142322	1.32699309192715	0.184510967833138	0.442740437166716	HEBP1
ENSG00000013588	643.790539949761	-0.520573430212165	0.210299342666743	-2.47539256951985	0.0133089795384231	0.174583246153455	GPRC5A
ENSG00000013619	589.88220178736	0.29952771922416	0.171968429553938	1.7417599265231	0.0815504615334338	0.319043229854428	MAMLD1
ENSG00000013725	1.03718681902594	0.0135496416785444	2.09632914228726	0.00646350871398022	0.994842902096491	NA	CD6
ENSG00000013810	1570.43000229552	0.235799760469995	0.173721345205029	1.35734477643896	0.174671686219575	0.432614899758904	TACC3
ENSG00000014123	684.513670874494	-0.239095624125775	0.184251970431321	-1.2976557242024	0.194405664475558	0.452920096582481	UFL1
ENSG00000014138	407.531112871223	0.0190712472618066	0.130947000505739	0.145640963047266	0.884204828906443	0.945455517604353	POLA2
ENSG00000014164	689.67035979897	0.108009366940641	0.114017573327139	0.947304558313484	0.34348360874638	0.589106577493931	ZC3H3
ENSG00000014216	8665.46132743213	0.068855572136198	0.092432871185926	0.744925168425171	0.456316959082757	0.68420998373229	CAPN1
ENSG00000014257	0	NA	NA	NA	NA	NA	ACP3
ENSG00000014641	1514.93554353454	-0.237812106090647	0.143691530192173	-1.65501825871433	0.0979207942404084	0.341552719069438	MDH1
ENSG00000014824	1150.96546331233	-0.29385880820162	0.179211619920503	-1.63973077377445	0.101061157413983	0.345234448504474	SLC30A9
ENSG00000014914	198.378250804814	-1.94724817726939	0.54205273988674	-3.59235925581017	0.000327697651326565	0.0213833087669423	MTMR11
ENSG00000014919	730.624509675129	0.235617924857972	0.17613053754653	1.33774601576814	0.180979245126258	0.439172136494206	COX15
ENSG00000015133	1527.55500382649	0.602493262939507	0.336331949526875	1.79136494105614	0.0732347510837867	0.306668102579869	CCDC88C
ENSG00000015153	292.308660846382	0.114189505399555	0.136131158997901	0.838819754714023	0.401570463428914	0.640103815391482	YAF2
ENSG00000015171	1424.42734311214	-0.475441066628782	0.229046570166698	-2.07573973398842	0.0379180289088907	0.25180622885324	ZMYND11
ENSG00000015285	1.28965427003127	1.49319728647982	2.00328998847326	0.745372509757217	0.456046557781357	NA	WAS
ENSG00000015413	142.504835546297	1.39379027509496	1.10124521099064	1.2656493405689	0.205638652844593	0.464330817088865	DPEP1
ENSG00000015475	1344.14721661919	-0.0898182376923292	0.0906848364859115	-0.990443840148326	0.321957226184627	0.574670972216231	BID
ENSG00000015479	12.829757409133	-0.606235180702944	0.554714423475716	-1.09287798378202	0.274447375940593	0.532368208905389	MATR3
ENSG00000015520	0	NA	NA	NA	NA	NA	NPC1L1
ENSG00000015532	1074.59930842338	0.0584682543795896	0.109131992270673	0.535757234547451	0.592126341835116	0.782535795289699	XYLT2
ENSG00000015568	791.190489483686	-0.235085227085173	0.145726939682169	-1.61318989884708	0.106703257317556	0.352219874008707	RGPD5
ENSG00000015592	0	NA	NA	NA	NA	NA	STMN4
ENSG00000015676	1961.46238988197	-0.144995467010773	0.109423648289414	-1.32508346484003	0.185143469758313	0.4429523143274	NUDCD3
ENSG00000016082	0	NA	NA	NA	NA	NA	ISL1
ENSG00000016391	3.9742948490887	0.916022875273748	1.66299014607074	0.550828805232609	0.581751035864895	NA	CHDH
ENSG00000016402	0	NA	NA	NA	NA	NA	IL20RA
ENSG00000016490	0	NA	NA	NA	NA	NA	CLCA1
ENSG00000016602	0.31552617356648	0.0221131216150377	4.0804728567969	0.00541925467736015	0.995676081526257	NA	CLCA4
ENSG00000016864	734.806214368916	-0.205281064839422	0.167122962285229	-1.22832351720207	0.219325546196149	0.477391917230605	GLT8D1
ENSG00000017260	2714.70330429949	-0.353681718819427	0.185498962345221	-1.90665065910833	0.0565658403334977	0.28485533075791	ATP2C1
ENSG00000017427	26.9447870220097	2.08250868816045	0.987739374918685	2.10835848103342	0.0349999929241748	0.24700930776159	IGF1
ENSG00000017483	497.750298930817	-0.160985257557917	0.134691411816759	-1.19521545870297	0.232002860275914	0.490834427704334	SLC38A5
ENSG00000017797	3361.89530963017	-0.126807874682406	0.102412406914304	-1.23820812832293	0.215638898399894	0.474331819748567	RALBP1
ENSG00000018189	569.991942312311	-0.0823407461115031	0.155405326131145	-0.529845071345989	0.596219352726499	0.785160527979379	RUFY3
ENSG00000018236	0	NA	NA	NA	NA	NA	CNTN1
ENSG00000018280	6.30369510633639	0.374759238952312	0.794069169768337	0.471947851925348	0.63696401119352	0.812290497331065	SLC11A1
ENSG00000018408	5427.87199500117	0.532345359504248	0.242731441489347	2.1931454624827	0.0282969004100179	0.234491004418459	WWTR1
ENSG00000018510	3209.62343679976	0.425879233665628	0.174350531927562	2.44266093689104	0.0145794275408871	0.179944809991875	AGPS
ENSG00000018607	0	NA	NA	NA	NA	NA	NA
ENSG00000018610	274.839863299993	-0.180088609795088	0.143507899806138	-1.25490380695673	0.209513681845161	0.467753585929755	STEEP1
ENSG00000018625	0	NA	NA	NA	NA	NA	ATP1A2
ENSG00000018699	450.176583406543	0.0100293855723514	0.136056976110348	0.0737146000085813	0.941237481269689	0.972555465212517	TTC27
ENSG00000018869	24.1718178770661	0.515877674949633	0.471051173644594	1.09516269953901	0.27344536386146	0.53126037086903	ZNF582
ENSG00000019102	73.9849110624203	0.219441253055966	0.293575411951309	0.747478310930076	0.454774890170774	0.683023567688747	VSIG2
ENSG00000019144	2792.733721105	-0.203329018789432	0.107341245858674	-1.8942300991842	0.058194474575743	0.286526303031119	PHLDB1
ENSG00000019169	0	NA	NA	NA	NA	NA	MARCO
ENSG00000019186	0	NA	NA	NA	NA	NA	CYP24A1
ENSG00000019485	309.764944885137	0.35243505434839	0.162757946140019	2.16539384224715	0.03035753722161	0.237711044623898	PRDM11
ENSG00000019505	11.5633049438864	1.7946529227759	1.4464168190188	1.24075778100626	0.214695241901191	0.473339782616826	SYT13
ENSG00000019549	304.090385242445	-1.80952404656512	0.604161622770849	-2.99509928860783	0.00274355519685453	0.0765325634683784	SNAI2
ENSG00000019582	2.46918682616418	-0.247933656950194	1.26757370185515	-0.195597034387295	0.844925581662004	NA	CD74
ENSG00000019991	0.961728501731642	-3.38701027129685	3.02511417613327	-1.1196305574245	0.262871228286165	NA	HGF
ENSG00000019995	364.974993482526	0.147323972718302	0.125509580105266	1.17380659384519	0.24047250227433	0.498576974279517	ZRANB1
ENSG00000020129	909.427331144554	-0.0393521175895526	0.104549575071074	-0.376396724355891	0.706621980847755	0.85320962943555	NCDN
ENSG00000020181	3729.67002220884	-0.596702567277163	0.27055907134071	-2.20544284218712	0.0274230345148933	0.231866406275888	ADGRA2
ENSG00000020219	0	NA	NA	NA	NA	NA	CCT8L1P
ENSG00000020256	610.867862815005	-0.131480128419453	0.125025892485836	-1.05162319424633	0.292972461950129	0.548144458561521	ZFP64
ENSG00000020426	186.339531761158	-0.161392669876368	0.240903715139445	-0.669946786760627	0.502891712866615	0.717792395641938	MNAT1
ENSG00000020577	2354.29872304089	0.732644232156297	0.423021577104838	1.73193111606864	0.083285827802765	0.321239080935843	SAMD4A
ENSG00000020633	0.966578374796304	-2.1614593114371	2.10092228921038	-1.028814498536	0.303566852372031	NA	RUNX3
ENSG00000020922	461.573959245667	-0.0126468767277853	0.123222891608745	-0.102634149894334	0.91825333825303	0.960684052334689	MRE11
ENSG00000021300	7.74566127242209	0.796743356518877	0.727056502073846	1.09584792137373	0.273145333000033	0.530944265314921	PLEKHB1
ENSG00000021355	766.253704093356	-0.175665280065353	0.116773121252573	-1.50432974798541	0.13249648310002	0.386101207955403	SERPINB1
ENSG00000021461	0	NA	NA	NA	NA	NA	CYP3A43
ENSG00000021488	0.151510857229359	-0.93966755781382	4.0804728567969	-0.230283986878776	0.81787110288516	NA	SLC7A9
ENSG00000021574	709.95720504301	-0.0666934239840196	0.16001878291039	-0.416784972182719	0.676835695377506	0.835566932891422	SPAST
ENSG00000021645	1.81150468364344	-0.302165352925956	1.50142877018564	-0.20125187349953	0.840501631963129	NA	NRXN3
ENSG00000021762	1581.99384058313	-0.0301359497499728	0.0962024099401538	-0.313255663436289	0.754086431571224	0.88161072454256	OSBPL5
ENSG00000021776	1044.22295806015	-0.0788887115506076	0.126969745604102	-0.621318969926791	0.534389774662237	0.740168410900025	AQR
ENSG00000021826	5.1903117472812	-2.9271746051941	1.93766685011653	-1.51066970311128	0.130872625167664	NA	CPS1
ENSG00000021852	0	NA	NA	NA	NA	NA	C8B
ENSG00000022267	2805.32172926321	-0.534198888247086	0.227155935897177	-2.35168359628028	0.0186886642661112	0.197148835522108	FHL1
ENSG00000022277	856.903026387779	-0.218476708134142	0.145136969105706	-1.50531397672375	0.132243373497267	0.385803390140582	RTF2
ENSG00000022355	0	NA	NA	NA	NA	NA	GABRA1
ENSG00000022556	25.1142399319642	1.72374870541649	1.22252977638867	1.40998504797848	0.158544097941505	0.414169674774556	NLRP2
ENSG00000022567	321.892927345302	0.185857838610255	0.14552326851273	1.27716921499737	0.201542512974119	0.459350052537624	SLC45A4
ENSG00000022840	5120.34571615904	-0.0228591803586522	0.0708366386848721	-0.322702781823752	0.746920345182752	0.877744919320005	RNF10
ENSG00000022976	89.8029280369336	-0.101069448378501	0.22465442075171	-0.449888535646506	0.652790814400966	0.82247645264153	ZNF839
ENSG00000023041	560.822647206168	0.184975062048982	0.120130912718892	1.53977904489767	0.123614221514869	0.373159073926888	ZDHHC6
ENSG00000023171	249.047764000324	-0.132630144502106	0.169857342371858	-0.780832566023241	0.434900977578863	0.667345282266672	GRAMD1B
ENSG00000023191	6522.88287987754	0.0237474136816928	0.0997225372519652	0.238134872377857	0.811776488342006	0.910246765676415	RNH1
ENSG00000023228	2014.42779390768	-0.0106387615648521	0.0886935969407312	-0.119949601006275	0.904523072167761	0.953541193665605	NDUFS1
ENSG00000023287	1406.2938806364	-0.304269617021178	0.176866430183627	-1.72033560413515	0.0853714550954101	0.32440915424113	RB1CC1
ENSG00000023318	1083.09244332719	0.449680057756684	0.209916914035998	2.14218115687224	0.0321789072030219	0.241155017476155	ERP44
ENSG00000023330	1777.18003920432	0.222259664312477	0.191970872876584	1.15777805758776	0.246954620005962	0.504448751373096	ALAS1
ENSG00000023445	94.5881424414922	1.3050461274164	0.686432554516181	1.90120080819337	0.0572757152839495	0.286167576352565	BIRC3
ENSG00000023516	1661.06510399683	-0.347562364842041	0.206794172202186	-1.6807164396404	0.0928180058460479	0.334838593529456	AKAP11
ENSG00000023572	139.893126602974	-0.0159141388249738	0.195902335729008	-0.0812350642260228	0.935255014433958	0.969185195221488	GLRX2
ENSG00000023608	299.923682934509	0.0760159158042263	0.165283280145272	0.459912918822845	0.645578726930554	0.817814139251394	SNAPC1
ENSG00000023697	712.824875596963	-0.0666227497407934	0.155621883790736	-0.4281065626373	0.668573539059299	0.831493398535417	DERA
ENSG00000023734	2379.94204035259	-0.224354536589796	0.127699134464159	-1.7568994302993	0.0789349527768748	0.315736496493732	STRAP
ENSG00000023839	27.9069604613363	-0.126093145999032	0.416298375897941	-0.302891275343204	0.761972720502547	0.885209444303778	ABCC2
ENSG00000023892	202.599089391921	-0.592442121387458	0.293814800630121	-2.01637943397301	0.0437603143761767	0.262002811392789	DEF6
ENSG00000023902	1585.93470277398	0.507500411556926	0.281593886410329	1.8022422930639	0.0715072932898273	0.304695214998536	PLEKHO1
ENSG00000023909	789.478380169894	0.700121800950981	0.302178062714928	2.3169180272741	0.0205081975549201	0.205527477732942	GCLM
ENSG00000024048	1092.60487801219	-0.10443445696358	0.140278315230802	-0.744480405198423	0.45658589135966	0.684414152357967	UBR2
ENSG00000024422	15534.1280924741	0.166172688212051	0.127508300311856	1.30323036073441	0.192496127850179	0.450371046475495	EHD2
ENSG00000024526	324.603748934198	-0.0744736711480055	0.160103464139874	-0.465159648781501	0.641817132732656	0.814860719070736	DEPDC1
ENSG00000024862	165.744969746393	-0.130077493651482	0.173352153043711	-0.750365607623478	0.453034538663601	0.681985034663287	CCDC28A
ENSG00000025039	106.249579555824	1.52728567384083	1.76011761965356	0.867717962019741	NA	NA	RRAGD
ENSG00000025156	195.886080002144	-0.193364179109693	0.202908668565063	-0.952961647607928	0.340609503054927	0.587172663554169	HSF2
ENSG00000025293	1468.24905886914	-0.114369350500269	0.102460819577077	-1.11622521635438	0.264325743254446	0.523170842280657	PHF20
ENSG00000025423	1.66992930043096	-1.94140228093164	1.58979945843523	-1.22116174504329	0.222024785295433	NA	HSD17B6
ENSG00000025434	35.1518621563539	-0.0913907711401283	0.338146049959032	-0.270270113021284	0.786952456396682	0.896781352750327	NR1H3
ENSG00000025708	326.595078180234	0.447920298920552	0.268524352796525	1.66808073180597	0.095299701591551	0.337651947465433	TYMP
ENSG00000025770	624.18323223793	0.21792244880037	0.153097527936342	1.42342238792374	0.154613746267973	0.409996842598457	NCAPH2
ENSG00000025772	798.757921448313	-0.0728039650176843	0.103704429380323	-0.702033321553556	0.482658383272924	0.703848363726145	TOMM34
ENSG00000025796	1640.38286173599	0.0138741139316428	0.109013786183703	0.127269352045649	0.898727216546655	0.95096329766747	SEC63
ENSG00000025800	2421.31924392241	-0.200471765042116	0.0990534224778827	-2.02387519812229	0.0429829944325923	0.261094549552211	KPNA6
ENSG00000026025	48291.2257132313	0.00542960205540999	0.0993730069775082	0.0546386007685056	0.956426385709603	0.979395478068083	VIM
ENSG00000026036	45.4206500841152	-0.779747570485355	0.349948236253667	-2.22817974118932	0.0258685314571351	0.225257229157992	RTEL1-TNFRSF6B
ENSG00000026103	577.705211418769	0.302931265261333	0.190630903638286	1.58909840681515	0.112038177436211	0.359184852010323	FAS
ENSG00000026297	118.632045245893	-0.193660704258201	0.194748264756483	-0.994415557439538	0.320020597147132	0.572880950906401	RNASET2
ENSG00000026508	4352.10270509969	-2.98165833199706	0.90520631575623	-3.29389916983302	0.000988079357530801	0.0418647870252434	CD44
ENSG00000026559	161.979064960342	-1.15163022931069	0.418252586536886	-2.75343241471892	0.00589739453419271	0.118161814739332	KCNG1
ENSG00000026652	401.511004065381	-0.252755813096212	0.165722600404713	-1.52517407088083	0.127215686088148	0.378126193610074	AGPAT4
ENSG00000026751	0	NA	NA	NA	NA	NA	SLAMF7
ENSG00000026950	290.103188913878	-0.368450751055616	0.22876890309142	-1.61058057313138	0.107271170871973	0.352667656788916	BTN3A1
ENSG00000027001	331.290239705214	-0.371517336212788	0.202290155760191	-1.83655667680246	0.066275367899958	0.298667819920605	MIPEP
ENSG00000027075	2200.87341537813	0.624545536772016	0.318697171517086	1.95968333763054	0.0500328138799423	0.272872528904029	PRKCH
ENSG00000027644	0.488981466456883	-0.918619949096689	2.95724951538966	-0.310633223309751	0.756079467266034	NA	INSRR
ENSG00000027697	1398.69231224263	0.692881958598065	0.283179802394292	2.44679158873525	0.0144134156462212	0.179267163300048	IFNGR1
ENSG00000027847	590.934719542201	0.0823110948831893	0.113662361093426	0.724171960632886	0.468960170379793	0.693222408925661	B4GALT7
ENSG00000027869	15.5886645884174	0.0913366276293372	0.479481647673783	0.190490351554557	0.848924903110596	0.93097600529041	SH2D2A
ENSG00000028116	412.263371791649	-0.192199108334698	0.16284239920534	-1.18027681532952	0.237890136171115	0.496404552823063	VRK2
ENSG00000028137	1078.46525795607	0.15592934269756	0.160522330576951	0.971387234019821	0.331355483213293	0.58102892327727	TNFRSF1B
ENSG00000028203	2261.53906427949	-0.0263715742693124	0.112030675329237	-0.235396012670737	0.813901380566973	0.911241935167468	VEZT
ENSG00000028277	394.902366542218	-0.244485206685901	0.178544767818584	-1.36932159745123	0.170898769795343	0.428354858166122	POU2F2
ENSG00000028310	948.195234112878	-0.0544170839955881	0.116932100238248	-0.465373356714826	0.641664110614835	0.814860719070736	BRD9
ENSG00000028528	2153.03266972139	-0.191465822409966	0.113180315132088	-1.69168836636048	0.0907054077495372	0.331508928736565	SNX1
ENSG00000028839	327.393214048553	-0.136403160105665	0.191154032740147	-0.713577203422596	0.475488658126263	0.69866338222543	TBPL1
ENSG00000029153	1431.04790300302	-0.129299625668158	0.133241713321561	-0.970414012585613	0.331840166795428	0.58118582820956	BMAL2
ENSG00000029363	2385.68071885993	-0.184926991719367	0.16393132271062	-1.12807600561981	0.259287821547087	0.517738690797378	BCLAF1
ENSG00000029364	1250.31134747242	0.0838621547790759	0.105335789971424	0.79614112925746	0.425950010684268	0.660250267137638	SLC39A9
ENSG00000029534	19.4114796929351	-0.276324547809563	0.517517789668385	-0.533942123973413	0.593381576887574	0.783257603838028	ANK1
ENSG00000029559	0	NA	NA	NA	NA	NA	IBSP
ENSG00000029639	170.185143500084	-0.0696039199082563	0.162916681574766	-0.427236297937444	0.669207225724604	0.831741953597549	TFB1M
ENSG00000029725	1354.85030425259	-0.0757809519727409	0.116442713633194	-0.650800291476015	0.51517541204514	0.726071971865314	RABEP1
ENSG00000029993	915.072086095832	-0.0984552018744556	0.125356207993567	-0.78540347901644	0.432217041624702	0.66479084210565	HMGB3
ENSG00000030066	791.734501717806	-0.0278708064437146	0.104877958954531	-0.265745126254773	0.790435506812194	0.898815638309021	NUP160
ENSG00000030110	522.065264092791	0.341930302868092	0.204850688946494	1.66916843007251	0.0950840047739081	0.337574410888083	BAK1
ENSG00000030304	1.09568490617584	-3.57765350875244	2.9593004587997	-1.20895243945711	0.226681117936049	NA	MUSK
ENSG00000030419	54.9033335499354	-7.31851014134979	1.5061434010125	-4.85910580388956	1.17917109183798e-06	0.000828903678876107	IKZF2
ENSG00000030582	24731.1140862942	0.387992591487297	0.221324345658105	1.75304976202959	0.0795934657848754	0.316213650702021	GRN
ENSG00000031003	423.086391643964	-0.0230506195518238	0.178536283619521	-0.12910887963226	0.897271495887754	0.950619158027617	FAM13B
ENSG00000031081	3758.43263114168	0.302015144389201	0.159919613529931	1.888543485835	0.0589530257597525	0.287242767288775	ARHGAP31
ENSG00000031691	81.2002566329312	0.0739483817988433	0.262544049728056	0.281660856056115	0.778203572044808	0.892913496796109	CENPQ
ENSG00000031698	3078.31521274065	-0.100931970082791	0.0907038795768105	-1.11276353948365	0.265809998347279	0.524494362052906	SARS1
ENSG00000031823	1209.87594334432	-0.144829759646731	0.160408125002109	-0.902882940903566	0.366588025367217	0.609862716469881	RANBP3
ENSG00000032219	681.576050081936	0.124353300824097	0.119682722458411	1.03902466680025	0.298793264447076	0.553725324706295	ARID4A
ENSG00000032389	637.183278013638	0.0481386277041717	0.107545485460762	0.447611794190423	0.654433389765542	0.823031013476791	EIPR1
ENSG00000032444	5032.25018084639	-0.075152299459092	0.0772506785090423	-0.97283675573536	0.330634441704408	0.57999791753161	PNPLA6
ENSG00000032742	181.34439926409	-0.5695122433855	0.294918373133118	-1.93108431100845	0.0534726268702725	0.278717281614009	IFT88
ENSG00000033011	356.755672565586	-0.0586636079251847	0.129001136088828	-0.454752645626237	0.649287201616513	0.820965299076067	ALG1
ENSG00000033030	539.169815832289	-0.0427078285519151	0.122013534666434	-0.350025336686392	0.726319683039091	0.864573114085555	ZCCHC8
ENSG00000033050	1449.77886914707	-0.194537365475891	0.107799425590935	-1.80462339580638	0.0711336344590999	0.304410757268926	ABCF2
ENSG00000033100	2800.42668000308	0.051367175810949	0.0948450074098872	0.541590719572174	0.588100486434152	0.779881154407834	CHPF2
ENSG00000033122	10.3702739093184	-0.102034773607196	0.807943435586195	-0.126289501359914	0.899502766422541	0.951295300644125	LRRC7
ENSG00000033170	1209.81295469269	-2.63410421373531	0.842504302242028	-3.12651722575846	0.00176890141304677	0.0582043837292941	FUT8
ENSG00000033178	1605.07112638004	0.0207861762555884	0.0968684300627753	0.21458153334495	0.830093592818662	0.920837630940436	UBA6
ENSG00000033327	1663.64946383618	0.305869571862298	0.173741122382304	1.76049036444725	0.0783246998186361	0.314294624466842	GAB2
ENSG00000033627	696.056377030721	0.124384116986445	0.116772223951769	1.06518581882811	0.286791849700972	0.54273567738932	ATP6V0A1
ENSG00000033800	542.855031924841	-0.218108376400467	0.106187557064445	-2.05399184640907	0.0399764808729614	0.256667510389806	PIAS1
ENSG00000033867	1173.67404564666	0.523424037771674	0.234967953822357	2.22764010690325	0.0259045239016815	0.225443704074003	SLC4A7
ENSG00000034053	1587.37902873669	0.109420957203621	0.114401262102552	0.956466346547234	0.338836678947281	0.585748853109736	APBA2
ENSG00000034152	1644.14877439412	0.589390872113012	0.245220769828102	2.40351122185193	0.0162384686125725	0.187477784106769	MAP2K3
ENSG00000034239	0.983672937392685	-3.41690825487838	2.30589124095488	-1.48181674581644	0.138389062098271	NA	CLXN
ENSG00000034510	24046.5263654491	-0.057678425532335	0.0850114993529734	-0.678477923237777	0.497468716873006	0.713805480861177	TMSB10
ENSG00000034533	76.1314944355944	-0.332684476987209	0.257904477320313	-1.28995231274725	0.197067215837233	0.455824782070417	ASTE1
ENSG00000034677	1701.19850277313	0.247060277400828	0.0975277229149161	2.53323127021395	0.0113016360142469	0.161544451798129	RNF19A
ENSG00000034693	144.494040804546	-0.284343155236457	0.195725697338596	-1.45276353132392	0.14628942068779	0.400638667360427	PEX3
ENSG00000034713	1260.21837001525	0.207026451281249	0.130607898127964	1.58509901965051	0.112943838302668	0.360576508008839	GABARAPL2
ENSG00000034971	0	NA	NA	NA	NA	NA	MYOC
ENSG00000035115	133.187608540572	-0.371661761785408	0.29670613570623	-1.252625803982	0.210341919492717	0.46885814138871	SH3YL1
ENSG00000035141	551.539787343725	0.125721968669709	0.112406701122228	1.11845617222591	0.263372215054423	0.521928218958102	FAM136A
ENSG00000035403	11079.3762976285	-0.346828996605498	0.167364692068962	-2.07229489277577	0.0382379484281943	0.252470099991507	VCL
ENSG00000035499	132.915657080096	0.0248157878761658	0.181604680699199	0.136647292242811	0.891309593282314	0.949318378795522	DEPDC1B
ENSG00000035664	498.738085665615	1.27772495671193	0.490688161353493	2.60394494374494	0.00921575595374234	0.147655037213257	DAPK2
ENSG00000035681	792.217984039979	-0.282259318801303	0.19199784557784	-1.47011711486559	0.141530037777475	0.396282432644467	NSMAF
ENSG00000035687	1776.19836941252	-0.194975771835523	0.13283751248162	-1.46777644501963	0.142164957783919	0.396605133975271	ADSS2
ENSG00000035720	0	NA	NA	NA	NA	NA	STAP1
ENSG00000035862	17814.010562453	-0.0425289755249186	0.0878525656474673	-0.484094860650716	0.628318548495189	0.806391888743103	TIMP2
ENSG00000035928	1447.95462528059	0.069723258706053	0.0963917592623464	0.723332152453919	0.469475843780682	0.693650895583094	RFC1
ENSG00000036054	770.851546168037	-0.195840314215017	0.156899885050665	-1.24818647350683	0.211962776336566	0.4699421676507	TBC1D23
ENSG00000036257	1289.97978220347	-0.0366593231508516	0.12786274426908	-0.286708402517187	0.774335603305485	0.890965574072106	CUL3
ENSG00000036448	4.91304879168877	0.550697520660269	0.900652172734058	0.611443060186652	0.540906303072375	NA	MYOM2
ENSG00000036473	0	NA	NA	NA	NA	NA	OTC
ENSG00000036530	3.97459565232845	-2.00918839705064	1.24217403852439	-1.61747737010944	0.105775276656279	NA	CYP46A1
ENSG00000036549	890.399603634926	-0.132868810791036	0.151775496868121	-0.875429918088079	0.381340026975529	0.622156716655402	ZZZ3
ENSG00000036565	0	NA	NA	NA	NA	NA	SLC18A1
ENSG00000036672	14.2285782141742	0.807268282224301	1.22582808304481	0.658549345858633	0.510185199618181	0.723191027689749	USP2
ENSG00000036828	0	NA	NA	NA	NA	NA	CASR
ENSG00000037042	244.70940102617	-0.277934180859371	0.183981274252848	-1.51066559348536	0.130873672747184	0.383538557048471	TUBG2
ENSG00000037241	375.178378014326	-0.264074121364445	0.123847858311803	-2.13224616851753	0.0329866148602964	0.243038589239869	RPL26L1
ENSG00000037280	4151.78683427649	0.131965587404862	0.099509686615557	1.32615820522774	0.184787299882511	0.442932302897253	FLT4
ENSG00000037474	1541.97175812831	0.120642877239349	0.111991907585416	1.07724638181857	0.281370209188787	0.537685953836814	NSUN2
ENSG00000037637	473.157155708462	0.0133227997021255	0.125258256076157	0.106362647217643	0.915294628121775	0.959207930060531	FBXO42
ENSG00000037749	613.587113497709	0.139268158987596	0.126998126945479	1.09661585046356	0.272809355606551	0.530691406849724	MFAP3
ENSG00000037757	357.097860056762	-0.0453571013328167	0.133473963882967	-0.33981984211233	0.733992204361918	0.869290047515475	MRI1
ENSG00000037897	84.5562868417089	-0.0988186484417996	0.228081248576658	-0.433260730807455	0.664825363197595	0.829623516650594	METTL1
ENSG00000037965	0	NA	NA	NA	NA	NA	HOXC8
ENSG00000038002	74.0957183519085	0.70577424985017	0.360218089036098	1.95929707955183	0.0500780055812211	0.272872528904029	AGA
ENSG00000038210	347.017427114813	0.100867708177583	0.173607806453655	0.581009058509762	0.561234348413901	0.759426826338349	PI4K2B
ENSG00000038219	1397.16529114694	-0.185528869848936	0.156287723255635	-1.18709816730436	0.235188901172116	0.494251441313598	BOD1L1
ENSG00000038274	2027.02264077768	-0.0684551596768009	0.09865571882266	-0.693879285395035	0.487757915241354	0.707460538445828	MAT2B
ENSG00000038295	166.211424893275	0.927233790000577	0.588616808540801	1.57527575928254	0.115192806773361	0.363515825449899	TLL1
ENSG00000038358	1371.39623799746	0.00883674563349696	0.113761508299818	0.0776778170891311	0.938084340177295	0.970659328304688	EDC4
ENSG00000038382	7644.47419262888	-0.248456872606536	0.124269190568941	-1.99934409702862	0.0455711360370901	0.265555628334198	TRIO
ENSG00000038427	1462.32027731847	-9.77641820456524	2.8624262605191	-3.41543058747382	0.000636812575695138	0.0315650848818119	VCAN
ENSG00000038532	1009.46662371157	0.121980882492396	0.115521369233118	1.05591617639368	0.29100651293519	0.546938029877077	CLEC16A
ENSG00000038945	197.296067858187	0.895475953117837	0.345874489958564	2.58901994542909	0.00962495193813612	0.150963368887703	MSR1
ENSG00000039068	0	NA	NA	NA	NA	NA	CDH1
ENSG00000039123	986.428429465531	-0.133098704699092	0.148589053581147	-0.89575040348719	0.370386084013191	0.612912049095967	MTREX
ENSG00000039139	85.1939724183779	-1.59793982920102	0.483165798244226	-3.30722877117496	0.000942239079592629	0.0406670378196155	DNAH5
ENSG00000039319	988.938506556659	-0.0538237019364854	0.10649477831929	-0.505411652908583	0.61326973595779	0.796485624041988	ZFYVE16
ENSG00000039523	2632.28143340699	0.266744644239795	0.177738776729058	1.50076786365204	0.133415613353453	0.386908761237221	RIPOR1
ENSG00000039537	0.173455292890402	-0.93966755781382	4.0804728567969	-0.230283986878776	0.81787110288516	NA	C6
ENSG00000039560	5948.14128898249	-0.281979567203153	0.135118226197223	-2.08690992428783	0.0368962776283058	0.249067963137675	RAI14
ENSG00000039600	100.909989752969	-1.29120511127407	0.40512572524537	-3.18717136635061	0.00143671623970697	0.0511860739054543	SOX30
ENSG00000039650	807.939305553054	-0.0929240006180715	0.106574985818462	-0.871911921023913	0.38325642979882	0.624361180537107	PNKP
ENSG00000039987	0.173455292890402	-0.93966755781382	4.0804728567969	-0.230283986878776	0.81787110288516	NA	BEST2
ENSG00000040199	369.379325923931	-0.21363279442715	0.136701667663383	-1.56276655639055	0.118107513149916	0.36731792596119	PHLPP2
ENSG00000040275	339.448423244761	-0.107408124772865	0.166882696155663	-0.643614510354496	0.519825438535322	0.729039949868105	SPDL1
ENSG00000040341	783.530604946183	0.00171808262046526	0.119970815234416	0.0143208380897323	0.988574014944144	0.995137482334907	STAU2
ENSG00000040487	471.260502921848	0.2218124057113	0.184187407889648	1.20427562477123	0.228483064684042	0.487916403664555	SLC66A1
ENSG00000040531	835.683841591523	0.274514706752549	0.183492198718599	1.49605655537182	0.134638917922602	0.38837834470256	CTNS
ENSG00000040608	232.41832608922	1.36020130204994	0.687668115341792	1.9779909402574	0.0479297287148248	0.27018594157942	RTN4R
ENSG00000040633	855.306604651264	-0.325676407045886	0.160763660876021	-2.02580860171531	0.0427844021247855	0.261094549552211	PHF23
ENSG00000040731	0.667486753024685	-2.85300352437323	2.59908500788945	-1.09769534882969	0.272337541442067	NA	CDH10
ENSG00000040933	853.288843537761	-0.279167170002293	0.130742394441424	-2.1352459635988	0.0327409242404926	0.242151311993887	INPP4A
ENSG00000041353	4.62202274585853	-5.65057343288733	2.21686308057871	-2.5489050191644	0.0108061726583592	NA	RAB27B
ENSG00000041357	1792.42928674745	-0.0952510390344126	0.0986251672187784	-0.965788365388715	0.334150091505511	0.58270202107994	PSMA4
ENSG00000041515	1.89689847495461	-0.224918792338769	1.67620219626691	-0.134183568569286	0.893257418785095	NA	MYO16
ENSG00000041802	878.743451972726	0.0792247627241631	0.121839373301278	0.650239414218426	0.515537585295586	0.726185331687424	LSG1
ENSG00000041880	338.996311687445	-0.37649737179014	0.238797683524456	-1.57663745407137	0.114878969529435	0.363313550873767	PARP3
ENSG00000041982	427.913583520807	-6.99218476214534	1.54131306335	-4.53651171096158	5.71923150491787e-06	0.0020569282610129	TNC
ENSG00000041988	202.236873725235	0.0705205851628583	0.16105688461693	0.437861351475845	0.661486793620968	0.827594309792757	THAP3
ENSG00000042062	3.84327386470145	0.145704123219027	0.948832842066424	0.153561424899358	0.877955554561999	NA	RIPOR3
ENSG00000042088	388.117276359573	-0.49871608839874	0.244430154927144	-2.04032145112124	0.0413183196399202	0.259833179859841	TDP1
ENSG00000042286	538.537080750354	0.0758266823038574	0.126569033919795	0.599093474569046	0.5491105529047	0.750064548495125	AIFM2
ENSG00000042304	0	NA	NA	NA	NA	NA	NA
ENSG00000042317	103.905175404089	-0.29604449893991	0.276253775136286	-1.07163965015088	0.283881916967376	0.540203500172323	SPATA7
ENSG00000042429	44.8343523614468	-0.249975969900278	0.360740969719858	-0.692951427431166	0.488340034224582	0.707662915037777	MED17
ENSG00000042445	1698.83955929972	0.196703153638596	0.172976921824588	1.13716414631351	0.25546967218304	0.51409739496561	RETSAT
ENSG00000042493	2958.64175739532	-0.596178696327236	0.216780428923151	-2.75014999872789	0.00595679898708222	0.118713783937148	CAPG
ENSG00000042753	2625.99692204837	0.0565738416182926	0.10255121781805	0.551664259303755	0.58117840137066	0.774353750081611	AP2S1
ENSG00000042781	0.489641477258402	-2.41106713150642	3.72383149074179	-0.647469451155572	0.517328159602503	NA	USH2A
ENSG00000042813	0	NA	NA	NA	NA	NA	ZPBP
ENSG00000042832	3.25117964081031	0.0289852637906429	1.16062633818607	0.0249738118436496	0.980075852213281	NA	TG
ENSG00000042980	0.60890779085918	2.75949299444662	3.49216113098786	0.790196354332027	0.429413104807381	NA	ADAM28
ENSG00000043039	0	NA	NA	NA	NA	NA	BARX2
ENSG00000043093	618.462760292335	0.0843980096334116	0.111167327717947	0.759197970896144	0.447734139698922	0.677780782149944	DCUN1D1
ENSG00000043143	1550.30289661648	-0.250979173662964	0.160910066486501	-1.55974811982331	0.118819415845472	0.367876329539583	JADE2
ENSG00000043355	0.46703703079584	-0.84580962555378	2.97385175391324	-0.284415530949313	0.776091958271655	NA	ZIC2
ENSG00000043462	0.694570959882891	-1.49466191963326	3.53308782333395	-0.423046919400618	0.672261028900967	NA	LCP2
ENSG00000043514	166.573322794612	0.0573677538227103	0.200140806109409	0.286636967932215	0.774390305299825	0.890965574072106	TRIT1
ENSG00000043591	663.281380482041	0.593107343418494	0.359734034230604	1.6487384761551	0.0992012240022552	0.342927892698108	ADRB1
ENSG00000044012	0	NA	NA	NA	NA	NA	GUCA2B
ENSG00000044090	1238.35360247969	0.0246187020096619	0.114219210515046	0.215539066490211	0.829347057086917	0.92040561448505	CUL7
ENSG00000044115	12898.9018531255	-0.0410836999698696	0.0671317847612397	-0.611985814409486	0.540547143079273	0.744130458226897	CTNNA1
ENSG00000044446	257.203004489376	-0.231942371102672	0.163891086215413	-1.41522261191078	0.157003236732432	0.412800402040034	PHKA2
ENSG00000044459	264.859140638473	-0.377962133825782	0.243184302863494	-1.55422093192398	0.120131726211763	0.36873199248092	CNTLN
ENSG00000044524	0	NA	NA	NA	NA	NA	EPHA3
ENSG00000044574	7747.90400916511	0.226511228503456	0.163897327626798	1.38203124958348	0.166962106211744	0.424263715505197	HSPA5
ENSG00000046604	1211.25444635487	-2.3795707929184	0.792430008520871	-3.00287819407552	0.00267439448255974	0.0754735596218729	DSG2
ENSG00000046647	193.253999050982	-0.162581363630524	0.180295013628219	-0.901751858572074	0.367188698287931	0.610175954544975	GEMIN8
ENSG00000046651	271.072294743381	0.261447290472	0.165782292373738	1.57705196814745	0.114783567870298	0.363160367658379	OFD1
ENSG00000046653	5.63645569911506	0.0355549976562697	0.853605287495184	0.0416527383055489	0.966775530604078	NA	GPM6B
ENSG00000046774	0	NA	NA	NA	NA	NA	MAGEC2
ENSG00000046889	1064.98998246848	1.41374612650917	1.35283149965333	1.04502750480858	NA	NA	PREX2
ENSG00000047056	1246.91682705231	-0.408189715759272	0.153879880947183	-2.65265162181518	0.00798622506397038	0.137077658839403	WDR37
ENSG00000047188	1343.58834028007	0.182567013777106	0.100032774629464	1.82507197719309	0.0679901683246249	0.301193913818483	YTHDC2
ENSG00000047230	345.722962371344	-0.178969521369086	0.19715846023263	-0.90774456829252	0.36401319100135	0.607605396528427	CTPS2
ENSG00000047249	1202.38049062716	0.0181298290621617	0.0905895555056556	0.200131559990156	0.841377691329775	0.927831288962847	ATP6V1H
ENSG00000047315	2661.77309559567	-0.21754825659193	0.120349825018562	-1.80763251262207	0.0706637145353049	0.303989969795645	POLR2B
ENSG00000047346	869.33729259877	0.459879635351756	0.199789299090454	2.30182315792371	0.0213451470310519	0.20777226340092	ATOSA
ENSG00000047365	0	NA	NA	NA	NA	NA	ARAP2
ENSG00000047410	3176.11944118022	-0.138123237932204	0.117048269948474	-1.1800536478925	0.237978878411264	0.496404552823063	TPR
ENSG00000047457	0.813287605775124	-0.785026958158937	3.42229388135868	-0.229386191067634	0.818568767987905	NA	CP
ENSG00000047578	654.58209913765	-0.181054708404996	0.13946049524494	-1.29825086370877	0.19420114501689	0.452648185031833	KATNIP
ENSG00000047579	484.654236781144	0.19098955928172	0.135310884978899	1.41148703085862	0.158101057042677	0.413501242544394	DTNBP1
ENSG00000047597	0.333835893391285	1.87790200087145	4.03840305628567	0.465011038942372	0.641923551378065	NA	XK
ENSG00000047617	300.914239204044	0.687396810971274	0.315102706985703	2.1815008114242	0.0291463945074072	0.236986851239249	ANO2
ENSG00000047621	311.258074184554	-0.186431378352344	0.158550012275433	-1.17585218491485	0.239653948801536	0.497963761370417	FERRY3
ENSG00000047634	408.139384641839	0.43060269672042	0.13087879832542	3.29008748727782	0.00100156236991383	0.0419239585547314	SCML1
ENSG00000047644	2606.72131477221	0.0837752528721235	0.0764369756602852	1.09600428520946	0.273076899175875	0.53089187238867	WWC3
ENSG00000047648	27.9048570737514	-3.57722840484371	0.858737736693791	-4.16568208428376	3.10423043559239e-05	0.00533410263182626	ARHGAP6
ENSG00000047662	2.24286257558719	0.827723670247751	1.2583574763496	0.657781024712399	0.510678849109078	NA	FAM184B
ENSG00000047849	9662.71854052345	0.0215658740415293	0.0733547122632563	0.293994392127576	0.768762188553007	0.888417496521382	MAP4
ENSG00000047932	738.116489715459	-0.193790328150261	0.172887441621788	-1.12090459742126	0.262328473746803	0.521051868288505	GOPC
ENSG00000047936	0	NA	NA	NA	NA	NA	ROS1
ENSG00000048028	539.875742017773	-0.216774889517254	0.158352289031925	-1.36894067551844	0.171017819735647	0.428433995608675	USP28
ENSG00000048052	1112.10505377427	1.22472881342471	0.985108291097013	1.24324282365023	NA	NA	HDAC9
ENSG00000048140	2735.08480840564	0.0707147417605082	0.10479052919929	0.674819969904182	0.499790151200327	0.715605470633558	TSPAN17
ENSG00000048162	155.796884015929	-0.178662904512648	0.194348408268334	-0.919291833180185	0.357942948354348	0.60202138958862	NOP16
ENSG00000048342	211.790770372717	-0.594392507788007	0.244093229239764	-2.43510444611373	0.0148874917421568	0.181430307165055	CC2D2A
ENSG00000048392	1666.40789705048	0.150600671865837	0.109450874436816	1.37596590836536	0.16883218823018	0.426109825083391	RRM2B
ENSG00000048405	524.419461626373	-0.0334107468755877	0.14360012879459	-0.232665159537423	0.816021425449473	0.912690485613372	ZNF800
ENSG00000048462	0.169065310014521	-0.93966755781382	4.0804728567969	-0.230283986878776	0.81787110288516	NA	TNFRSF17
ENSG00000048471	895.24418215792	-0.395672929133031	0.156194371952683	-2.53320861812419	0.0113023664303638	0.161544451798129	SNX29
ENSG00000048540	0.960868370317384	-0.0658174965031857	2.09152010056386	-0.0314687372526048	0.974895723849609	NA	LMO3
ENSG00000048544	684.957830484213	-0.0551500192111651	0.122033584439286	-0.451924930866905	0.651323063448914	0.82213433846623	MRPS10
ENSG00000048545	1.03371661652762	2.27098691092621	2.04055246071479	1.11292748147759	0.265739576133342	NA	GUCA1A
ENSG00000048649	1326.45272415443	-0.142436585342047	0.14037729683581	-1.01466966918907	0.31026331694144	0.5640322318678	RSF1
ENSG00000048707	1606.37997555976	-0.118628034712879	0.117002174134589	-1.01389598603885	0.310632386910463	0.564298791850264	VPS13D
ENSG00000048740	1885.78665853208	-0.174234112506916	0.132030147879141	-1.3196539980127	0.186950565465598	0.444865581978418	CELF2
ENSG00000048828	4592.84697613773	-0.0601217461200128	0.078147759499398	-0.769334226664245	0.441694923661688	0.673384463173107	FAM120A
ENSG00000048991	777.333928012823	-0.176915921861464	0.139420697220702	-1.26893585664262	0.204463942367923	0.463233939162017	R3HDM1
ENSG00000049089	11.5524960454396	0.378503764878292	0.620571994158263	0.60992724203046	0.541910005650759	0.744799758082816	COL9A2
ENSG00000049130	1187.90950247539	0.0111017660374986	0.130930735904206	0.0847911375494072	0.93242743937788	0.968174456155425	KITLG
ENSG00000049167	83.090878133536	-0.371864550431171	0.252247638368148	-1.47420428923281	0.140426595362884	0.395569093742338	ERCC8
ENSG00000049192	707.587029462146	-0.249335824068024	0.124861433428829	-1.99690022147747	0.0458360231402096	0.266206856122413	ADAMTS6
ENSG00000049239	2905.71522927508	-0.289070887243927	0.131854172486378	-2.19235297444829	0.0283540293939038	0.234491004418459	H6PD
ENSG00000049245	4110.66308106555	0.0304947399904955	0.0775596301638138	0.393177996414985	0.694188020077803	0.846190409908034	VAMP3
ENSG00000049246	288.278890447825	-0.290100402899853	0.197515784471227	-1.4687454153423	0.141901854255819	0.396434897562812	PER3
ENSG00000049247	0	NA	NA	NA	NA	NA	UTS2
ENSG00000049249	18.994423299044	1.04624966762062	1.16439520670743	0.898534845895755	0.36890047651132	0.611270972103946	TNFRSF9
ENSG00000049283	180.231243932233	0.225791436652078	0.230797622900094	0.978309194934026	0.327921423585921	0.578344480480423	EPN3
ENSG00000049323	3032.80768534038	-0.654015379706835	0.283599337414572	-2.30612449827687	0.0211036767920714	0.207138025865344	LTBP1
ENSG00000049449	4115.28524629145	0.100818129128705	0.10120381910505	0.996188978046914	0.319158333696475	0.572264768767071	RCN1
ENSG00000049540	1.46815955659907	0.275936440977359	1.67036906443017	0.16519489426218	0.868790583844821	NA	ELN
ENSG00000049541	357.584052906518	-0.00597425711374319	0.181177654649012	-0.0329745802555887	0.973694858632096	0.987163431804469	RFC2
ENSG00000049618	1922.28773165387	-0.25604101126514	0.135480208901839	-1.88987759422967	0.0587743327893181	0.287093140481791	ARID1B
ENSG00000049656	2298.70958563527	0.0674272180215744	0.12718458750298	0.530152429200547	0.596006250491804	0.784997293131308	CLPTM1L
ENSG00000049759	3471.49486921812	0.630092992450431	0.296529237714959	2.12489330666311	0.0335955166084526	0.243814216519642	NEDD4L
ENSG00000049768	2.55163956226562	0.565506801638409	1.48103298522162	0.381832685214495	0.702585473059739	NA	FOXP3
ENSG00000049769	82.4200275268767	-0.205106246608343	0.281198908454689	-0.729399156403173	0.465757533681028	0.69097047229876	PPP1R3F
ENSG00000049860	2980.33820319878	0.253136530991399	0.129430573831184	1.95577075414627	0.0504921655275473	0.273359707414371	HEXB
ENSG00000049883	182.460102513463	-0.718413459910303	0.258924636734391	-2.77460449098656	0.0055268876273028	0.114422111320265	PTCD2
ENSG00000050030	0.146460863551959	0.983885793828669	4.0804728567969	0.241120533908171	0.809461698460041	NA	NEXMIF
ENSG00000050130	634.274909751868	-0.231537315135939	0.17453269699345	-1.32661283028605	0.184636789447921	0.442836220349272	JKAMP
ENSG00000050165	12079.8779231824	-0.915119193137964	0.313566679168309	-2.91841976183563	0.00351810404620271	0.0881457846399232	DKK3
ENSG00000050327	56.2023959647937	-1.39732145862268	0.608244485353185	-2.29730230568602	0.0216015303651738	0.209148605676651	ARHGEF5
ENSG00000050344	2659.49249491029	-0.893176576659264	0.305017780165647	-2.92827708658231	0.00340846141387166	0.0866971311932981	NFE2L3
ENSG00000050393	842.301891334333	0.0562643258808696	0.107764307345893	0.522105391540048	0.601596952779659	0.788474637166392	MCUR1
ENSG00000050405	2955.67028238074	-0.718945751003708	0.274061312561535	-2.62330258978922	0.00870818939477763	0.14400902240763	LIMA1
ENSG00000050426	858.043388959998	0.243819568630342	0.166213896089027	1.46690243335459	0.142402598489226	0.396874425236238	LETMD1
ENSG00000050438	196.040354490913	-1.13753808322976	0.36189760446454	-3.1432594999153	0.0016707764886159	0.0563065625481355	SLC4A8
ENSG00000050555	2149.53391332728	1.29258987817519	1.17055798856443	1.10425104164248	NA	NA	LAMC3
ENSG00000050628	0	NA	NA	NA	NA	NA	PTGER3
ENSG00000050730	2.17169551599161	1.69620374178209	1.75779569340674	0.964960688061946	0.334564502421988	NA	TNIP3
ENSG00000050748	936.67455636306	-0.166246649784726	0.139150606535525	-1.19472457881298	0.232194656112165	0.490834427704334	MAPK9
ENSG00000050767	1.11619897714087	2.43341781896913	2.05770851475998	1.18258626113183	0.236973160117706	NA	COL23A1
ENSG00000050820	7226.75328207645	0.176241131618403	0.163669645273122	1.07681012764647	0.281565099862734	0.537837750791706	BCAR1
ENSG00000051009	619.608927738862	0.0945609936538584	0.120198570191097	0.786706476653764	0.431453711831534	0.664386304239239	FHIP1B
ENSG00000051108	1214.75769969979	0.192225549872187	0.107212611496933	1.79293785673419	0.0729828612428276	0.30634417438572	HERPUD1
ENSG00000051128	2288.2823397038	0.547841919885539	0.269574885483427	2.03224391212519	0.042128969438846	0.26059264316577	HOMER3
ENSG00000051180	282.219412116041	0.598842664904775	0.275065018441045	2.17709495848934	0.029473483143517	0.237546614239362	RAD51
ENSG00000051341	249.725091342907	0.39976749663237	0.239791722682011	1.66714468773597	0.0954856380875744	0.337836969348968	POLQ
ENSG00000051382	971.929030123877	0.326530675733791	0.15424845061857	2.11691381290595	0.0342671631502553	0.245003087433517	PIK3CB
ENSG00000051523	2998.52935561785	0.303491188729041	0.19433549193182	1.56168688340016	0.118361770271001	0.367554695395082	CYBA
ENSG00000051596	1334.93481304188	-0.175906123322797	0.119369298882448	-1.47362952593049	0.140581367112142	0.395569093742338	THOC3
ENSG00000051620	885.817836248351	0.250842560662336	0.172536112269132	1.45385541243133	0.145986396761681	0.400400199349601	HEBP2
ENSG00000051825	478.857369585393	0.0242366721594186	0.141960426794934	0.170728369212564	0.864437354914908	0.937441128569046	MPHOSPH9
ENSG00000052126	411.496608831472	-0.844614477527874	0.348232473206624	-2.42543284303851	0.0152901443921518	0.183453786057701	PLEKHA5
ENSG00000052344	0	NA	NA	NA	NA	NA	PRSS8
ENSG00000052723	526.319457032274	-0.152068818023698	0.198719195111497	-0.765244736113066	0.444125825193586	0.674894948080849	SIKE1
ENSG00000052749	453.914239671251	0.292473774885213	0.201374886307264	1.45238455622986	0.146394708057453	0.400639217428478	RRP12
ENSG00000052795	740.730020455495	0.336708827360615	0.215105030766878	1.56532288510502	0.117507219765845	0.366775376711759	FNIP2
ENSG00000052802	6176.8412630119	0.0328456975014559	0.0851559056677165	0.385712502778395	0.6997096021788	0.849123462435162	MSMO1
ENSG00000052841	1289.24425434422	0.0531848226423064	0.0864881812387258	0.61493746174989	0.538596021716296	0.743025332974162	TTC17
ENSG00000052850	1.64217960405287	-2.01939805129581	1.61626587938238	-1.24942194044675	0.211510787728616	NA	ALX4
ENSG00000053108	1.60099058133461	-0.0734362051378914	1.96811598935317	-0.0373129457487039	0.970235483466633	NA	FSTL4
ENSG00000053254	2122.8313058924	0.0525768146168948	0.0862031316981619	0.609917686064947	0.541916336102266	0.744799758082816	FOXN3
ENSG00000053328	0	NA	NA	NA	NA	NA	METTL24
ENSG00000053371	891.713633727526	-0.0866293494178993	0.136690898937142	-0.633760916721576	0.526236863046252	0.733926711277128	AKR7A2
ENSG00000053372	641.792184750117	0.0393493321523253	0.118954408024938	0.330793392238782	0.740800552404432	0.873806768586266	MRTO4
ENSG00000053438	19.2089255268551	0.160765578709938	0.482959318790132	0.332876025899395	0.739227866971163	0.872617278277157	NNAT
ENSG00000053501	180.399297501718	-0.20672238793779	0.176156396770587	-1.17351621472486	0.24058885839376	0.498576974279517	USE1
ENSG00000053524	10.8686950498716	-0.808415532749961	0.749276709635146	-1.07892788118773	0.280619878602652	0.537464179281251	MCF2L2
ENSG00000053702	25.9623979282187	0.128094087643316	0.490218154516764	0.261300171083191	0.793861034645967	0.900870333196352	NRIP2
ENSG00000053747	1145.7812209416	-0.19180964154943	0.161797803216179	-1.1854897763547	0.235823854530954	0.494890633029447	LAMA3
ENSG00000053770	761.028386957676	-0.156133931237984	0.131594936257889	-1.18647370239235	0.235435280755521	0.494500423317145	AP5M1
ENSG00000053900	348.16864746833	-0.405567355637542	0.195060973923277	-2.07918246013199	0.037600583170794	0.251574622130495	ANAPC4
ENSG00000053918	13.2684589265457	1.72388859840525	1.23126953536997	1.40009035299265	0.161486263529556	0.416938062330359	KCNQ1
ENSG00000054116	1166.62008578159	0.0860827742826937	0.121482674724227	0.708601242754217	0.478571964893814	0.700398924678984	TRAPPC3
ENSG00000054118	3380.91324063338	0.112967206351345	0.0988036193355414	1.14335089251845	0.252892932745422	0.51100083690459	THRAP3
ENSG00000054148	1642.10157476415	0.332067726536059	0.195365277088986	1.69972746172702	0.0891822013402118	0.329795012847053	PHPT1
ENSG00000054179	1.31776860036001	0.732356041060438	1.65744150889069	0.441859358011733	0.65859098202653	NA	ENTPD2
ENSG00000054219	173.481065542529	-0.0078783992684338	0.198763005599888	-0.0396371510113562	0.968382408476577	0.984747103306829	LY75
ENSG00000054267	919.972682020181	-0.00314773502090011	0.111205127087542	-0.0283056645259006	0.977418362773129	0.989252289285761	ARID4B
ENSG00000054277	37.4973697325598	-0.869078341243103	0.381271006534528	-2.27942415328767	0.0226418638956627	0.2123861645778	OPN3
ENSG00000054282	444.490189279728	-0.732677645202526	0.281981120902312	-2.59832162826372	0.00936807019610829	0.148908633163299	SDCCAG8
ENSG00000054356	0.534285615620131	-0.93988395178091	3.74534786509457	-0.250947037667802	0.801855056892425	NA	PTPRN
ENSG00000054392	142.382452934465	-2.26458767569341	0.547895557332179	-4.13324701284342	3.57673960666277e-05	0.00569062117921005	HHAT
ENSG00000054523	2245.08609235141	0.0689020075489291	0.0847077130172984	0.813408898607125	0.415983659087423	0.651659976477614	KIF1B
ENSG00000054598	441.841242848498	0.0554329654019834	0.112825449398672	0.491316149835216	0.623202859169624	0.803219619723163	FOXC1
ENSG00000054611	1062.20332037448	0.0149299357039431	0.0906989097359447	0.164609869593903	0.869251062383415	0.939364568986813	TBC1D22A
ENSG00000054654	1802.78036881522	0.21221839053272	0.0892955972437331	2.37658291207201	0.0174738338505415	0.192851784398004	SYNE2
ENSG00000054690	12.9612533325869	1.59016074913766	0.863901232221905	1.84067424588324	0.0656693102212373	0.298442816322959	PLEKHH1
ENSG00000054793	2723.54652882087	-0.230953406814482	0.108967867952938	-2.11946339001722	0.0340513245512101	0.245003087433517	ATP9A
ENSG00000054796	0	NA	NA	NA	NA	NA	SPO11
ENSG00000054803	0	NA	NA	NA	NA	NA	CBLN4
ENSG00000054938	3.94601600542204	0.901971339495809	1.64206198427017	0.549291895273185	0.582805148453863	NA	CHRDL2
ENSG00000054965	778.55086750065	-0.238801629794495	0.128832671531343	-1.85357973995284	0.0637993083372927	0.294623944838429	FAM168A
ENSG00000054967	251.534907933142	0.499610103366683	0.249789652121781	2.00012330023626	0.0454869513400471	0.265555628334198	RELT
ENSG00000054983	398.033490615185	-0.253187275899848	0.2297930204833	-1.10180577011149	0.270546121313556	0.528215599812416	GALC
ENSG00000055044	710.395427561602	0.00660422560450292	0.104775168156475	0.0630323550961994	0.949740739897517	0.976556746832715	NOP58
ENSG00000055070	2828.46201354474	0.142563897393784	0.122525647743112	1.16354330721585	0.244609137895283	0.501843429411317	SZRD1
ENSG00000055118	22.7008522515661	0.830765665385447	0.879177126908523	0.944935485647464	0.34469181360883	0.590458451202986	KCNH2
ENSG00000055130	1368.02353316934	-0.0736813680566286	0.100381779759682	-0.734011373707708	0.462941806205119	0.689002974340464	CUL1
ENSG00000055147	431.479117721423	-0.291124164764185	0.152056952395724	-1.91457319232956	0.0555469566302264	0.282254145793439	FAM114A2
ENSG00000055163	1170.58228136347	-1.13988135170181	0.349175399210123	-3.26449501963873	0.00109659390894015	0.0437083113447408	CYFIP2
ENSG00000055208	1563.56194093277	-0.471350714100894	0.215345425377585	-2.18881229203932	0.0286104859436327	0.235555179365461	TAB2
ENSG00000055211	988.459747375031	0.169989946890616	0.0949698893002968	1.78993519043814	0.073464330801107	0.307093711194191	GINM1
ENSG00000055332	1387.22639733325	-0.100229525102675	0.180963481574597	-0.553866029933549	0.579670534893128	0.772986543181705	EIF2AK2
ENSG00000055483	908.303958980838	-0.0515656485384579	0.108193002637701	-0.476607980935074	0.633641299225672	0.810258201796347	USP36
ENSG00000055609	1701.84926872686	0.223132632827526	0.0974880151037581	2.28882117037712	0.0220897449062359	0.210625360593636	KMT2C
ENSG00000055732	0	NA	NA	NA	NA	NA	MCOLN3
ENSG00000055813	226.358496087507	0.310760872988107	0.321253370234804	0.967338872619365	0.333374657074891	0.582528285451276	CCDC85A
ENSG00000055917	2111.70350597473	0.0332268764255532	0.0826688614473118	0.401927350199809	0.687737493662242	0.842778156853136	PUM2
ENSG00000055950	588.805963248614	0.184945582969813	0.171021551048147	1.08141682633756	0.279511740170156	0.53660758222976	MRPL43
ENSG00000055955	0.663852037188447	-1.41873703280552	2.72030328271905	-0.521536345531092	0.601993193306667	NA	ITIH4
ENSG00000055957	0	NA	NA	NA	NA	NA	ITIH1
ENSG00000056050	130.025800415421	-0.184416484979943	0.221808019444572	-0.831423883779043	0.405734211278176	0.64322701972496	HPF1
ENSG00000056097	1927.16340420666	-0.190696009467578	0.13878042281025	-1.37408436727643	0.169415492038177	0.426781329918621	ZFR
ENSG00000056277	118.113737506256	-0.271137609821294	0.212476632873381	-1.27608201501796	0.201926528522301	0.459572297806825	ZNF280C
ENSG00000056291	7.05965522008158	-0.474332546309317	0.692186179082167	-0.6852672888359	0.493175269474221	0.711270683802931	NPFFR2
ENSG00000056487	0.490561257635965	0.937771302894704	3.83000384920357	0.244848658073727	0.806573616650704	NA	PHF21B
ENSG00000056558	168.291579907092	0.573244724376949	0.528170557863191	1.08534017249298	0.277771019556922	0.535346069787203	TRAF1
ENSG00000056586	1880.26106227912	0.213539506048847	0.100228877532154	2.1305187816789	0.0331288068959709	0.243189946217262	RC3H2
ENSG00000056736	36.525323094454	-0.192212165953144	0.341454560476635	-0.562921654011109	0.573488234313653	0.76770228499368	IL17RB
ENSG00000056972	290.949142761275	0.71077333648716	0.394582535205322	1.80132994512113	0.0716508906896398	0.304695214998536	TRAF3IP2
ENSG00000056998	4.06436852140826	0.972387725512551	1.31186305486746	0.741226549451682	0.458556088249853	NA	GYG2
ENSG00000057019	2069.38455231726	0.105547449097052	0.13984533795005	0.754744138376292	0.450402517363815	0.67995655320494	DCBLD2
ENSG00000057149	0.303021714458718	-1.73382964287432	4.04732377128305	-0.428389163025788	0.668367813226507	NA	SERPINB3
ENSG00000057252	1264.11439765565	-0.252713040529855	0.162465363613711	-1.55548872023408	0.119829718923505	0.368645464682136	SOAT1
ENSG00000057294	2527.02414741014	0.669330531094609	0.280457224583412	2.38656904663028	0.0170064135507589	0.190859350916173	PKP2
ENSG00000057468	2.94898245049103	0.343426190812056	1.7409941516224	0.197258669991524	0.843625120414618	NA	MSH4
ENSG00000057593	1.27780982172503	0.0374168385913822	1.70448286820912	0.0219520179928212	0.982486230397956	NA	F7
ENSG00000057608	6418.69818675126	-0.221499687805824	0.149304344659035	-1.48354482457734	0.137929716360145	0.392223750861212	GDI2
ENSG00000057657	209.897801247094	0.612889936013507	0.210107475329532	2.9170306056567	0.00353381095872954	0.0881457846399232	PRDM1
ENSG00000057663	728.505734189889	-0.0755476625805303	0.125538798185283	-0.601787365122209	0.547315686565873	0.748385242505856	ATG5
ENSG00000057704	774.846425290692	-1.02877612287302	0.381520365067414	-2.69651692824114	0.00700688360469631	0.129309612108149	TMCC3
ENSG00000057757	484.300043610348	0.0410918317779881	0.114253981646359	0.359653389631323	0.719106352316676	0.860756945710324	PITHD1
ENSG00000057935	652.437423589005	-0.234406507564109	0.190993543055679	-1.22730069202274	0.219709595618567	0.477839600868269	MTA3
ENSG00000058056	712.131035586147	-0.209158362042086	0.12492158910589	-1.67431717398978	0.0940682810193787	0.336286023488482	USP13
ENSG00000058063	1662.5118158877	0.0680010829909271	0.0858712632027158	0.791895687273137	0.428421501868167	0.662302325820793	ATP11B
ENSG00000058085	15856.6377942366	-0.9026642436138	0.282314276719238	-3.19737370034425	0.00138685129032551	0.0506602890685662	LAMC2
ENSG00000058091	252.052454848466	-4.15257061952384	1.20434736307558	-3.44798415045247	0.000564787178624583	0.0294088677354518	CDK14
ENSG00000058262	7808.99765144207	0.0387913684461464	0.0986608180035156	0.393179067750727	0.694187228858265	0.846190409908034	SEC61A1
ENSG00000058272	1921.83212305185	-0.158107374407749	0.156727009293665	-1.0088074488265	0.313066988021787	0.566068159681625	PPP1R12A
ENSG00000058335	11.7884043695927	-0.878350239814442	0.66004767890631	-1.33073756318613	0.183275378577268	0.441556898223625	RASGRF1
ENSG00000058404	6.28508654072167	1.26990232822129	0.951946211961685	1.33400638845381	0.18220176286041	0.440548821550381	CAMK2B
ENSG00000058453	794.955221812966	0.509219837988675	0.300321748252034	1.69558095926283	0.0899652662290194	0.331186108600758	CROCC
ENSG00000058600	520.545880305988	-0.050454524575905	0.120333796687614	-0.419288063409857	0.675005619140202	0.834449392486269	POLR3E
ENSG00000058668	7770.48574237681	0.0175245928843778	0.065366601156636	0.268097049170173	0.78862461714166	0.897959041679854	ATP2B4
ENSG00000058673	1.69271878065141	0.0710326288419991	1.41288009428138	0.0502750581096748	0.95990319937362	NA	ZC3H11A
ENSG00000058729	257.569436094176	-0.398856517109343	0.238287712535223	-1.67384424847498	0.0941612135220937	0.336460990554339	RIOK2
ENSG00000058799	308.969152355374	-0.221031924258647	0.189713611064595	-1.16508205720352	0.24398577905477	0.501243497338688	YIPF1
ENSG00000058804	656.27127001257	0.0801839676855799	0.10741238843832	0.746505769505576	0.455361947656448	0.683246124514001	NDC1
ENSG00000058866	5.33231755260509	-1.00310168211644	0.96973008700829	-1.03441328216504	0.300942997696082	NA	DGKG
ENSG00000059122	1686.48719324559	-0.143141601601142	0.0913204117139449	-1.56746557439451	0.117005906854174	0.366146570113273	FLYWCH1
ENSG00000059145	485.431071023216	0.226227945294713	0.165451494643798	1.3673369695557	0.171519708885627	0.429146141063941	UNKL
ENSG00000059377	9.62160927153726	-0.326000223561011	0.62888256968046	-0.51838012258259	0.604193080548089	0.790310918605785	TBXAS1
ENSG00000059378	1331.46400960076	0.0221898785256	0.0995937935850047	0.222803828701038	0.82368818803593	0.916949200224692	PARP12
ENSG00000059573	1339.54481110077	0.256545422603051	0.173430996193216	1.47923628552095	0.139077174822157	0.393348300772614	ALDH18A1
ENSG00000059588	379.236668714917	-0.103553445312137	0.15333045924061	-0.675361215410164	0.49944630035891	0.715378071228169	TARBP1
ENSG00000059691	384.061712554273	-0.11586389072929	0.140122714129367	-0.826874439659513	0.408308232272966	0.645580246971662	GATB
ENSG00000059728	243.065540273088	-0.0723990736117417	0.148449185605397	-0.487702733541366	0.625760415268289	0.804705207228014	MXD1
ENSG00000059758	3288.71086622728	-0.267880079925652	0.154844999008022	-1.72998857981699	0.0836323156371641	0.321414950628415	CDK17
ENSG00000059769	77.6752298477626	-0.303157149006293	0.3542766006386	-0.855707513450897	0.392159583246907	0.631999064574053	DNAJC25
ENSG00000059804	996.888927763777	-0.118351438099189	0.137501354513995	-0.860729252577243	0.389387177934402	0.629539411289535	SLC2A3
ENSG00000059915	5.76981536709453	0.115585126977172	0.8838742332512	0.13077101088467	0.895956455990371	NA	PSD
ENSG00000060069	1020.43266356089	0.121686194787534	0.101318413685365	1.20102743777078	0.229740558223568	0.488724996830853	CTDP1
ENSG00000060138	9213.59662900721	0.00516517656488912	0.0719520717413407	0.0717863494390728	0.94277193636101	0.973140760718046	YBX3
ENSG00000060140	327.785564874813	-0.0960090202067137	0.130067041676992	-0.738150256735618	0.460423146773333	0.687168882923141	STYK1
ENSG00000060237	5227.67818330501	-0.0325296778641875	0.0751304670650209	-0.432975850343577	0.665032314308277	0.829791393802835	WNK1
ENSG00000060303	0	NA	NA	NA	NA	NA	RPS17P5
ENSG00000060339	1265.37102816924	-0.119860248006407	0.115679110960371	-1.03614427022583	0.300134841588786	0.554963042099774	CCAR1
ENSG00000060491	1878.79062895086	-0.10782234243002	0.122257626808356	-0.881927330382718	0.377816106387505	0.619479016675442	OGFR
ENSG00000060558	2.74791994265129	0.403125815962384	1.19039234567032	0.338649536372296	0.734873760619059	NA	GNA15
ENSG00000060566	0.146460863551959	0.983885793828669	4.0804728567969	0.241120533908171	0.809461698460041	NA	CREB3L3
ENSG00000060642	154.134402482062	-0.499938335079212	0.21293773497457	-2.34781465642488	0.0188839154394662	0.197895505896751	PIGV
ENSG00000060656	1110.03420062736	-0.900097935722359	0.316857989292266	-2.84069825013034	0.00450148836861441	0.101926087292272	PTPRU
ENSG00000060688	560.941785170038	-0.114879402866447	0.134239618161743	-0.855778677260774	0.392120211639764	0.631999064574053	SNRNP40
ENSG00000060709	0	NA	NA	NA	NA	NA	RIMBP2
ENSG00000060718	0.169065310014521	-0.93966755781382	4.0804728567969	-0.230283986878776	0.81787110288516	NA	COL11A1
ENSG00000060749	1139.78834642743	-0.0187998295548929	0.0999125063958001	-0.18816292607472	0.850748934050289	0.931786987612445	QSER1
ENSG00000060762	381.965384572163	0.61850794371399	0.249728406181114	2.47672242486272	0.0132594977786974	0.174583246153455	MPC1
ENSG00000060971	601.027115609638	0.019201298729646	0.119589836014376	0.160559620863916	0.872440260070001	0.940884841142439	ACAA1
ENSG00000060982	10887.4832554123	0.306545708565013	0.135997342337283	2.2540566109355	0.0241926068056788	0.21844101213278	BCAT1
ENSG00000061273	6584.62917395969	0.367298867145857	0.202549312151808	1.81337997766475	0.069773235530795	0.303344885698834	HDAC7
ENSG00000061337	3.54389229246785	-5.26696150348441	2.30272303404986	-2.28727529346908	0.022179759635875	NA	LZTS1
ENSG00000061455	1.11415913933856	-1.21125833080456	2.50857036386311	-0.482848058899678	0.62920362423569	NA	PRDM6
ENSG00000061492	0	NA	NA	NA	NA	NA	WNT8A
ENSG00000061656	109.293931616437	0.221320173091077	0.218490685731104	1.01295015094353	0.311083971960143	0.564330044148223	SPAG4
ENSG00000061676	5642.6913279887	-0.411195698085733	0.188158396039155	-2.18536991567554	0.0288617348439197	0.236174424543302	NCKAP1
ENSG00000061794	662.611022398842	-0.216492840162155	0.148226622718284	-1.46055301127393	0.144138149488519	0.398948461616484	MRPS35
ENSG00000061918	17.2808901910178	2.53391779937038	0.855621829794038	2.96149269587983	0.00306151755003385	0.081078900556854	GUCY1B1
ENSG00000061936	1256.1015187155	0.0759422923596328	0.0851296064512682	0.89207850858685	0.372350853359786	0.614557731825944	SFSWAP
ENSG00000061938	3287.98297186832	0.646644554656087	0.32032339603603	2.01872408527835	0.0435159052000711	0.261317566347776	TNK2
ENSG00000061987	1216.97084416265	-0.139200727755695	0.118076056339938	-1.17890732524924	0.238435080530817	0.496887012587129	MON2
ENSG00000062038	0	NA	NA	NA	NA	NA	CDH3
ENSG00000062096	0	NA	NA	NA	NA	NA	ARSF
ENSG00000062194	947.453349128789	0.0821651016276659	0.104349192719242	0.787405244703102	0.431044677525348	0.664219403938771	GPBP1
ENSG00000062282	48.9699656607513	0.0196584346683315	0.383666481740305	0.051238342685452	0.959135598912202	0.980349993228416	DGAT2
ENSG00000062370	46.1395969373942	-0.556277244614652	0.401431538703937	-1.38573378267849	0.165828208537903	0.422613306542988	ZNF112
ENSG00000062485	5894.87993613452	0.243245450940558	0.133910261052388	1.81648104505895	0.069296612999832	0.303332046431475	CS
ENSG00000062524	102.812237102001	0.872713635887387	0.602226757101165	1.44914457153684	0.147297212944356	0.401799808621263	LTK
ENSG00000062582	1.14906792429615	0.417990798235681	1.79865381273397	0.232390911067167	0.81623440763411	NA	MRPS24
ENSG00000062598	731.66820179978	-0.112481444189274	0.123501462983142	-0.910770135610682	0.362416501007894	0.606052247846787	ELMO2
ENSG00000062650	1278.50837755065	0.2350562779071	0.111199606420154	2.11382293044247	0.0345303937024833	0.245862126431356	WAPL
ENSG00000062716	2159.83981626506	-0.30470219711367	0.206927463143831	-1.47250728581096	0.140883941003934	0.39559380176537	VMP1
ENSG00000062725	895.841453913103	-0.116135224982227	0.13113010811985	-0.885648815877455	0.375806797638328	0.617362664699038	APPBP2
ENSG00000062822	892.656534236319	0.328720570118509	0.21082641552238	1.55920010926532	0.118949025005608	0.368056556965131	POLD1
ENSG00000063015	0.658046776471404	-1.50129110172088	2.74870723622038	-0.546180794352342	0.584941666602723	NA	SEZ6
ENSG00000063046	10083.0268572931	0.215303118390509	0.118554908654363	1.81606245438735	0.0693607922950784	0.303344885698834	EIF4B
ENSG00000063127	89.9305757567828	0.0640938257824773	0.219128070890512	0.29249482059513	0.76990831939484	0.888819958154762	SLC6A16
ENSG00000063169	690.900216797677	0.0996274738873939	0.167592061513636	0.594464158908193	0.552201707405921	0.752670492246833	BICRA
ENSG00000063176	430.349452245582	0.205631550180444	0.170437330241202	1.20649361198885	0.227627220693101	0.486962922675169	SPHK2
ENSG00000063177	10958.4441724968	0.165359548454961	0.140510094233427	1.1768517369311	0.239254688379733	0.497963761370417	RPL18
ENSG00000063180	52.3922071983703	0.552023153280086	0.423232424488151	1.30430260381797	0.192130427883623	0.450065037991917	CA11
ENSG00000063241	831.042469664465	0.0984693080782051	0.145430635570129	0.677087793037399	0.498350253448671	0.714469886862306	ISOC2
ENSG00000063244	3165.30432827485	-0.110398969281258	0.0818609603449115	-1.34861561379325	0.177460462884943	0.435139695340994	U2AF2
ENSG00000063245	4088.33550549501	-0.0720651076341901	0.0858524248800509	-0.839406781286332	0.40124107977535	0.640009083410245	EPN1
ENSG00000063322	870.337666272278	-0.256019974471162	0.15705905639753	-1.63008730819797	0.103083045735049	0.347755989029184	MED29
ENSG00000063438	398.411141477571	-0.174326418877787	0.177942669137555	-0.979677441744049	0.327245364698358	0.577777637471518	AHRR
ENSG00000063515	0.146460863551959	0.983885793828669	4.0804728567969	0.241120533908171	0.809461698460041	NA	GSC2
ENSG00000063587	260.739416499966	-0.469412103076601	0.207048410496603	-2.26716110474222	0.0233803859095158	0.216348420578896	ZNF275
ENSG00000063601	526.930657943582	-0.309494517336493	0.143690699666311	-2.15389387103845	0.0312484957260741	0.23930997150352	MTMR1
ENSG00000063660	3634.73003636416	-0.568015278397699	0.198840491746452	-2.85663786791471	0.00428154016418042	0.0984982405376328	GPC1
ENSG00000063761	89.8133505668383	-0.676969328571896	0.273223026287677	-2.47771696906363	0.0132225987699227	0.174504906612496	ADCK1
ENSG00000063854	904.970709479493	0.489305720708152	0.274518881744727	1.782411896764	0.0746820868729187	0.308320017233151	HAGH
ENSG00000063978	1497.97804777226	0.00354782990425295	0.0921417122361033	0.038504058782433	0.969285795444905	0.98508279073112	RNF4
ENSG00000064012	214.735943134947	-0.231186549847186	0.237200927913676	-0.974644373783064	0.329736694464718	0.579621608817804	CASP8
ENSG00000064042	734.887592152499	1.08306530365597	0.506269564416426	2.13930557904347	0.0324109281636202	0.241451872043622	LIMCH1
ENSG00000064102	521.797000685076	-0.221075611748196	0.171637202547875	-1.28804017116587	0.197731979931301	0.456086245260602	INTS13
ENSG00000064115	1825.0402244176	0.52909382589746	0.237068533643114	2.23181802226846	0.0256269926987511	0.224417577625247	TM7SF3
ENSG00000064195	0	NA	NA	NA	NA	NA	DLX3
ENSG00000064199	21.9923308109427	-0.926490653977487	0.599550472815721	-1.54530885385901	0.122271574894179	0.371426027448138	SPA17
ENSG00000064201	0.320576167243881	-1.80361551754739	4.04079895869936	-0.446351213208571	0.655343567918133	NA	TSPAN32
ENSG00000064205	2.94354925989284	-1.74484851033331	1.21101672009429	-1.44081289827068	0.149637548526496	NA	CCN5
ENSG00000064218	0	NA	NA	NA	NA	NA	DMRT3
ENSG00000064225	587.782691490369	-0.0788019984735847	0.140527370368731	-0.560759076803439	0.574961787883516	0.76853736263338	ST3GAL6
ENSG00000064270	1.39867715255719	-0.621474146085821	1.95432339284973	-0.317999645483243	0.750485205826204	NA	ATP2C2
ENSG00000064300	9.54415100956804	-1.97037926389092	1.26543197843818	-1.55708034684156	0.119451410492236	0.368550591609583	NGFR
ENSG00000064309	146.73417124578	0.982512446989647	0.254315952876151	3.86335357997821	0.000111840941418504	0.0113790799936656	CDON
ENSG00000064313	749.528558794792	-0.106818484961213	0.143679727945163	-0.743448546909708	0.45721016180234	0.685084308911266	TAF2
ENSG00000064393	2341.42435675134	-0.429723454041846	0.213474303549728	-2.01299850565736	0.0441147865618249	0.262574231216648	HIPK2
ENSG00000064419	1532.30843074267	-0.106052701850534	0.105572740722108	-1.0045462600018	0.315115385359806	0.568271556497636	TNPO3
ENSG00000064489	0	NA	NA	NA	NA	NA	NA
ENSG00000064490	659.366398481265	-0.0887438657572922	0.148568595782782	-0.597325870179472	0.550289835561107	0.750858682455666	RFXANK
ENSG00000064545	467.878854978256	-0.189994109233562	0.16175230005985	-1.1745991195381	0.240155135726481	0.498368740278224	TMEM161A
ENSG00000064547	98.99417712406	-0.224458614668239	0.228496673425373	-0.982327713149603	0.325938425831639	0.577062135716805	LPAR2
ENSG00000064601	3513.96696679322	0.20180852921625	0.154364121127204	1.30735385750649	0.191092560735224	0.449057354774386	CTSA
ENSG00000064607	1379.79512507093	-0.190129710076889	0.120776793935154	-1.57422385445147	0.115435706366966	0.363906024294708	SUGP2
ENSG00000064651	13875.1849967182	0.999347815263137	0.423641097539936	2.35894916963039	0.0183267658658594	0.195697014394619	SLC12A2
ENSG00000064652	261.749182100152	-0.170872748352648	0.216777203610065	-0.788241316462458	0.430555566102774	0.663796414094248	SNX24
ENSG00000064655	0	NA	NA	NA	NA	NA	EYA2
ENSG00000064666	5084.13330337495	-0.571428076079755	0.23142949302756	-2.46912382948402	0.0135444339650951	0.174583246153455	CNN2
ENSG00000064687	487.577474168214	0.436809019778563	0.286009040960428	1.52725598572599	0.126697369578079	0.377383440008666	ABCA7
ENSG00000064692	303.17288287321	0.553052492046884	0.218609549306039	2.5298642891059	0.0114106652353794	0.162264826797665	SNCAIP
ENSG00000064703	396.38494883856	-0.0590563549754643	0.130944861835981	-0.451001697565174	0.651988325499593	0.822179416998958	DDX20
ENSG00000064726	2041.30461338134	-0.102515115980703	0.108174108301392	-0.947686258666234	0.343289198469336	0.588969098549842	BTBD1
ENSG00000064763	946.494791673888	-0.287470666317076	0.194287440913932	-1.47961528014785	0.138975946320011	0.393133896074442	FAR2
ENSG00000064787	0	NA	NA	NA	NA	NA	BCAS1
ENSG00000064835	0	NA	NA	NA	NA	NA	POU1F1
ENSG00000064886	0	NA	NA	NA	NA	NA	CHI3L2
ENSG00000064932	2701.24160057821	0.13994754948254	0.135497624021431	1.03284135418054	0.301678147356804	0.555808023454011	SBNO2
ENSG00000064933	292.017944653095	0.147871418534174	0.131022076600269	1.12859925877461	0.259066923529768	0.517417942897056	PMS1
ENSG00000064961	2052.610357668	-0.416335411107365	0.170657478059903	-2.43959664610317	0.0147036690257399	0.179968129829468	HMG20B
ENSG00000064989	3804.69151774747	0.635907865220233	0.324230491554478	1.96128335176455	0.0498459782548322	0.272872528904029	CALCRL
ENSG00000064995	268.1493559106	0.225151796593585	0.14635744463697	1.53836927907602	0.123958349283309	0.373833048296874	TAF11
ENSG00000064999	1822.97162123966	0.366829647462067	0.190894008582386	1.92164044427697	0.0546510158377761	0.280503791834607	ANKS1A
ENSG00000065000	5117.2104865864	0.0935163316745192	0.0999283436786534	0.935833900892486	0.349358713935383	0.595111092590962	AP3D1
ENSG00000065029	443.203570705797	0.00108712090931944	0.216396219613091	0.00502375185325867	0.995991642819529	0.997798196294877	ZNF76
ENSG00000065054	2968.27201156879	0.350504942941937	0.20406543384949	1.71761055427179	0.0858676739329371	0.324678588082007	NHERF2
ENSG00000065057	297.630278724534	-0.106866068358492	0.157825071935749	-0.677117184537051	0.498331606542148	0.714469886862306	NTHL1
ENSG00000065060	822.119876973813	0.471666956699083	0.269839568055342	1.74795327497096	0.080472118622015	0.317631366356043	BLTP3A
ENSG00000065135	2775.55763375241	0.0839729190392135	0.0796823422616621	1.0538460172702	0.291953421331226	0.547364209420988	GNAI3
ENSG00000065150	2726.02018226038	-0.448882833024988	0.211036954523772	-2.1270342629704	0.0334172364577911	0.243385226232332	IPO5
ENSG00000065154	3313.68298043428	0.0461212197184641	0.0742210827767319	0.621403218506036	0.534334354938862	0.740168410900025	OAT
ENSG00000065183	476.569508081466	-0.314623539688213	0.16938756696168	-1.85741814072688	0.0632516875343763	0.293485552871026	WDR3
ENSG00000065243	1621.70599889251	-0.0445811901421234	0.100958088765824	-0.441581161916912	0.658792318296039	0.825893579965	PKN2
ENSG00000065268	892.923091812803	-0.161296858631114	0.0954876136116668	-1.68919143049363	0.0911827507021115	0.332423677418235	WDR18
ENSG00000065308	7932.4836277256	-0.608388993476944	0.256716571973796	-2.36988593607056	0.0177935737491237	0.194334476010026	TRAM2
ENSG00000065320	72.3185751384692	0.670699151285059	0.231120212230519	2.90194935705625	0.00370848486660425	0.0910344737492614	NTN1
ENSG00000065325	0	NA	NA	NA	NA	NA	GLP2R
ENSG00000065328	179.072094128825	0.462754005826004	0.268320687643341	1.72463036633653	0.0845941073427856	0.323504530831806	MCM10
ENSG00000065357	1308.79501314898	-0.816964320157969	0.284926954499888	-2.86727635716995	0.00414021306369199	0.0967196299546778	DGKA
ENSG00000065361	8.75392975739981	1.18516630702542	0.725106515108702	1.63447201525661	0.10215977766034	0.346597335519647	ERBB3
ENSG00000065371	0	NA	NA	NA	NA	NA	ROPN1
ENSG00000065413	52.6200702543577	0.867683495610759	0.398596773286747	2.17684525756699	0.0294921150054538	0.237546614239362	ANKRD44
ENSG00000065427	2413.13908207557	0.0116482901981622	0.0871996904394853	0.133581783828073	0.893733289474148	0.949806577908034	KARS1
ENSG00000065457	683.930798767026	0.0147490634421779	0.0986669697551491	0.149483291913991	0.881172292360011	0.943655529488787	ADAT1
ENSG00000065485	1743.87883487418	0.635273017770851	0.293498944658085	2.16448143795175	0.0304274196671329	0.237751568292721	PDIA5
ENSG00000065491	539.705288688811	0.0119342246531367	0.136649999436346	0.0873342459009366	0.930405833712092	0.966919307731839	TBC1D22B
ENSG00000065518	926.346731582464	-0.150668344755681	0.110229682815039	-1.36685819017094	0.171669759201338	0.429313199555093	NDUFB4
ENSG00000065526	2245.94393465452	-0.0117030470384473	0.0805637281782562	-0.145264467063304	0.88450206827705	0.945519076927116	SPEN
ENSG00000065534	1098.83079509881	-0.195432630765893	0.196977709528584	-0.992156073058271	0.321121396859049	0.573855142411046	MYLK
ENSG00000065548	1155.23036941723	-0.107776845013348	0.107298539138729	-1.0044577109666	0.315158044987966	0.568271556497636	ZC3H15
ENSG00000065559	578.513348445916	-0.160473531353576	0.163875251215911	-0.979242015880399	0.327460412968654	0.577904289234307	MAP2K4
ENSG00000065600	274.644797053811	0.135225389109944	0.160684830901254	0.841556656913334	0.400036158993829	0.639041338584813	PACC1
ENSG00000065609	2.64282715281247	1.07854445744092	1.40325433734965	0.768602261709723	0.442129462442422	NA	SNAP91
ENSG00000065613	2946.58556920417	-0.121044177944131	0.11438194551123	-1.05824548973287	0.28994353722376	0.545885666795271	SLK
ENSG00000065615	319.799062489768	-0.0766618477041973	0.164181242654027	-0.46693426401787	0.640546909964559	0.814174238727862	CYB5R4
ENSG00000065618	37.2169823107701	-0.292428660065314	0.366249326624585	-0.798441495470819	0.424614331142895	0.659170912580293	COL17A1
ENSG00000065621	34.5686039807561	0.147892020977185	0.327986263365425	0.450909191926771	0.652054998350612	0.822179416998958	GSTO2
ENSG00000065665	116.438612272837	-0.224976791489995	0.21132733561667	-1.06458916369477	0.287061885690645	0.543113782995574	SEC61A2
ENSG00000065675	4.01498485307485	-0.479796318969787	0.947805702373811	-0.506218012582242	0.612703611359167	NA	PRKCQ
ENSG00000065717	1088.79731919745	-0.079419058564042	0.106409882668592	-0.746350400661458	0.455455772824237	0.683249929840608	TLE2
ENSG00000065802	575.387812304967	-0.723935928917803	0.261033963797159	-2.77333998375917	0.00554841199959844	0.114561003436302	ASB1
ENSG00000065809	2452.935192275	0.649509913333728	0.303599242522179	2.13936605354435	0.0324060339599349	0.241451872043622	FAM107B
ENSG00000065833	851.255217106	0.518434383595121	0.238775078880589	2.171224844844	0.0299141801734369	0.237546614239362	ME1
ENSG00000065882	3412.11276804121	0.208935156437046	0.129329697687284	1.61552342712689	0.106197391233384	0.351636910993091	TBC1D1
ENSG00000065883	1524.57106050391	0.0321528724962952	0.0970818082551187	0.331193588934824	0.740498262513002	0.873716764306369	CDK13
ENSG00000065911	471.479421853139	0.341374889174532	0.229418497881742	1.48800071627397	0.136750704735898	0.391059476468317	MTHFD2
ENSG00000065923	710.012149543619	0.528894076278833	0.24168901332769	2.18832486010335	0.028645947285476	0.235558102744709	SLC9A7
ENSG00000065970	700.239574417995	-0.00536239144662394	0.128354860827578	-0.0417778603166994	0.966675784508388	0.984112905229549	FOXJ2
ENSG00000065978	20479.538643694	0.152827180667741	0.121626769915537	1.25652585178305	0.208925379084199	0.467429041881895	YBX1
ENSG00000065989	461.663981040526	-0.147174148775462	0.17512036473528	-0.84041709825089	0.400674565664807	0.639664721586274	PDE4A
ENSG00000066027	1148.03499627744	0.221807051403321	0.130323967339663	1.70196669063355	0.0887616125958611	0.328833457558197	PPP2R5A
ENSG00000066032	0	NA	NA	NA	NA	NA	CTNNA2
ENSG00000066044	2177.79089318306	-0.0895476680523195	0.0908740784473859	-0.985403864141145	0.324425732346019	0.576194290529307	ELAVL1
ENSG00000066056	21456.4912629679	0.355841142408561	0.179854642234019	1.97849295402426	0.0478731226789405	0.27018594157942	TIE1
ENSG00000066084	2336.11997570346	0.101469209169151	0.0954606969161493	1.06294226259714	0.28780813563815	0.543778521241165	DIP2B
ENSG00000066117	2841.29381759717	0.0138434713643465	0.0760737226222877	0.181974417540739	0.855602802519993	0.933474168417803	SMARCD1
ENSG00000066135	1039.37834393601	-0.0943973348098736	0.098977233614693	-0.953727754984056	0.34022146713091	0.586906116624312	KDM4A
ENSG00000066136	544.725540949955	-0.0830211899207197	0.116481900475179	-0.712738971308342	0.476007296285834	0.698798735175745	NFYC
ENSG00000066185	2.4174377694679	0.590523446343883	1.21482901151398	0.486095936750756	0.626899147663953	NA	ZMYND12
ENSG00000066230	22.3534570800512	-0.0254554476549295	0.504259437336225	-0.0504808552307898	0.959739205263892	0.980349993228416	SLC9A3
ENSG00000066248	442.14780903711	-6.09306992244024	1.43407138318605	-4.24879123443868	2.14927096388128e-05	0.00420785633337803	NGEF
ENSG00000066279	1554.58558562492	-0.098495103440106	0.106395749283198	-0.925742843146274	0.354579637130845	0.599165550777228	ASPM
ENSG00000066294	0	NA	NA	NA	NA	NA	CD84
ENSG00000066322	4171.80216412607	0.0860389050560198	0.113711080391925	0.756644864858127	0.449262654836736	0.679141839529726	ELOVL1
ENSG00000066336	0.303021714458718	-1.73382964287432	4.04732377128305	-0.428389163025788	0.668367813226507	NA	SPI1
ENSG00000066379	59.4502525926323	0.334011266433556	0.294335579171848	1.13479745592884	0.256460192443674	0.514617474522047	POLR1H
ENSG00000066382	0	NA	NA	NA	NA	NA	MPPED2
ENSG00000066405	4.04859398041492	0.773209791458106	1.00068247132154	0.772682457839972	0.439710330920036	NA	CLDN18
ENSG00000066422	549.649793329154	-0.0106506226108673	0.112477669034364	-0.0946909969090253	0.924560269270772	0.963612827965771	ZBTB11
ENSG00000066427	385.385819486173	-0.292975013129272	0.202179195100942	-1.44908586159421	0.147313605876661	0.401799808621263	ATXN3
ENSG00000066455	675.905700561252	-0.200537457632836	0.131857641830509	-1.52086337089669	0.128294127603064	0.379784917973843	GOLGA5
ENSG00000066468	2.49217642699737	0.180405573911342	1.23661543293127	0.145886561906888	0.884010940133228	NA	FGFR2
ENSG00000066557	496.833849606738	-0.108320071109518	0.171294688482381	-0.632360945159486	0.527151047837733	0.734789866300135	LRRC40
ENSG00000066583	460.880600460782	0.139316312236065	0.122982222721174	1.13281667182032	0.257291248729071	0.515816588228556	ISOC1
ENSG00000066629	364.798719030588	-2.26440428638335	0.615249180841299	-3.68046696671254	0.000232807218819184	0.016982847353956	EML1
ENSG00000066651	68.6099341656043	-0.499448959943866	0.323532646911993	-1.54373589407725	0.122652326969821	0.3719980852301	TRMT11
ENSG00000066654	708.830218698119	0.0485359777740866	0.115687442047969	0.419544048298359	0.67481856985402	0.83437423806916	THUMPD1
ENSG00000066697	815.286424928446	0.209559256161202	0.111091248638485	1.88637051729567	0.0592450426626664	0.287758977631324	MSANTD3
ENSG00000066735	1624.69119766288	0.804153193137333	0.389664153869204	2.06370841441899	0.0390453710726899	0.254681949108704	KIF26A
ENSG00000066739	710.844503017416	-0.569112938633822	0.243213325167624	-2.33997433422526	0.0192850651353333	0.199761240668406	ATG2B
ENSG00000066777	2124.94547028744	-0.0465833766277625	0.108034527713248	-0.43118970956588	0.666330435623522	0.830429542019322	ARFGEF1
ENSG00000066813	0.146460863551959	0.983885793828669	4.0804728567969	0.241120533908171	0.809461698460041	NA	ACSM2B
ENSG00000066827	185.776501264653	-0.0524333917945729	0.175734987987776	-0.298366263855324	0.765423634623899	0.886855964198491	ZFAT
ENSG00000066855	481.932281889453	-0.0545596238548236	0.116500172610785	-0.468322257659664	0.639554153829668	0.813514836433427	MTFR1
ENSG00000066923	38.7366682223457	-0.0565523996637116	0.323568369870607	-0.174777280258656	0.861254641261896	0.935607124691993	STAG3
ENSG00000066926	669.067266777217	0.132444559754149	0.157932637166125	0.838614248015336	0.401685812643204	0.640128314994616	FECH
ENSG00000066933	947.097185638865	-0.0512267091181323	0.0974070678388194	-0.525903409831592	0.598955319654647	0.786987597150308	MYO9A
ENSG00000067048	1402.46403920641	0.174531140193582	0.0987216432996174	1.76791161856864	0.0770756801386697	0.312370614208437	DDX3Y
ENSG00000067057	9301.04712677997	-0.462435040109025	0.174648741075895	-2.64780059255092	0.00810172979898901	0.138312611782155	PFKP
ENSG00000067064	3157.5041383523	0.212241868172045	0.11335120531618	1.87242709576859	0.0611475393019801	0.29061053942997	IDI1
ENSG00000067066	2682.91217297703	-0.0154116297934866	0.0879410909473123	-0.175249472430585	0.860883612403862	0.935534128034536	SP100
ENSG00000067082	18200.6176762944	0.173540207976648	0.106699344398957	1.62644118344127	0.103855835861886	0.349008989924362	KLF6
ENSG00000067113	465.237645516177	0.0834151388739272	0.149493140233565	0.557986398195937	0.576853672259684	0.769999334824055	PLPP1
ENSG00000067141	39.4056205226371	-1.54884421548198	0.576435756143598	-2.6869329304689	0.00721114307313323	0.130892403316908	NEO1
ENSG00000067167	4417.12058298497	0.127745907015218	0.0935854139698685	1.36501941484543	0.172246947993012	0.429783648065817	TRAM1
ENSG00000067177	128.761014643912	-0.310288545538141	0.294119061402611	-1.05497598169401	0.291436309684015	0.546976800932029	PHKA1
ENSG00000067182	3478.53950000858	-0.516185853160326	0.217524785515926	-2.37299787210931	0.0176443655719879	0.193668506016776	TNFRSF1A
ENSG00000067191	157.578606392786	-0.0554321263517545	0.222354736535078	-0.249295909840039	0.803131894946391	0.905742318724365	CACNB1
ENSG00000067208	536.265032406929	0.0407968064815153	0.131316125994214	0.31067628726203	0.756046725820205	0.88296802709632	EVI5
ENSG00000067221	349.338283539326	0.108174713222071	0.164303978166592	0.658381582899899	0.510292966704048	0.723211210600999	STOML1
ENSG00000067225	27256.0107155201	-0.0602473692155889	0.0702290646609228	-0.857869452006414	0.390964554020763	0.631134324418695	PKM
ENSG00000067248	714.252325063464	-0.352662175778802	0.176324809726984	-2.00007121133353	0.0454925749064733	0.265555628334198	DHX29
ENSG00000067334	719.850768594063	-0.221147986625468	0.111123751079195	-1.99010548580079	0.0465793166357378	0.268433134982213	DNTTIP2
ENSG00000067365	261.964679729557	-0.0768924802330107	0.139986688143031	-0.549284230186561	0.582810407900257	0.77559271647685	METTL22
ENSG00000067369	1099.25848103219	-0.277180680735397	0.145875599228217	-1.90011682695307	0.0574177899420498	0.286167576352565	TP53BP1
ENSG00000067445	2.9472792319672	-1.34588457938864	1.1143216091046	-1.20780622792563	0.227121805357037	NA	TRO
ENSG00000067533	370.99807897482	-0.248625862117414	0.178678510911821	-1.39147041716792	0.164082824279738	0.420749606613521	RRP15
ENSG00000067560	14721.4747512436	-0.139696562599245	0.0983355397650782	-1.42061113340078	0.155429840037738	0.411173875501817	RHOA
ENSG00000067596	1322.07216766053	-0.0142119406059438	0.1031181149478	-0.137821958955884	0.890381129236095	0.948786892002771	DHX8
ENSG00000067601	19.0585224944536	-0.306940190496758	0.546728367123582	-0.561412593444924	0.574516300923571	0.768272977045034	NA
ENSG00000067606	409.326202517579	1.19030159007125	0.584948559933112	2.03488250352708	0.0418626968935401	0.260217843052383	PRKCZ
ENSG00000067646	240.011588008872	0.106687365535149	0.199689722762804	0.534265680071452	0.593157733271891	0.783257603838028	ZFY
ENSG00000067704	2961.6711281148	-0.262303621210706	0.152400122766433	-1.72115098366889	0.0852234297295047	0.324397416122786	IARS2
ENSG00000067715	1514.44924297523	-0.144799182947268	0.106169919795665	-1.36384376314826	0.172616743372841	0.430151133783594	SYT1
ENSG00000067798	1315.25840079698	1.04660707015487	0.5242325000504	1.9964559046878	0.0458843208829975	0.266206856122413	NAV3
ENSG00000067829	842.980122313771	0.0495137076930157	0.109387659166317	0.452644366561803	0.650804845929329	0.82190331155972	IDH3G
ENSG00000067836	457.03411707315	-0.187595333566006	0.167464045714472	-1.12021259707208	0.262623177117596	0.521281520180995	ROGDI
ENSG00000067840	10.7208862960669	-0.273591357069114	0.669633013997746	-0.408569098819902	0.682855911774513	0.839337783747819	PDZD4
ENSG00000067842	1.58323600793671	1.17274248247837	1.52961834965599	0.76668960119504	0.443266087799426	NA	ATP2B3
ENSG00000067900	2368.21671012958	-0.278318301545425	0.16495345511663	-1.68725354281691	0.0915546098645699	0.333014427417209	ROCK1
ENSG00000067955	1293.73478264261	0.0608485927595631	0.09220297207736	0.659941771817398	0.509291196692984	0.72230578721967	CBFB
ENSG00000067992	3.4686751889557	0.470068147796327	1.11582925551151	0.421272471101184	0.673556129911846	NA	PDK3
ENSG00000068001	4823.16018675035	0.340071018166297	0.212923650315651	1.59715004726885	0.110232264484656	0.356715206163467	HYAL2
ENSG00000068024	450.599906950991	0.503238716542199	0.272113085429162	1.84937345349827	0.0644039059315428	0.295200475765059	HDAC4
ENSG00000068028	722.613437891659	0.430587612015069	0.273298538714728	1.57552109147763	0.115136213974858	0.363515825449899	RASSF1
ENSG00000068078	45.1949206618699	0.0823047579572345	0.303600728897095	0.271095389843849	0.786317667233261	0.896481555994466	FGFR3
ENSG00000068079	206.633828521207	0.412307813735844	0.245195366814998	1.6815481429832	0.0926564934932503	0.334562846573223	IFI35
ENSG00000068097	245.223311263584	-0.503543454475755	0.279194544626775	-1.80355764167559	0.0713006814884658	0.304690955289156	HEATR6
ENSG00000068120	1152.18997430775	0.0291610238853075	0.131100523335323	0.222432551323389	0.823977174151672	0.916949200224692	COASY
ENSG00000068137	812.315298959947	0.393668836980156	0.245202233326088	1.60548634341608	0.108386816227188	0.354077336914548	PLEKHH3
ENSG00000068305	1453.30191361518	0.240266135515015	0.15827800343692	1.51800079794897	0.129014197506962	0.380982349521705	MEF2A
ENSG00000068308	1571.8258544139	-0.219033994737519	0.11339301025116	-1.93163577060323	0.0534044775318701	0.278717281614009	OTUD5
ENSG00000068323	1598.49347097252	-0.339390116027781	0.162252533455432	-2.09174001046342	0.0364617793000361	0.249067963137675	TFE3
ENSG00000068354	591.398984897422	-0.0209000788607255	0.106678189528398	-0.195917075018994	0.844675072325123	0.929082503094455	TBC1D25
ENSG00000068366	2812.15716467045	-0.287042476607436	0.158370286485618	-1.81247684131394	0.0699125491375752	0.303344885698834	ACSL4
ENSG00000068383	1150.34484465006	0.593506980631026	0.275969297720748	2.1506268470183	0.0315056645315983	0.23930997150352	INPP5A
ENSG00000068394	473.359452218718	-0.0803923562506171	0.146600023718268	-0.548378876152934	0.583431777858924	0.776143469960554	GPKOW
ENSG00000068400	784.430084130939	0.194295043433794	0.107228968151687	1.81196412483371	0.0699917399395199	0.303401613962984	GRIPAP1
ENSG00000068438	659.776241130731	-0.136181781208229	0.131800102716408	-1.03324487918836	0.301489315292692	0.555592500119338	FTSJ1
ENSG00000068489	1433.80772520178	0.201995079568025	0.125351995322209	1.61142292987686	0.107087572798406	0.352513689511993	PRR11
ENSG00000068615	34.607891902988	1.49132203464167	0.911960525076654	1.63529231105295	0.101987784647491	0.346597335519647	REEP1
ENSG00000068650	3521.28079134426	0.710226072142718	0.326866918639327	2.17282946557954	0.0297931547335487	0.237546614239362	ATP11A
ENSG00000068654	1511.52468709809	-0.0514307332164697	0.100490183829617	-0.51179857829369	0.608791985467003	0.793641410709534	POLR1A
ENSG00000068697	5958.41766866977	-0.109984239476326	0.103847505183161	-1.05909370939958	0.289557104559487	0.545432475275574	LAPTM4A
ENSG00000068724	689.540400268466	-0.570658120257269	0.261230153258922	-2.18450325560868	0.0289252883167895	0.23655715696412	TTC7A
ENSG00000068745	864.235332469469	0.0256129889102411	0.121219342080361	0.211294571234855	0.832657418828698	0.922556740377261	IP6K2
ENSG00000068781	0	NA	NA	NA	NA	NA	STON1-GTF2A1L
ENSG00000068784	304.636355029872	-0.296448589832448	0.210698654275493	-1.40697903767736	0.159433604768742	0.414881490450713	SRBD1
ENSG00000068796	973.91269752274	-0.0832641653485843	0.111112043983746	-0.749371196526318	0.453633506570507	0.682188937791073	KIF2A
ENSG00000068831	35.7545218477882	0.185831858452487	0.37476055204896	0.495868248236035	0.619987369420997	0.801345981453883	RASGRP2
ENSG00000068878	1796.60750698104	0.0357617177522317	0.0840730497277279	0.425364821046062	0.670570746752347	0.832113679198675	PSME4
ENSG00000068885	112.303971801409	-0.828276247676274	0.322876017924565	-2.56530742976949	0.0103084424376064	0.156488932734162	IFT80
ENSG00000068903	1863.57684102	0.160713981494767	0.122998472470771	1.30663396273445	0.191337056301153	0.449290552034213	SIRT2
ENSG00000068912	946.978943690882	-0.0830060360778502	0.104139607129086	-0.797065001166756	0.425413281396205	0.659740068784253	ERLEC1
ENSG00000068971	1024.42172081051	0.115398043273016	0.0943057206713701	1.22365899387108	0.221080894802537	0.479122202651519	PPP2R5B
ENSG00000068976	2.89736989246048	1.38206349474341	1.25223655954141	1.10367604604161	0.269733690158115	NA	PYGM
ENSG00000068985	0	NA	NA	NA	NA	NA	PAGE1
ENSG00000069011	0.146460863551959	0.983885793828669	4.0804728567969	0.241120533908171	0.809461698460041	NA	PITX1
ENSG00000069018	0	NA	NA	NA	NA	NA	TRPC7
ENSG00000069020	2889.44456418152	0.449885718420132	0.206523614127386	2.17837422766888	0.0293781870170664	0.237446087177583	MAST4
ENSG00000069122	16011.4123610014	0.562043317499863	0.275796763772941	2.03788945820476	0.0415609890897244	0.259833179859841	ADGRF5
ENSG00000069188	1.99393458417998	-1.61227469785968	1.68452195452775	-0.957111121957256	0.338511170517408	NA	SDK2
ENSG00000069206	0	NA	NA	NA	NA	NA	ADAM7
ENSG00000069248	996.593458999433	-0.287037633530557	0.150302070856423	-1.90973838148079	0.056166906514983	0.283863140279154	NUP133
ENSG00000069275	5479.24098263097	-0.0616690686307752	0.0826236517437953	-0.746385173364191	0.455434773108835	0.683249929840608	NUCKS1
ENSG00000069329	3507.49235501849	-0.158772198041038	0.123673530038053	-1.28380097173733	0.199211603509106	0.457500363568209	VPS35
ENSG00000069345	1345.31315277802	-0.319348324328936	0.148401938411561	-2.15191477784672	0.0314040671214179	0.23930997150352	DNAJA2
ENSG00000069399	481.618391263796	0.0210757971573028	0.133315456689813	0.158089674525439	0.874386136832284	0.941521295665147	BCL3
ENSG00000069424	135.556675121368	-0.150678606936602	0.270228637136976	-0.557596739313104	0.577119783554514	0.770142580671687	KCNAB2
ENSG00000069431	0	NA	NA	NA	NA	NA	ABCC9
ENSG00000069482	458.966379643397	0.49127989398783	0.314548507887723	1.56185733414189	0.118321601536695	0.367554695395082	GAL
ENSG00000069493	43.4859233847963	-0.676440620356002	0.341878998111762	-1.97859659146091	0.0478614437349458	0.27018594157942	CLEC2D
ENSG00000069509	122.590744692277	-0.090085665004322	0.192515268772244	-0.467940364308965	0.639827237044077	0.81359383496848	FUNDC1
ENSG00000069535	0	NA	NA	NA	NA	NA	MAOB
ENSG00000069667	162.212079662242	1.17702176899339	0.547459148963152	2.14997186771395	0.031557440115646	0.239468013438893	RORA
ENSG00000069696	8.36917495942825	-0.849816073608	0.733939187322224	-1.15788349809819	0.246911582606001	0.504448751373096	DRD4
ENSG00000069702	637.355615110664	-0.57569706551948	0.249247005260728	-2.30974516591389	0.0209022666908738	0.206379693954173	TGFBR3
ENSG00000069712	0	NA	NA	NA	NA	NA	NA
ENSG00000069764	1.5373525665531	0.36313149985744	1.99671676146801	0.181864301870467	0.85568922023429	NA	PLA2G10
ENSG00000069812	624.61113287443	-0.441179708075149	0.134860221412264	-3.27138501965287	0.00107022097714821	0.0434953575135809	HES2
ENSG00000069849	5100.32551776813	0.692466240215415	0.338595543296503	2.04511327430271	0.0408436918905634	0.25813146509504	ATP1B3
ENSG00000069869	1701.61681983392	-0.539903286707101	0.213731860110811	-2.52607770515441	0.0115343965932045	0.162606602838567	NEDD4
ENSG00000069943	132.420620647362	0.182349727235704	0.187111428064753	0.974551523237793	0.329782769866657	0.579621608817804	PIGB
ENSG00000069956	1166.24488767041	0.0781440680017705	0.093215951298874	0.83831218705499	0.401855393054135	0.64029400922957	MAPK6
ENSG00000069966	481.017043131546	-0.628297914365751	0.208041173762037	-3.02006522557123	0.00252720254638534	0.0727806096459019	GNB5
ENSG00000069974	735.858969756563	0.447775710957102	0.262507867540701	1.70576110785585	0.0880525670181936	0.328056441174009	RAB27A
ENSG00000069998	492.505093212641	0.181122104688625	0.123419569065274	1.46753149488663	0.14223152812928	0.396605133975271	HDHD5
ENSG00000070010	892.930470222947	0.215895403589548	0.173918621941807	1.24135875261124	0.214473249415777	0.473089260050633	UFD1
ENSG00000070018	1042.90364662612	0.0926477827791476	0.103436945489326	0.895693336078921	0.370416570483343	0.612912049095967	LRP6
ENSG00000070019	0	NA	NA	NA	NA	NA	GUCY2C
ENSG00000070031	0.489641477258402	-2.41106713150642	3.72383149074179	-0.647469451155572	0.517328159602503	NA	SCT
ENSG00000070047	1771.70890217519	0.0320002287379955	0.126876231089011	0.25221610433514	0.800874030912095	0.904382394162508	PHRF1
ENSG00000070061	964.66103259173	-0.135751701333558	0.140993121396827	-0.962824994500857	0.335635355260177	0.583475805878894	ELP1
ENSG00000070081	745.407177835363	0.113891353866357	0.110597754445033	1.02977998457429	0.303113298576695	0.556992295923075	NUCB2
ENSG00000070087	379.647111309049	-4.32071863314978	1.16326691348723	-3.71429685058022	0.000203769486798914	0.0156004708581446	PFN2
ENSG00000070159	145.970903666899	-1.25879615706253	0.440553041600329	-2.85730896894933	0.00427249726414096	0.0984982405376328	PTPN3
ENSG00000070182	2.23399283231567	-0.0314197345082988	1.34627176293448	-0.0233383298776265	0.981380397211282	NA	SPTB
ENSG00000070190	0.649362066957766	1.45275421315311	2.73242518091143	0.531672092360285	0.594953123981374	NA	DAPP1
ENSG00000070193	0	NA	NA	NA	NA	NA	FGF10
ENSG00000070214	645.166606166562	-2.16769103250374	0.558387117958349	-3.88205773877726	0.000103576275640244	0.0108966469576624	SLC44A1
ENSG00000070269	227.442293448626	-0.19709149141604	0.262908533441287	-0.749658023025163	0.453460695301218	0.682109683185813	TMEM260
ENSG00000070366	1018.14661333628	-0.142092127183596	0.104942996224578	-1.35399342781789	0.175738474492489	0.433550149134987	SMG6
ENSG00000070367	2351.95046924891	0.0965416508276594	0.0840056613540829	1.14922791239911	0.250462014140745	0.50787934148819	EXOC5
ENSG00000070371	169.990185470914	-0.137757903670865	0.214470699126413	-0.642315729990081	0.52066820294731	0.729342100493825	CLTCL1
ENSG00000070388	3.49920907789226	-0.669540333654169	1.04607610835608	-0.640049350430495	0.522140515967064	NA	FGF22
ENSG00000070404	999.402201187665	-1.11338676534973	0.347383042065306	-3.2050694205747	0.00135029909064086	0.0503189769560502	FSTL3
ENSG00000070413	2399.75998430895	0.204647822474695	0.158824723269198	1.28851364108993	0.197567223476441	0.456086245260602	DGCR2
ENSG00000070423	1138.45488201902	-0.0121395297605405	0.100018807170532	-0.121372470877829	0.90339602071369	0.953197752632682	RNF126
ENSG00000070444	637.937239478902	-0.0310531217065397	0.1088523430222	-0.28527747629839	0.775431567510546	0.89146960983873	MNT
ENSG00000070476	456.34781527472	0.247203445347489	0.159251122243339	1.55228699091839	0.120593569257201	0.369249516399639	ZXDC
ENSG00000070495	484.443921494868	0.239806269349247	0.180523043132843	1.3283970023305	0.184046989243482	0.442107283108177	JMJD6
ENSG00000070501	200.769629294385	0.185270253043712	0.165449444098461	1.11979979173249	0.262799088060468	0.52145948586506	POLB
ENSG00000070526	0.979742844705586	-2.17802866586929	2.47022767151267	-0.881711710619593	0.377932726565736	NA	ST6GALNAC1
ENSG00000070540	843.402868465815	-0.0785148311348157	0.107377260080446	-0.731205388142636	0.464653709539951	0.690112281853087	WIPI1
ENSG00000070601	0	NA	NA	NA	NA	NA	FRMPD1
ENSG00000070610	1228.35247896041	-0.212458882654916	0.143105180432328	-1.48463446265933	0.137640681137916	0.39218290756805	GBA2
ENSG00000070614	8118.31076044697	0.254872475627623	0.144347727086582	1.7656840240702	0.0774488745139574	0.313136429897608	NDST1
ENSG00000070669	2.56568468400912	0.643914950997927	1.48139840665961	0.434666966093127	0.663804179550344	NA	ASNS
ENSG00000070718	257.178198046704	-0.0291656212630545	0.140317172606612	-0.207854966867257	0.835342212391101	0.924110482535394	AP3M2
ENSG00000070729	5.11762504951449	-1.62287385098241	1.72203436356403	-0.942416647031134	0.345979367600662	NA	CNGB1
ENSG00000070731	2.25789331102226	0.229975060492438	1.87450701883062	0.122685622503513	0.902356049429465	NA	ST6GALNAC2
ENSG00000070748	0	NA	NA	NA	NA	NA	CHAT
ENSG00000070756	25798.2565709219	0.130244756322339	0.0877925957879969	1.48355057910414	0.137928188697981	0.392223750861212	PABPC1
ENSG00000070759	70.9819398294785	0.946306939687419	0.530573966206713	1.78355328372583	0.0744962824293161	0.308320017233151	TESK2
ENSG00000070761	375.901777335682	0.157990371041386	0.196772332494708	0.802909479388497	0.422027056623631	0.656883905464521	CFAP20
ENSG00000070770	3670.24344700729	0.405158725861525	0.174677549740869	2.31946650535555	0.0203697552360818	0.205517401035343	CSNK2A2
ENSG00000070778	414.213920174746	-2.19128204245862	0.568420355641205	-3.85503794984039	0.00011571167820538	0.0115450393770723	PTPN21
ENSG00000070785	460.06149946421	0.213242947641883	0.128040905937601	1.66542829481231	0.0958273382929786	0.33865854357882	EIF2B3
ENSG00000070808	0	NA	NA	NA	NA	NA	CAMK2A
ENSG00000070814	1162.36774920236	0.0259486805753273	0.106242906409011	0.244239182194723	0.80704558274149	0.907905947573773	TCOF1
ENSG00000070831	6609.03150702823	0.0580895765799014	0.0723113951014886	0.803325347248149	0.421786711136063	0.656825242948265	CDC42
ENSG00000070882	3461.22118913796	-0.159718837114372	0.147551818188252	-1.08245929515146	0.279048493021554	0.536417377959428	OSBPL3
ENSG00000070886	0.315986063755262	1.81076461819138	4.04455982582879	0.447703754220109	0.654367011881563	NA	EPHA8
ENSG00000070915	0	NA	NA	NA	NA	NA	SLC12A3
ENSG00000070950	258.385343113241	-0.0729059310758147	0.189871761346052	-0.38397458663134	0.700997283328006	0.84973530229406	RAD18
ENSG00000070961	1632.58608812948	-0.149798856694736	0.108239715799627	-1.3839546379819	0.16637234498933	0.423391198825076	ATP2B1
ENSG00000070985	0.612837883546279	1.33723218183456	3.61049456016761	0.37037368691465	0.711104076789111	NA	TRPM5
ENSG00000071051	1258.24881621973	-0.025454326952592	0.103282500892117	-0.246453433376678	0.805331247605758	0.906767218363527	NCK2
ENSG00000071054	13195.4961176183	-0.316613764845787	0.157779476992588	-2.00668534894852	0.0447831770124827	0.264643420901049	MAP4K4
ENSG00000071073	1423.91463725988	-0.046647224914105	0.118521502472721	-0.393576051103819	0.693894065486123	0.846124805772753	MGAT4A
ENSG00000071082	8321.81423200497	0.124607504406573	0.141589686697843	0.880060598428258	0.378826482566803	0.620092513055344	RPL31
ENSG00000071127	14584.6675731634	-0.166158598433488	0.105723512615885	-1.5716333512033	0.116035607164961	0.364585669403925	WDR1
ENSG00000071189	680.455849439739	-0.239570462027018	0.191769372180204	-1.24926342149097	0.211568741999217	0.469767227931629	SNX13
ENSG00000071203	0	NA	NA	NA	NA	NA	MS4A12
ENSG00000071205	969.77101710618	0.140070280090916	0.11999232054932	1.16732703767775	0.2430783237605	0.500687110414011	ARHGAP10
ENSG00000071242	9655.45689976024	0.801652734488522	0.372488162273943	2.15215627147623	0.031385048410107	0.23930997150352	RPS6KA2
ENSG00000071243	213.394288848372	0.277332740507174	0.146529862702629	1.89267044540948	0.0584017090916092	0.286526303031119	ING3
ENSG00000071246	6104.65639855888	0.974132433784918	0.39640939646902	2.45738986628953	0.0139950714994019	0.17792667984639	VASH1
ENSG00000071282	332.267666978986	0.44708148770518	0.188741204990581	2.36875401811434	0.017848119460776	0.194464910385164	LMCD1
ENSG00000071462	564.128506424035	-0.225079047928757	0.125330412412625	-1.79588532101634	0.0725127574575361	0.30604295935566	BUD23
ENSG00000071537	3625.67464931547	0.11623289927139	0.0877050668582132	1.32527006061458	0.18508159535571	0.4429523143274	SEL1L
ENSG00000071539	562.788540472458	0.149848415121345	0.200954514331346	0.745683248868276	0.455858780530387	0.683771193662907	TRIP13
ENSG00000071553	4700.00251683014	0.333095768758157	0.220989018290419	1.50729557212843	0.131734912059462	0.384828185681825	ATP6AP1
ENSG00000071564	4724.90263615178	-0.161462174630361	0.0890561414487641	-1.8130380679389	0.0698259501025404	0.303344885698834	TCF3
ENSG00000071575	1295.49943703586	-0.152698456077504	0.125959196033506	-1.2122850961742	0.22540326693549	0.484281956537559	TRIB2
ENSG00000071626	2947.48412162071	0.0791132450425237	0.11175282051205	0.707930633697009	0.478988335048047	0.700743032969259	DAZAP1
ENSG00000071655	1319.78074667796	-0.0397416494107085	0.0983471535157897	-0.404095573587984	0.68614243983816	0.841690555413433	MBD3
ENSG00000071677	0	NA	NA	NA	NA	NA	PRLH
ENSG00000071794	585.07743882168	-0.606867889207215	0.303945539575108	-1.99663364053826	0.0458649956510145	0.266206856122413	HLTF
ENSG00000071859	2027.70470210366	0.191928095228385	0.135650856426006	1.41486828970429	0.157107116954618	0.412837016360218	FAM50A
ENSG00000071889	667.280598621896	-0.0708745158264651	0.113217580275704	-0.626002743159444	0.531313142059139	0.738232899798521	FAM3A
ENSG00000071894	3556.06664158792	0.138617494732796	0.109567035761042	1.26513867761387	0.205821620144559	0.46440492493954	CPSF1
ENSG00000071909	0.146460863551959	0.983885793828669	4.0804728567969	0.241120533908171	0.809461698460041	NA	MYO3B
ENSG00000071967	3576.09494831004	-0.620003061458023	0.241707494933032	-2.56509655039784	0.0103147098545833	0.156488932734162	CYBRD1
ENSG00000071991	0	NA	NA	NA	NA	NA	CDH19
ENSG00000071994	1077.35582897251	-0.0229223799490151	0.116091479020746	-0.197451011412463	0.843474613924615	0.928686807941348	PDCD2
ENSG00000072041	623.360094294274	-1.93977149701706	0.522868291540892	-3.70986638203008	0.000207368662190533	0.0157978145851064	SLC6A15
ENSG00000072042	1144.87417708793	0.262796911693246	0.181332020728078	1.44925816542535	0.147265499330391	0.401799808621263	RDH11
ENSG00000072062	2615.76143756945	-0.023311119107154	0.109723054500697	-0.212454157544493	0.831752738356853	0.921884619701049	PRKACA
ENSG00000072071	512.491153733941	-0.308395647771603	0.177600142718378	-1.73646058528584	0.0824824277559898	0.320004638042043	ADGRL1
ENSG00000072080	0	NA	NA	NA	NA	NA	SPP2
ENSG00000072110	12678.0670717485	-0.0951978939576998	0.0698190878325574	-1.36349380825494	0.172726934529251	0.430217755273775	ACTN1
ENSG00000072121	1355.79826014764	0.129576383156707	0.113394603720226	1.14270325840554	0.253161816487718	0.511182594592317	ZFYVE26
ENSG00000072133	1.12141348415619	2.43555911935672	2.3777338769416	1.02431947619365	0.305684401697154	NA	RPS6KA6
ENSG00000072134	1119.81740199858	-0.11177391193169	0.113075262299624	-0.988491290301095	0.322912097921051	0.575264534089657	EPN2
ENSG00000072135	1281.51695562799	0.0305840829401458	0.0960974157609613	0.318261242489835	0.750286780997455	0.879918474429865	PTPN18
ENSG00000072163	1180.23050760046	-0.413335729803608	0.168778840816294	-2.44897836603522	0.0143262052630168	0.178961845228234	LIMS2
ENSG00000072182	0.173455292890402	-0.93966755781382	4.0804728567969	-0.230283986878776	0.81787110288516	NA	ASIC4
ENSG00000072195	11.9114066380309	-0.59742580149904	0.553742202249751	-1.07888797182481	0.28063767148388	0.537464179281251	SPEG
ENSG00000072201	129.093967967871	0.0519258889916056	0.260450174756656	0.199369760608228	0.841973513174246	0.928223580071266	LNX1
ENSG00000072210	734.285020977255	0.0910880957978354	0.137719771670829	0.661401734062918	0.508354714160426	0.721720889974386	ALDH3A2
ENSG00000072274	4602.16468100624	0.264686051602603	0.158881382418568	1.66593497345897	0.0957263668248856	0.338456392991965	TFRC
ENSG00000072310	2371.6795798128	0.502760644206839	0.27577455124276	1.82308571237332	0.0682904101975604	0.301746055344363	SREBF1
ENSG00000072315	0	NA	NA	NA	NA	NA	TRPC5
ENSG00000072364	3241.34528243627	-0.0305907070078838	0.0997519365999081	-0.306667800652122	0.759096240914052	0.884392298156985	AFF4
ENSG00000072401	527.282554134272	-0.683789136543261	0.272060092102379	-2.51337537695879	0.0119582019411975	0.165711104857186	UBE2D1
ENSG00000072415	765.530276791094	-0.250439516690402	0.138229721052158	-1.81176316340757	0.0700227991903908	0.303419050008236	PALS1
ENSG00000072422	1250.78610799222	-0.156011904533263	0.133870352244707	-1.16539548837581	0.24385894269627	0.501166584557849	RHOBTB1
ENSG00000072501	1791.62309539376	0.218481375735191	0.152607989270369	1.43165096912533	0.152243735028673	0.406710893456284	SMC1A
ENSG00000072506	613.67278038754	0.0553361929849205	0.13376294248778	0.413688514589724	0.679102239563284	0.836773657481691	HSD17B10
ENSG00000072518	1192.42803355528	0.208763546204573	0.130276542815062	1.60246458566935	0.109052912741671	0.355277711301862	MARK2
ENSG00000072571	333.568604415399	0.0307815064353766	0.157911517725954	0.194928823930349	0.845448668769086	0.929505778720686	HMMR
ENSG00000072609	1605.31233377226	0.156046392107789	0.163914928257947	0.951996220028382	0.34109889890673	0.587557860502627	CHFR
ENSG00000072657	0.606043428917437	-2.72643797426699	3.97804090253808	-0.68537203137541	0.493109188394859	NA	TRHDE
ENSG00000072682	1634.34669419183	-0.00502377039221057	0.0896094951968809	-0.0560629248180994	0.955291679172784	0.978946990339961	P4HA2
ENSG00000072694	0	NA	NA	NA	NA	NA	FCGR2B
ENSG00000072736	344.67882697114	0.20527536414246	0.161909378707777	1.26784109593152	0.204854702970975	0.463440313260114	NFATC3
ENSG00000072756	151.815761267573	0.048272180923647	0.183273615581387	0.263388599447424	0.79225107680301	0.899901792343632	TRNT1
ENSG00000072778	5616.15767673374	0.15469434108817	0.132354180274781	1.1687907459138	0.242487949736591	0.499938717653604	ACADVL
ENSG00000072786	3524.65952379837	0.354039926573893	0.206422757866778	1.71512061088915	0.0863231162147705	0.325289228133876	STK10
ENSG00000072803	1204.28910870195	-0.187942444982651	0.127544427901234	-1.47354492920841	0.140604158312424	0.395569093742338	FBXW11
ENSG00000072818	21.0399674110999	-0.100238886452676	0.566772910569173	-0.176858993405336	0.859619149310685	0.93500571913221	ACAP1
ENSG00000072832	1269.6900798049	-0.544440627199282	0.220245426102832	-2.47197245742159	0.0134369868213767	0.174583246153455	CRMP1
ENSG00000072840	1856.4342273749	-0.990190943491966	0.313711042804432	-3.15637898698151	0.00159741156362088	0.0548977107364376	EVC
ENSG00000072849	601.757656611299	0.0768277422929433	0.11380450299399	0.675085258243259	0.499621599010021	0.715478452035477	DERL2
ENSG00000072858	0.292921727103918	1.71743095003979	4.05359115515184	0.423681344345014	0.67179822240626	NA	SIDT1
ENSG00000072864	786.273442965615	-0.00250116724274299	0.109805957337343	-0.0227780650831081	0.981827305013077	0.991590921688448	NDE1
ENSG00000072952	47.1688022791141	0.599099546179147	0.326004138319435	1.83770534100435	0.0661058364273578	0.298667819920605	IRAG1
ENSG00000072954	31.4155473541933	0.407787336525542	0.536510141328874	0.760073864616053	0.447210433923501	0.677555779137285	TMEM38A
ENSG00000072958	2519.66897723473	-0.332552239165817	0.140852237239804	-2.36100075996408	0.0182256932653637	0.195697014394619	AP1M1
ENSG00000073008	3719.67046488355	-0.466160244157001	0.154944470095981	-3.00856328637115	0.00262486126412983	0.074464906524082	PVR
ENSG00000073050	329.201779244452	-0.0522951621845014	0.136482271924799	-0.383164505155042	0.701597794146037	0.850089387080765	XRCC1
ENSG00000073060	2428.84508055524	0.375782395527899	0.242221549145819	1.55139952185541	0.120805969749999	0.369249516399639	SCARB1
ENSG00000073067	0.315986063755262	1.81076461819138	4.04455982582879	0.447703754220109	0.654367011881563	NA	CYP2W1
ENSG00000073111	1026.94444728274	0.685937148676745	0.276848704367541	2.47766067839748	0.0132246848076202	0.174504906612496	MCM2
ENSG00000073146	306.280704394708	0.663627052117782	0.328128771564942	2.02245919781051	0.0431289347341647	0.261094549552211	MOV10L1
ENSG00000073150	291.462119550723	1.03232708056679	0.593663733316306	1.73890878393402	0.0820508089057791	0.319360676302596	PANX2
ENSG00000073169	755.509944906317	0.236216364628269	0.15833900422627	1.4918393972638	0.135741253024044	0.389351129063913	SELENOO
ENSG00000073282	3.20071167876141	-4.0916392604006	2.05576545877708	-1.99032396567	0.0465552596552241	NA	TP63
ENSG00000073331	82.2265725495365	-0.95992984566109	0.431875848297427	-2.22269860527139	0.0262361300200142	0.227025966217608	ALPK1
ENSG00000073350	916.461418643781	0.947955164225223	0.478188476081639	1.98238814116337	0.0474358158315856	0.269704004351276	LLGL2
ENSG00000073417	1571.17655229512	0.751073346739179	0.351035051304462	2.13959644186002	0.0323873944248908	0.241451872043622	PDE8A
ENSG00000073464	367.980176231543	0.562294984193621	0.324246524074135	1.73415886507718	0.0828898993447291	0.32050330057562	CLCN4
ENSG00000073536	365.707472332112	0.153723716050549	0.128623041703119	1.19514912736527	0.232028770580273	0.490834427704334	NLE1
ENSG00000073578	3460.37743975398	0.160910322542	0.127974180138002	1.25736552770631	0.208621305890048	0.467177598550477	SDHA
ENSG00000073584	584.605407442527	-0.241913530451076	0.173526897551159	-1.39409817074471	0.163287961512539	0.419825157903811	SMARCE1
ENSG00000073598	1.69334318417811	1.26870744031742	1.47487984933142	0.86021070861639	0.389672902748583	NA	FNDC8
ENSG00000073605	107.523115145682	0.535594450858453	0.200510646525647	2.67115218138776	0.00755913674607503	0.134370172158679	GSDMB
ENSG00000073614	1459.30013104603	-0.139577544106126	0.121648489345828	-1.14738411349547	0.251222904053835	0.509062134590221	KDM5A
ENSG00000073670	69.4066235915948	1.15032678895299	0.830156363200702	1.38567484385454	0.165846213014905	0.422613306542988	ADAM11
ENSG00000073711	709.267305270395	-0.330459845574384	0.268786902612727	-1.22944921185582	0.21890342881915	0.477121031921578	PPP2R3A
ENSG00000073712	1906.12970204641	-0.0792905666505974	0.0882462950963155	-0.898514397279303	0.368911373109257	0.611270972103946	FERMT2
ENSG00000073734	0.324966150119761	-1.82038895955377	4.03927562308879	-0.450672132683467	0.652225869988078	NA	ABCB11
ENSG00000073737	0.303021714458718	-1.73382964287432	4.04732377128305	-0.428389163025788	0.668367813226507	NA	DHRS9
ENSG00000073754	0	NA	NA	NA	NA	NA	CD5L
ENSG00000073756	105.571752385479	-0.77645742451689	0.467464095767172	-1.66099906184799	0.096713635128723	0.340390616127834	PTGS2
ENSG00000073792	2797.76339106786	-0.446641252699665	0.17472666911894	-2.55622827901347	0.0105813676120517	0.157352980622115	IGF2BP2
ENSG00000073803	201.469037910045	-0.115906082495478	0.210001004507045	-0.551931086080068	0.580995569319267	0.774243557046313	MAP3K13
ENSG00000073849	1909.03806104162	0.0380565346003214	0.0961032521180337	0.395996324386405	0.69210773977516	0.845453885910177	ST6GAL1
ENSG00000073861	0.31552617356648	0.0221131216150377	4.0804728567969	0.00541925467736015	0.995676081526257	NA	TBX21
ENSG00000073905	4.64911590755037	0.138210177306075	1.21219789839823	0.114016182909328	0.909224964993681	NA	NA
ENSG00000073910	502.449720760961	-0.0433377162026463	0.136250238601655	-0.318074424290364	0.750428483415285	0.879918474429865	FRY
ENSG00000073921	3897.88881582035	0.19810270620856	0.126203143060973	1.56971293585652	0.1164819103816	0.365442949022721	PICALM
ENSG00000073969	943.153602271565	-0.400114774472163	0.174949787585865	-2.28702635192277	0.0221942850139336	0.210961658107242	NSF
ENSG00000074047	124.634181947647	-1.80622701004276	0.502278809425501	-3.59606452860055	0.000323067692085757	0.0212282717679196	GLI2
ENSG00000074054	1765.75635767945	0.0709670950679666	0.082173969886093	0.863620136234613	0.387796598815996	0.628052612911235	CLASP1
ENSG00000074071	1221.04287027714	-0.157461518019792	0.0963417927564333	-1.63440510618147	0.102173816792062	0.346597335519647	MRPS34
ENSG00000074181	15.2043755664689	0.893392479043387	0.886757362226164	1.00748244908908	0.313702987707858	0.56668808607663	NOTCH3
ENSG00000074201	1090.721362673	-0.22172535347443	0.157919499882892	-1.40404037271429	0.160306827708862	0.415684958168605	CLNS1A
ENSG00000074211	34.5618001468617	1.59443296140929	0.595155650276126	2.67901843941084	0.00738383275391115	0.13247212707568	PPP2R2C
ENSG00000074219	895.11801863173	-0.0977397609026714	0.0986471358052732	-0.99080181198172	0.321782364347298	0.574641050682208	TEAD2
ENSG00000074266	235.000904808841	0.0251938693558159	0.169371593132884	0.148749084127995	0.881751628511932	0.943753127201677	EED
ENSG00000074276	30.6505003768584	-0.35032047614664	0.366068481176239	-0.956980713064948	0.338576989944736	0.585664872924115	CDHR2
ENSG00000074317	43.3263912747233	1.61271610669958	1.05161662259929	1.5335589720077	0.125138188275595	0.37569530086133	SNCB
ENSG00000074319	872.605871797666	-0.292492817426579	0.14425812663645	-2.02756561620753	0.0426046012360959	0.261094549552211	TSG101
ENSG00000074356	1133.07976766145	-0.15582643935835	0.129333396962414	-1.20484301053064	0.228263912475928	0.487663746212098	NCBP3
ENSG00000074370	552.210401449026	-1.48580318080768	0.399519570697038	-3.71897471309207	0.000200033073579351	0.0156004708581446	ATP2A3
ENSG00000074410	44.7097153975195	0.34040763499347	0.365930446782164	0.93025228697658	0.352240475433839	0.597334766499345	CA12
ENSG00000074416	7395.0734898372	-0.0373383543756789	0.0714291739704121	-0.52273255170423	0.601160382313058	0.788191983904246	MGLL
ENSG00000074527	28090.4864722416	-0.171013150587006	0.117378850405722	-1.45693325497648	0.145134805294181	0.399663419493323	NTN4
ENSG00000074582	358.968526170244	-0.0169533702562093	0.170949525595201	-0.0991717888492646	0.9210018736521	0.962124694408925	BCS1L
ENSG00000074590	3910.07984246919	0.436978547062953	0.248012069276334	1.7619245238266	0.078082050527374	0.313876672389637	NUAK1
ENSG00000074603	1035.43937813036	-0.09460132222286	0.104399113664281	-0.906150626211943	0.36485613217994	0.608290220371149	DPP8
ENSG00000074621	726.957882289749	-0.813191647394157	0.299935611768068	-2.71122072701049	0.00670359848935168	0.12689247324091	SLC24A1
ENSG00000074657	2162.9356330658	0.0144321211895161	0.109984871629911	0.131219148375959	0.895601948714806	0.950388267319775	ZNF532
ENSG00000074660	3498.8602662555	0.222428057747268	0.179819392711766	1.23695255774665	0.216104696146729	0.47438738479903	SCARF1
ENSG00000074695	3016.71859906539	0.272518832267511	0.159451022756874	1.70910683140013	0.0874311624081401	0.327216907753225	LMAN1
ENSG00000074696	2207.51131121569	-0.28368481135399	0.179447666180525	-1.58087768647045	0.113906007175792	0.36216208901596	HACD3
ENSG00000074706	15.0979443033381	1.36390281667523	0.942814931969295	1.446628357727	0.148001039477228	0.402468098384971	IPCEF1
ENSG00000074755	2200.28939123549	-0.0466293902815892	0.0904834679142446	-0.515336020562144	0.606318232243736	0.791885099370777	ZZEF1
ENSG00000074771	0.338130620029043	-1.87098820990163	4.03478272153555	-0.463714737330286	0.642852137120564	NA	NOX3
ENSG00000074800	26769.3546838952	-0.201680935346879	0.0963615881949815	-2.09295985179063	0.0363527386434098	0.249067963137675	ENO1
ENSG00000074803	0.339050400406606	1.89981898190275	4.0364523451211	0.470665529892625	0.637879603693909	NA	SLC12A1
ENSG00000074842	3061.44437693949	0.178288283214619	0.142591534744349	1.25034269063918	0.211174389880869	0.469625529199239	MYDGF
ENSG00000074855	556.046948284563	0.27553176951589	0.230588008331058	1.19490936024871	0.232122445389315	0.490834427704334	ANO8
ENSG00000074935	118.933772937887	-0.161075466473528	0.192260152908578	-0.837799533791703	0.402143300640546	0.640620740050066	TUBE1
ENSG00000074964	358.36202159776	-0.156759295965095	0.134014451968	-1.1697193374527	0.242113933597861	0.499638641992383	ARHGEF10L
ENSG00000074966	9.64350909276037	-3.77957665383367	1.44512399437301	-2.6153995564052	0.00891231301980954	0.144866789297176	TXK
ENSG00000075035	0	NA	NA	NA	NA	NA	WSCD2
ENSG00000075043	0	NA	NA	NA	NA	NA	KCNQ2
ENSG00000075073	38.7965998346962	-0.346672106844785	0.435558962614426	-0.795924631567444	0.426075843523201	0.66037912608602	TACR2
ENSG00000075089	290.004181261298	-0.176086905513627	0.213616820834702	-0.824311984541159	0.409762310696168	0.646000025287649	ACTR6
ENSG00000075131	78.3964075991978	-0.0117217184006496	0.283241244753322	-0.0413842214641379	0.966989591468616	0.984112905229549	TIPIN
ENSG00000075142	1063.11415845526	-0.400698865815339	0.157979555704847	-2.53639696622494	0.0111999695166557	0.161425878826584	SRI
ENSG00000075151	2187.04876529855	-0.20623377395877	0.110573291978946	-1.86513189819868	0.0621629183960267	0.291807115971521	EIF4G3
ENSG00000075188	309.655523010714	-0.150763965263753	0.128404496367917	-1.17413306798673	0.240341730082764	0.498576974279517	NUP37
ENSG00000075213	1270.49732382093	-0.631397989824815	0.270697935382287	-2.33248173442157	0.019675362717922	0.201776846440759	SEMA3A
ENSG00000075218	780.809070972207	0.293951002993995	0.177554640277175	1.65555235579942	0.0978125054575907	0.341547149508607	GTSE1
ENSG00000075223	1647.84698317104	-4.4987292390354	1.13871146838693	-3.95071918034531	7.79167048354885e-05	0.00941392062719399	SEMA3C
ENSG00000075234	780.171171668607	-0.167327153184268	0.148932057500912	-1.12351333884744	0.261219538708689	0.519917653298567	TTC38
ENSG00000075239	1043.20596009955	-0.107144855388077	0.106066259891714	-1.01016907259164	0.312414293908829	0.565615436115668	ACAT1
ENSG00000075240	661.624104195854	0.409421041627897	0.240678724271428	1.70111023675765	0.0889222890269658	0.329148683533276	GRAMD4
ENSG00000075275	1015.69684432315	1.43481324549721	1.17628637613001	1.21978225253085	NA	NA	CELSR1
ENSG00000075290	1.16609322979273	0.424502300365842	1.98687046499072	0.213653737294758	0.830817090518888	NA	WNT8B
ENSG00000075292	1487.6214572233	-0.0973809506279955	0.0961712506270072	-1.01257860320108	0.311261484308434	0.56445343044441	ZNF638
ENSG00000075303	309.584320021925	0.189103532373565	0.154528830989835	1.22374272271564	0.221049297546306	0.479122202651519	SLC25A40
ENSG00000075336	266.444630305499	0.0775757067775424	0.164203358963079	0.472436783677399	0.636615054174308	0.812046503860581	TIMM21
ENSG00000075340	166.928038200399	-5.36126553216412	1.38729033086681	-3.86455914301247	0.000111290022649677	0.0113790799936656	ADD2
ENSG00000075388	0	NA	NA	NA	NA	NA	FGF4
ENSG00000075391	1699.64908875563	0.126014949907999	0.0869104322304238	1.44994043492844	0.147075130319958	0.401574309745436	RASAL2
ENSG00000075399	366.143370691676	-0.0138152790234856	0.154433780709462	-0.089457623584807	0.928718229987601	0.965749558012254	VPS9D1
ENSG00000075407	327.312112672005	-0.382007966305882	0.194959731423659	-1.95941984283799	0.0500636387256413	0.272872528904029	ZNF37A
ENSG00000075413	1456.03819429962	-0.241198649208908	0.125970156109759	-1.9147285091776	0.0555271358296337	0.282254145793439	MARK3
ENSG00000075415	14605.607323147	0.0696834685052754	0.0766505592670216	0.90910580655419	0.363294277875331	0.606929459581073	SLC25A3
ENSG00000075420	5810.2309712375	0.337121158400554	0.186429693049259	1.80830184766479	0.0705595344726771	0.303989969795645	FNDC3B
ENSG00000075426	3260.50758253232	0.351316544964078	0.208044544783764	1.68866021134669	0.0912845647507607	0.332638028715955	FOSL2
ENSG00000075429	0	NA	NA	NA	NA	NA	CACNG5
ENSG00000075461	0.169525200203303	0.983885793828669	4.0804728567969	0.241120533908171	0.809461698460041	NA	CACNG4
ENSG00000075539	1909.02126222116	0.148693100114525	0.0825368168084622	1.80153664587753	0.0716183367036571	0.304695214998536	FRYL
ENSG00000075568	1629.56831205957	-0.235406991603127	0.161609803001701	-1.45663807040623	0.145216312973494	0.399745510882001	TMEM131
ENSG00000075618	33292.3186363582	0.485838920386995	0.221977891548932	2.18868157092977	0.0286199923716586	0.235555179365461	FSCN1
ENSG00000075624	112373.048488868	-0.250123998738781	0.132023316371245	-1.89454412761031	0.0581528229291821	0.286526303031119	ACTB
ENSG00000075643	259.551300148124	-1.83664890445331	0.488657621066303	-3.75855982854732	0.000170894177797961	0.0143634698893775	MOCOS
ENSG00000075651	1530.92801333792	0.0350374072874307	0.0944242682397118	0.371063582917925	0.710590174399751	0.855529548236057	PLD1
ENSG00000075673	0	NA	NA	NA	NA	NA	ATP12A
ENSG00000075702	320.472731083876	0.163666322697623	0.195798986376571	0.835889530004266	0.403217053053488	0.64151218063117	WDR62
ENSG00000075711	2015.89154953741	-0.960320941755259	0.343281180536885	-2.79747622707815	0.00515035572342259	0.110166322631716	DLG1
ENSG00000075785	5874.25839557984	0.0751954426708371	0.103146577212473	0.729015394431765	0.465992245747413	0.691040700680044	RAB7A
ENSG00000075790	2067.35029568758	0.106198752048132	0.0820872345574997	1.29373041521751	0.1957585556161	0.454943382724256	BCAP29
ENSG00000075826	103.230173683847	0.171739100552628	0.217045548165773	0.791258341873286	0.428793252503221	0.662598686047394	SEC31B
ENSG00000075856	1169.13597367708	-0.00975012848684427	0.111175632158458	-0.0877002297854935	0.930114936986437	0.966706517313041	SART3
ENSG00000075884	0.151510857229359	-0.93966755781382	4.0804728567969	-0.230283986878776	0.81787110288516	NA	ARHGAP15
ENSG00000075886	9.46113357123269	-0.525629792995222	0.655498544579949	-0.801877894835071	0.422623594130313	0.657268089624426	TUBA3D
ENSG00000075891	0	NA	NA	NA	NA	NA	PAX2
ENSG00000075914	185.590229968424	-0.23038045570306	0.162278374254602	-1.41966208844076	0.155706080261296	0.41134232552554	EXOSC7
ENSG00000075945	433.801732040554	-0.534867181757303	0.260495192657691	-2.05327083505974	0.0400463177890317	0.256764637067734	KIFAP3
ENSG00000075975	765.977706219903	-0.34584783274032	0.135222856963266	-2.55761370900684	0.0105393094933478	0.157326661500602	MKRN2
ENSG00000076003	1112.65846461196	-0.315475638559179	0.192006221301266	-1.64304904508372	0.100372786202809	0.344147535357064	MCM6
ENSG00000076043	642.225896798809	-0.408875126003641	0.170076557632576	-2.40406515568684	0.0162138831546141	0.187404860228779	REXO2
ENSG00000076053	424.108089995919	-0.113949357880318	0.136630166791566	-0.833998527237047	0.404281813764908	0.642518041268562	RBM7
ENSG00000076067	6620.20855180239	-0.167437187567571	0.0953144583969636	-1.75668193874881	0.0789720377517731	0.315736496493732	RBMS2
ENSG00000076108	4827.43352061013	0.126057205586584	0.100105483861117	1.25924375693015	0.207942301117446	0.466670684484299	BAZ2A
ENSG00000076201	2762.25445592004	0.123422544820705	0.135709242707028	0.909463072365324	0.363105741751999	0.606745574953502	PTPN23
ENSG00000076242	652.136395649454	0.0948995025298405	0.107863342935505	0.879812362079156	0.378960966650476	0.620092513055344	MLH1
ENSG00000076248	966.50578173883	-0.083413636470417	0.135302979602371	-0.616495192608125	0.537567743806173	0.74220919185452	UNG
ENSG00000076258	7.84142588220579	-0.255783908334897	0.793631234778735	-0.322295667214017	0.747228715228319	0.877907170174425	FMO4
ENSG00000076321	662.166749590993	-0.121513989979283	0.101649445136886	-1.19542206861677	0.231922167607942	0.490834427704334	KLHL20
ENSG00000076344	103.030387528369	-0.470448711808337	0.24725077333369	-1.90271886904644	0.0570772384615381	0.28584828134964	RGS11
ENSG00000076351	26.6286578195823	0.932711940766594	0.780306507697941	1.19531483021753	0.231964047682615	0.490834427704334	SLC46A1
ENSG00000076356	16053.1893030386	0.0540556035172879	0.102028583812838	0.529808427180051	0.596244761758152	0.785160527979379	PLXNA2
ENSG00000076382	537.884124661403	0.270553486106504	0.160585340279826	1.68479567085672	0.092028000455549	0.333786597778401	SPAG5
ENSG00000076513	1620.50123449647	-0.151848404891229	0.146485471711479	-1.03661068307384	0.299917332487897	0.554877562737807	ANKRD13A
ENSG00000076554	517.063400240905	1.67268645201843	1.37694895086257	1.21477738951077	0.224451006736899	0.482882310492122	TPD52
ENSG00000076555	64.7351409552631	0.0446062787396414	0.237446545616022	0.187858191930805	0.850987817170531	0.931788570821273	ACACB
ENSG00000076604	827.452358450735	0.522621038547669	0.294876890974732	1.77233637000212	0.076338737327252	0.311155061376938	TRAF4
ENSG00000076641	105.469276108569	-1.12479087361352	0.368248262907522	-3.05443633252383	0.00225483869014235	0.0682408617280849	PAG1
ENSG00000076650	138.840621601403	-0.497336069443952	0.250365350755643	-1.98644128647559	0.0469843461324201	0.269168556474945	GPATCH1
ENSG00000076662	1.52214841527596	-1.01121485518414	1.77953410690634	-0.568246964899203	0.569867285369341	NA	ICAM3
ENSG00000076685	573.013639272533	0.398176498774017	0.220660771990198	1.80447342399267	0.0711571217282359	0.304410757268926	NT5C2
ENSG00000076706	33034.1122349871	0.699789934743799	0.394603491605508	1.77340026033878	0.0761624059033685	0.310840759581605	MCAM
ENSG00000076716	1.31793311369793	1.51623825801803	2.36840714522034	0.640193245945039	0.522046973226385	NA	GPC4
ENSG00000076770	1.13470881757841	1.33509830716822	2.03487843544782	0.656107158005437	0.51175517916146	NA	MBNL3
ENSG00000076826	9.94760023001986	1.65463544783564	1.1124580277413	1.48736887736355	0.136917412124793	0.39124681790649	CAMSAP3
ENSG00000076864	18.8112515052458	1.35523890832272	1.01860112475704	1.33049029240566	0.183356782702501	0.441650706006336	RAP1GAP
ENSG00000076924	1231.81451533126	-0.2456722572023	0.144627978275557	-1.69864959831095	0.0893852252898608	0.330072232356184	XAB2
ENSG00000076928	2513.88969706981	-0.0996747277368242	0.0810610596206642	-1.2296252751107	0.218837460734137	0.477121031921578	ARHGEF1
ENSG00000076944	455.542558504636	0.502849707989837	0.273345616482067	1.83961138452289	0.0658253117670619	0.298442816322959	STXBP2
ENSG00000076984	858.858923031372	-0.216667287644576	0.124533358428961	-1.73983332962286	0.0818882882099559	0.319314769835342	MAP2K7
ENSG00000077009	0	NA	NA	NA	NA	NA	NMRK2
ENSG00000077044	1958.29240936668	1.08662672214805	0.748414116672188	1.45190570025552	0.146527827367421	0.400921468381374	DGKD
ENSG00000077063	0.374750059678653	2.02616023934476	4.02574946228698	0.503300132888481	0.614753273033213	NA	CTTNBP2
ENSG00000077080	0	NA	NA	NA	NA	NA	ACTL6B
ENSG00000077092	104.230801545114	-4.5119558297483	0.899332036465444	-5.01700778666931	5.24824414556002e-07	0.000543766703344779	RARB
ENSG00000077097	2660.15493113497	-0.397550460608666	0.220876153746215	-1.79987949747373	0.0718796676765683	0.305054626953383	TOP2B
ENSG00000077147	3846.71440733614	0.306838049086728	0.137111396005546	2.23787415215521	0.0252292630589364	0.223337466059789	TM9SF3
ENSG00000077150	2162.71521309205	0.830809101533243	0.42306173564357	1.96380109931095	0.049553162567668	0.271944520620648	NFKB2
ENSG00000077152	242.57304703146	0.0242617989472335	0.152288436617696	0.159314781122484	0.87342087583814	0.941174506208021	UBE2T
ENSG00000077157	170.464020559618	-0.441263353339203	0.206924376432493	-2.13248608475648	0.0329669072304054	0.243009161257493	PPP1R12B
ENSG00000077232	3739.89146559065	0.207602981454242	0.12176123779936	1.70500058316041	0.0881943156602961	0.328056441174009	DNAJC10
ENSG00000077235	2523.12342318232	-0.0712242725110582	0.0834640291284391	-0.853352914480731	0.393463624457259	0.632850190739741	GTF3C1
ENSG00000077238	2309.40595397398	0.323188098017082	0.187839641916997	1.72055320548308	0.0853319310636595	0.32440915424113	IL4R
ENSG00000077254	1448.87150697294	-0.299677696059449	0.194228063077543	-1.54291656576839	0.122851020905493	0.372089901743724	USP33
ENSG00000077264	26.8878788827286	1.53614114640645	1.17133049464728	1.3114498029602	0.189705842268094	0.448113769768761	PAK3
ENSG00000077274	0	NA	NA	NA	NA	NA	CAPN6
ENSG00000077279	0	NA	NA	NA	NA	NA	DCX
ENSG00000077312	1091.89497430156	0.0970584148867006	0.14897787618009	0.651495492991005	0.514726685531949	0.726071971865314	SNRPA
ENSG00000077327	0	NA	NA	NA	NA	NA	SPAG6
ENSG00000077348	179.657380364114	-0.471242504464207	0.248002803248327	-1.90014991077479	0.057413449398288	0.286167576352565	EXOSC5
ENSG00000077380	3524.72481645194	-0.218136875574757	0.139634031200809	-1.56220423988943	0.11823988211552	0.367406023089514	DYNC1I2
ENSG00000077420	0.303021714458718	-1.73382964287432	4.04732377128305	-0.428389163025788	0.668367813226507	NA	APBB1IP
ENSG00000077454	247.801816689517	-0.044253711886151	0.15346438192265	-0.288364709333374	0.773067578750091	0.890605639553797	LRCH4
ENSG00000077458	149.408859887382	0.640753193444707	0.200834810533172	3.19044886563066	0.00142051976238921	0.0507351919754023	FAM76B
ENSG00000077463	532.352091537193	-0.325744321436769	0.143149105745905	-2.27555959738218	0.0228723818343668	0.213858153003919	SIRT6
ENSG00000077498	0.823181993798826	-0.653586095067918	2.69995538034329	-0.24207292454767	0.808723657438193	NA	TYR
ENSG00000077514	335.335004976022	-0.0462748921916166	0.140836972415113	-0.328570626008791	0.742480253435788	0.874534566856806	POLD3
ENSG00000077522	8.42684304372035	-1.27418565108386	1.13214655229051	-1.12545999323673	0.260394161059387	0.519263255271486	ACTN2
ENSG00000077549	4890.97009396451	-0.13709201400941	0.0884355238981222	-1.55019168730588	0.121095514434573	0.369468367195758	CAPZB
ENSG00000077585	559.831031835351	-0.00150699097773756	0.116242118793885	-0.0129642421643199	0.989656321081792	0.995668029045016	GPR137B
ENSG00000077616	3.31069906020778	0.872285052753822	1.17178042240887	0.744409990193073	0.456628476939975	NA	NAALAD2
ENSG00000077684	406.861328027025	-0.160430460575026	0.13339568863375	-1.20266600981012	0.229105592285163	0.487948103935718	JADE1
ENSG00000077713	524.954541284967	-0.0200999077318816	0.136802079903169	-0.14692691621435	0.883189706409279	0.944698652677105	SLC25A43
ENSG00000077721	1551.11494240077	-0.0545304667194457	0.088640796722604	-0.615184753924263	0.538432715169081	0.742939145261406	UBE2A
ENSG00000077782	4214.74519347217	-0.0927636303319961	0.089408908416663	-1.0375211147831	0.299493060511482	0.554623420046709	FGFR1
ENSG00000077800	6.34075095086041	1.2964025887839	0.879783292907617	1.47354763296242	0.140603429850187	0.395569093742338	FKBP6
ENSG00000077935	2.81227761719761	1.67022158466311	1.45439936563807	1.14839267956525	0.250806494348771	NA	SMC1B
ENSG00000077942	494.556324495341	1.4005263115614	1.48945284063495	0.940295841098508	NA	NA	FBLN1
ENSG00000077943	3.40693105443248	-2.52592014274472	1.47128263022109	-1.71681503666305	0.0860129726570168	NA	ITGA8
ENSG00000077984	0.151510857229359	-0.93966755781382	4.0804728567969	-0.230283986878776	0.81787110288516	NA	CST7
ENSG00000078018	424.426441839884	1.40878179198107	1.46830972657524	0.959458189565347	NA	NA	MAP2
ENSG00000078043	449.294153382393	0.264611129495109	0.181191293581205	1.46039649182436	0.144181136399744	0.398955318379323	PIAS2
ENSG00000078053	0.169525200203303	0.983885793828669	4.0804728567969	0.241120533908171	0.809461698460041	NA	AMPH
ENSG00000078061	947.398703870721	-0.00344825860403267	0.0956035529957822	-0.0360683101828318	0.971227890689209	0.985939558723404	ARAF
ENSG00000078070	374.765936121044	0.226351606949014	0.172959368905777	1.30869815483845	0.190636617001827	0.448654873281647	MCCC1
ENSG00000078081	2073.80971835821	1.22745250826069	0.967146313104308	1.26914872303123	NA	NA	LAMP3
ENSG00000078098	548.335255196254	-10.1889905773632	2.63725644900741	-3.86348114958562	0.000111782523116887	0.0113790799936656	FAP
ENSG00000078114	175.956426409731	-3.39992785895048	0.691365269450253	-4.91770126326126	8.75664082956188e-07	0.000712744475943024	NEBL
ENSG00000078124	827.619231937637	-0.41502280501402	0.169774795505385	-2.44454899078854	0.0145033381633313	0.179559708497934	ACER3
ENSG00000078140	1409.87839134736	0.0474871916119948	0.0921384932224723	0.515389279237885	0.606281022523163	0.791885099370777	UBE2K
ENSG00000078142	819.111768933399	-0.444163139197796	0.245293697516688	-1.81074011967868	0.0701810893818244	0.303679503998297	PIK3C3
ENSG00000078177	256.699352579373	-0.161869303420171	0.190781839570577	-0.848452367293008	0.396186089100654	0.635385032452724	N4BP2
ENSG00000078237	954.417455971756	0.342488017628624	0.133936586198002	2.557090839409	0.0105551649780957	0.157352980622115	TIGAR
ENSG00000078246	1118.82693693875	-0.104549854401973	0.10092562757486	-1.03590987655167	0.300244189502621	0.554963042099774	TULP3
ENSG00000078269	2197.96428647263	-0.493652146149296	0.20419340414468	-2.41757145984755	0.0156244657518623	0.184311489590046	SYNJ2
ENSG00000078295	0	NA	NA	NA	NA	NA	ADCY2
ENSG00000078304	2085.59569384708	-0.383768302472137	0.194835964946685	-1.969699498638	0.0488728204891229	0.271434986141869	PPP2R5C
ENSG00000078319	125.834946679893	-0.154905229316706	0.21088345703995	-0.734553726930606	0.462611328003354	0.68879099539431	NA
ENSG00000078328	0	NA	NA	NA	NA	NA	RBFOX1
ENSG00000078369	12356.7892602922	0.0564311175112898	0.068086180977683	0.828818957106532	0.407206859511362	0.644504562720623	GNB1
ENSG00000078399	130.417442310574	0.386034360941755	0.205619616910775	1.87741990157129	0.0604605659428855	0.289115334443422	HOXA9
ENSG00000078401	9754.65408593064	0.307397451974623	0.146853073628715	2.09323131194249	0.0363285108743142	0.249067963137675	EDN1
ENSG00000078403	819.171831350279	-0.143411410244711	0.121172628783596	-1.18352974334519	0.236599265847781	0.495575462310365	MLLT10
ENSG00000078487	16.3841941446794	-0.64292688321267	0.486058747573147	-1.32273492951778	0.185923543288613	0.443887123700053	ZCWPW1
ENSG00000078549	1.05156644616364	2.29425033364537	2.09856915310395	1.09324504758492	0.274286223203522	NA	ADCYAP1R1
ENSG00000078579	0.169065310014521	-0.93966755781382	4.0804728567969	-0.230283986878776	0.81787110288516	NA	FGF20
ENSG00000078589	0	NA	NA	NA	NA	NA	P2RY10
ENSG00000078596	2320.65837305534	0.926677499619652	0.446083057933459	2.07736537655703	0.0377678492658048	0.251574622130495	ITM2A
ENSG00000078618	2233.32142830359	-0.298352484874545	0.157025729640517	-1.9000229169931	0.0574301122631289	0.286167576352565	NRDC
ENSG00000078668	1861.94383710789	-0.0720570979083944	0.0834194246811913	-0.863792793870001	0.38770172717167	0.627976041648678	VDAC3
ENSG00000078674	2502.70657715236	-0.140921691028369	0.130150193388898	-1.08276205635197	0.278914051396814	0.536369644688603	PCM1
ENSG00000078687	400.099742456752	0.437285817145538	0.241662483175139	1.80948987778391	0.0703749312993363	0.30397530399424	TNRC6C
ENSG00000078699	577.503738687782	0.000849997662597967	0.122103633347291	0.00696128067033334	0.994445746489087	0.997431549024987	CBFA2T2
ENSG00000078725	0.641152334487761	-2.80247014369768	3.39497312136737	-0.825476386266335	0.409101183590592	NA	BRINP1
ENSG00000078747	1532.80028902847	0.0331056135805734	0.106532537091504	0.310755891903129	0.755986203707387	0.882964023890548	ITCH
ENSG00000078795	2.04774384266409	0.00509416813017409	1.50582798213083	0.00338296816809419	0.997300787077503	NA	PKD2L2
ENSG00000078804	1625.29750341955	0.382444348380071	0.253514801245979	1.50856812501845	0.131409184991859	0.384384915055626	TP53INP2
ENSG00000078808	7174.98579730489	0.377468622013655	0.221348559302432	1.70531320919019	0.0881360253241984	0.328056441174009	SDF4
ENSG00000078814	36.5117012481799	-0.0766134187128415	0.357823185493566	-0.214109710658252	0.830461503379306	0.921047558072359	MYH7B
ENSG00000078898	0	NA	NA	NA	NA	NA	BPIFB2
ENSG00000078900	5.34768274828111	0.753634991823836	0.805355723641757	0.935779022487052	0.349386974340371	NA	TP73
ENSG00000078902	2145.24346716821	0.169392124101366	0.13136873199216	1.28944020036271	0.197245093235561	0.455997378680225	TOLLIP
ENSG00000078967	71.9954143709644	-0.259249513877169	0.233468661927531	-1.11042532105504	0.266815791962154	0.525376397083614	UBE2D4
ENSG00000079101	0.292921727103918	1.71743095003979	4.05359115515184	0.423681344345014	0.67179822240626	NA	CLUL1
ENSG00000079102	86.6506380758194	-0.467503968912728	0.339107407870308	-1.37863095309179	0.168008567991317	0.425116319628715	RUNX1T1
ENSG00000079112	0	NA	NA	NA	NA	NA	CDH17
ENSG00000079134	334.942344281998	-0.27197651978688	0.168141616976862	-1.6175443336215	0.105760834003246	0.35106059194252	THOC1
ENSG00000079150	220.613430395966	-0.488085549584092	0.263360391637606	-1.85329899666809	0.0638395149140712	0.294623944838429	FKBP7
ENSG00000079156	407.291396075088	-0.445613265482987	0.264504302957837	-1.68471083645856	0.0920443747547591	0.333786597778401	OSBPL6
ENSG00000079215	0	NA	NA	NA	NA	NA	SLC1A3
ENSG00000079246	5335.44715433262	-0.218959558222329	0.135316707599651	-1.61812655736603	0.105635326226785	0.350957341489027	XRCC5
ENSG00000079257	1620.45711399043	0.373532243858893	0.11930303605758	3.13095337891161	0.00174239818785336	0.0575662688510103	LXN
ENSG00000079263	10.5340026923571	0.20891395514856	0.780067435751951	0.267815249776676	0.78884153176656	0.898007676758914	SP140
ENSG00000079277	442.366233865008	0.374660385280775	0.244224687159768	1.53408072557251	0.125009794440509	0.375539330035444	MKNK1
ENSG00000079308	3430.75395941885	-0.791903061459492	0.313470297575272	-2.52624592372851	0.0115288746707664	0.162606602838567	TNS1
ENSG00000079313	1163.66261943785	0.0148472290625973	0.0958917841302306	0.154833171551312	0.876952839432427	0.942007061319891	REXO1
ENSG00000079332	2010.79855065497	-0.0692411018459817	0.111551325987883	-0.620710701847709	0.53478998675121	0.740290650296049	SAR1A
ENSG00000079335	520.170294240502	1.09825465291408	0.459306587157725	2.39111452703146	0.0167973122435968	0.190137635013566	CDC14A
ENSG00000079337	1448.26149362796	0.308804859125632	0.220762656882746	1.39880930718119	0.161870174571042	0.41770770060757	RAPGEF3
ENSG00000079385	1199.12495311382	0.488468321168798	0.294675969001696	1.6576455922878	0.0973890215174525	0.341363836849018	CEACAM1
ENSG00000079387	395.5128405373	-0.440463827155497	0.194505344158566	-2.26453329115943	0.0235413345831211	0.216890169567525	SENP1
ENSG00000079393	0	NA	NA	NA	NA	NA	DUSP13B
ENSG00000079432	4749.6912359667	0.409493690199614	0.212839769875584	1.92395288925084	0.0543604888679068	0.280256475888961	CIC
ENSG00000079435	125.116456361807	-0.0550544725744579	0.199883546864861	-0.275432737901533	0.782983795162619	0.89495500796797	LIPE
ENSG00000079459	8381.78094387556	0.0983811299485755	0.10624795077622	0.925957905350908	0.354467856700977	0.599165550777228	FDFT1
ENSG00000079462	332.286163477826	-0.161095335259934	0.144775106711817	-1.11272814034669	0.265825205934088	0.524494362052906	PAFAH1B3
ENSG00000079482	296.755404134027	-0.475108108016433	0.21274394010302	-2.23323920665549	0.0255331741247222	0.224230856240107	OPHN1
ENSG00000079557	0	NA	NA	NA	NA	NA	AFM
ENSG00000079616	538.507763908817	-0.0714604839130606	0.129384039089274	-0.552312977829925	0.580733940582086	0.773961598681659	KIF22
ENSG00000079689	0	NA	NA	NA	NA	NA	SCGN
ENSG00000079691	20.5747436880037	-0.204506352253023	0.507157587499631	-0.40324024976393	0.68677149243262	0.842061454885473	CARMIL1
ENSG00000079739	327.618068182853	0.0500728465330442	0.142591676263596	0.351162479081031	0.725466457193191	0.864055756376093	PGM1
ENSG00000079785	2374.28575985997	-0.0594150389199707	0.0959102370687594	-0.619485893642148	0.535596312006205	0.740863486636004	DDX1
ENSG00000079805	4445.55991831226	-0.175234693934828	0.113008493799488	-1.55063294840251	0.120989671500927	0.369418611996413	DNM2
ENSG00000079819	1895.08924767273	-0.313085799799425	0.189254129997001	-1.65431422714202	0.0980636837537548	0.341552719069438	EPB41L2
ENSG00000079841	74.1925884345222	-0.699296826295932	0.296705429040659	-2.35687236515009	0.0184295800742233	0.195697014394619	RIMS1
ENSG00000079931	1.113239358961	-3.59883297267216	2.912154302134	-1.23579748848987	0.216533848787478	NA	MOXD1
ENSG00000079950	2204.22936706771	-0.166879926607977	0.145753061248976	-1.14494971960083	0.25222998625098	0.510166981084411	STX7
ENSG00000079974	357.104927295395	-0.406064410415012	0.211642297916468	-1.91863542596423	0.0550304889540317	0.281058953657232	RABL2B
ENSG00000079999	2075.43934544219	-0.018471922376183	0.0902158755436367	-0.204752459197143	0.837765532056407	0.925543492276243	KEAP1
ENSG00000080007	0	NA	NA	NA	NA	NA	DDX43
ENSG00000080031	56.9414890420298	0.907656526891521	0.981032827987537	0.925205050225956	0.354859257039595	0.599165550777228	PTPRH
ENSG00000080166	0	NA	NA	NA	NA	NA	DCT
ENSG00000080189	963.0111217802	0.154599128959554	0.161630102813516	0.956499601673371	0.338819885517386	0.585748853109736	SLC35C2
ENSG00000080200	577.196106619055	-0.0770095017003336	0.126350445343348	-0.609491335713663	0.542198813990679	0.7450777197766	CRYBG3
ENSG00000080224	0.292921727103918	1.71743095003979	4.05359115515184	0.423681344345014	0.67179822240626	NA	EPHA6
ENSG00000080293	0.472546914662022	-0.773789054947689	3.8451778690556	-0.201236218791028	0.840513872226557	NA	SCTR
ENSG00000080298	192.136125701255	0.0121656685234229	0.165020301732438	0.0737222535391326	0.941231391206269	0.972555465212517	RFX3
ENSG00000080345	1317.22616201232	-0.147001406023224	0.14544171425485	-1.01072382690458	0.312148629744747	0.565333008432195	RIF1
ENSG00000080371	1376.06730453321	0.02540017704576	0.0879911853143596	0.288667290422497	0.772835996012488	0.890405176065941	RAB21
ENSG00000080493	0	NA	NA	NA	NA	NA	SLC4A4
ENSG00000080503	2074.49411508502	0.0713206566883094	0.0930472609164676	0.766499260546068	0.443379291685244	0.674356879023633	SMARCA2
ENSG00000080511	0	NA	NA	NA	NA	NA	RDH8
ENSG00000080546	525.519443621526	0.221462331675794	0.15377056163897	1.44021280351277	0.149807201937863	0.4042989839247	SESN1
ENSG00000080561	713.327180899946	1.04918825284078	0.452637409062216	2.31794419072545	0.020452354359076	0.205517510538281	MID2
ENSG00000080572	0	NA	NA	NA	NA	NA	DNAAF6
ENSG00000080573	43.9261989248715	-3.03016064101066	0.821191065804869	-3.68995811960123	0.000224290974020791	0.0166762495828439	COL5A3
ENSG00000080603	45.1582144515125	0.183382313741814	0.334052171938117	0.548963093632528	0.583030777620189	0.775819220090881	SRCAP
ENSG00000080608	536.681786149285	-0.130808531024313	0.161039781278768	-0.812274644100995	0.41663405654412	0.65219861145478	PUM3
ENSG00000080618	0	NA	NA	NA	NA	NA	CPB2
ENSG00000080644	2.16008483812309	0.683855616813123	1.3535451391119	0.505232959768021	0.613395223108172	NA	CHRNA3
ENSG00000080709	89.6441398212545	-0.742443982032565	0.293535363408209	-2.52931699067575	0.0114284757419833	0.162264826797665	KCNN2
ENSG00000080802	414.401613939001	-0.119058057404439	0.133638923163471	-0.890893570421868	0.372986269947091	0.615006662808153	CNOT4
ENSG00000080815	1381.41339332455	0.0213023156095909	0.0887459911625487	0.240036933843842	0.810301624388247	0.909648273894036	PSEN1
ENSG00000080819	887.606243799996	-0.111018568763887	0.121819248202811	-0.911338482232773	0.362117056190668	0.605772319750659	CPOX
ENSG00000080822	1000.61502986487	0.324370518136737	0.128086632975468	2.53243067290919	0.0113274767074878	0.16175385713878	CLDND1
ENSG00000080823	175.875777196288	-0.289023416697304	0.202767189162019	-1.42539539011099	0.154042939874007	0.409114556955439	MOK
ENSG00000080824	11425.6972261373	-0.35634805963205	0.184187374979884	-1.93470404619734	0.0530266235760476	0.277971390875372	HSP90AA1
ENSG00000080839	292.991529713141	0.0812330265864263	0.157913376217846	0.514415108662885	0.606961798234706	0.79217859477316	RBL1
ENSG00000080845	3661.53236862079	0.232998919752936	0.145043290839039	1.6064094961242	0.108183965776521	0.353638772084951	DLGAP4
ENSG00000080854	0.292921727103918	1.71743095003979	4.05359115515184	0.423681344345014	0.67179822240626	NA	IGSF9B
ENSG00000080910	0	NA	NA	NA	NA	NA	CFHR2
ENSG00000080947	48.8917945494477	-0.547522172547579	0.298015973299755	-1.83722424836893	0.0661767974021568	0.298667819920605	CROCCP3
ENSG00000080986	336.02525845573	0.192674692578213	0.13019726971839	1.47986738120514	0.138908642198493	0.393133896074442	NDC80
ENSG00000081014	426.218715256136	-0.193261723785157	0.185400153887617	-1.04240325443476	0.297224758287778	0.552211557721364	AP4E1
ENSG00000081019	380.673090244331	-0.15496432542866	0.137565597574024	-1.12647586432555	0.259964151039898	0.518620432898868	RSBN1
ENSG00000081026	521.45932115475	0.123417819327473	0.143363086960639	0.860875849871719	0.389306423936931	0.629539411289535	MAGI3
ENSG00000081041	87.9634695908218	0.554718400878113	0.313847428846772	1.76747792045459	0.0771482235360432	0.312488696034361	CXCL2
ENSG00000081051	0	NA	NA	NA	NA	NA	AFP
ENSG00000081052	2.6503110863202	0.436408333239947	1.40268313129061	0.311123962001602	0.755706385473361	NA	COL4A4
ENSG00000081059	126.077396720893	-0.428133341203682	0.25974744997711	-1.64826773560784	0.0992977424834842	0.342927892698108	TCF7
ENSG00000081087	996.145991125389	0.253436552369198	0.163246035858859	1.55248212329221	0.120546906894055	0.369249516399639	OSTM1
ENSG00000081138	0	NA	NA	NA	NA	NA	CDH7
ENSG00000081148	13.9136707566521	0.0798730396683726	0.518890370969455	0.153930471901307	0.877664557332654	0.9423134114933	IMPG2
ENSG00000081154	1981.74558555757	0.186423003755202	0.109514843283054	1.70226243463061	0.0887061834326273	0.328833457558197	PCNP
ENSG00000081177	694.686725705854	-0.00270235321884526	0.102330216839272	-0.0264081646879512	0.978931781942981	0.990071284268407	EXD2
ENSG00000081181	203.173223683083	1.03112282928843	0.454387297766648	2.26925980183973	0.0232525315142806	0.215849459346468	ARG2
ENSG00000081189	1586.83277533329	0.79136547128943	0.373216038150458	2.12039513417266	0.0339727367095449	0.24482216831925	MEF2C
ENSG00000081237	0.297971720781318	0.0221131216150375	4.0804728567969	0.0054192546773601	0.995676081526257	NA	PTPRC
ENSG00000081248	0	NA	NA	NA	NA	NA	CACNA1S
ENSG00000081277	105.691622601527	-0.0239913827701768	0.216372745027806	-0.11087987429791	0.911711605163738	0.957243117394834	PKP1
ENSG00000081307	298.973641402551	-0.513488136426671	0.187590374205043	-2.73728403497617	0.00619487803954585	0.122136338051177	UBA5
ENSG00000081320	323.208806324154	-0.312233164692172	0.216911965841757	-1.43944647535007	0.150024064644967	0.404390553640087	STK17B
ENSG00000081377	453.624188660996	-0.161114780762157	0.138610899236101	-1.16235290045788	0.245092146690563	0.502565638898111	CDC14B
ENSG00000081386	164.872918243721	-0.217380303476372	0.227818768584362	-0.954180837808698	0.339992112550662	0.586696944944877	ZNF510
ENSG00000081479	0.151510857229359	-0.93966755781382	4.0804728567969	-0.230283986878776	0.81787110288516	NA	LRP2
ENSG00000081665	74.4676737590143	0.924478935335617	0.489476808060734	1.88870835167518	0.0589309189261581	0.287225547177131	ZNF506
ENSG00000081692	38.5193371875382	-0.0726382015525534	0.321388758875959	-0.226013510262779	0.82119091251867	0.915752991003462	JMJD4
ENSG00000081721	265.46353736373	-0.0327447042782957	0.194399259079833	-0.168440478802692	0.866236765523625	0.938251266201348	DUSP12
ENSG00000081760	2246.01253885091	0.260250609977478	0.152751625916155	1.70375017887096	0.0884277692414218	0.328356218699057	AACS
ENSG00000081791	1441.93686200559	0.136105568825389	0.146973759594151	0.926053529563553	0.354418162342693	0.599165550777228	DELE1
ENSG00000081800	0	NA	NA	NA	NA	NA	SLC13A1
ENSG00000081803	769.560731967578	0.89873935821547	0.430494645370183	2.08768998146921	0.036825809155731	0.249067963137675	CADPS2
ENSG00000081818	1.53187828996174	-1.7087703763495	1.8173633401935	-0.940246971289494	0.347090893289608	NA	PCDHB4
ENSG00000081842	2.42942816814193	-1.48334756839138	1.33007805561192	-1.11523347230095	0.264750385795788	NA	PCDHA6
ENSG00000081853	55.1947710184611	0.156717795333511	0.277991920582524	0.563749460794087	0.572924651139125	0.767456018178136	PCDHGA2
ENSG00000081870	215.577914775736	-0.231282722812593	0.170329640518025	-1.35785364255564	0.17451012957856	0.432430564642274	IFT25
ENSG00000081913	752.586563901104	-1.09285502775303	0.381367939835724	-2.86561851062726	0.00416195458385322	0.0967889137432934	PHLPP1
ENSG00000081923	4397.33886120542	0.589154144104968	0.278182089420238	2.11787230922317	0.0341858833266653	0.245003087433517	ATP8B1
ENSG00000081985	1.73537126869277	2.12669956449052	1.88862211157047	1.12605880840931	0.26014062792361	NA	IL12RB2
ENSG00000082014	119.702127794987	-0.889463391410022	0.346034404422621	-2.57044785154859	0.0101567117084886	0.155672494124654	SMARCD3
ENSG00000082068	427.864481012447	-0.326767930044833	0.197458742368871	-1.65486686547614	0.0979515068063595	0.341552719069438	WDR70
ENSG00000082074	0.520365878671206	-2.49118688342376	3.99052877156214	-0.624274883363026	0.532447075868473	NA	FYB1
ENSG00000082126	49.5402277900201	-0.428587848055541	0.363029921211637	-1.18058546420939	0.237767440860736	0.496404552823063	MPP4
ENSG00000082146	463.036106113586	-0.0872230902383807	0.116126184062381	-0.7511061432237	0.452588778896312	0.681660057034618	STRADB
ENSG00000082153	7629.22225389701	-0.696521795154016	0.276473790888594	-2.5193049688919	0.0117586762110107	0.164717325727609	BZW1
ENSG00000082175	0	NA	NA	NA	NA	NA	PGR
ENSG00000082196	1.45631510829283	-0.940182131307378	1.68736083354192	-0.557190917685255	0.577396994409345	NA	C1QTNF3
ENSG00000082212	872.873138924866	0.0192281263629484	0.11697616966746	0.164376440240864	0.869434809256531	0.93940900540093	ME2
ENSG00000082213	503.046845833375	0.244140457093261	0.140203915409996	1.7413241019648	0.08162678375558	0.319111659225955	C5orf22
ENSG00000082258	603.412036242248	0.0158524441753634	0.132089148870909	0.120013220698818	0.904472675052765	0.953541193665605	CCNT2
ENSG00000082269	202.264371191533	-0.155482333632799	0.187319856386621	-0.830036583585081	0.406518100014894	0.643743847709434	FAM135A
ENSG00000082293	0	NA	NA	NA	NA	NA	COL19A1
ENSG00000082397	589.122833339771	-4.01431021522998	1.08003693104152	-3.71682680457865	0.000201740637845292	0.0156004708581446	EPB41L3
ENSG00000082438	985.000784983732	0.956170612428231	0.405469557880159	2.35818101222494	0.0183647355776066	0.195697014394619	COBLL1
ENSG00000082458	82.3987729970344	-0.343887562003672	0.304626637213645	-1.1288821133606	0.258947567148856	0.517259639105794	DLG3
ENSG00000082482	7.00001232100989	-6.24905816934758	2.11944338519125	-2.94844307378548	0.00319378954382179	0.0835402849986935	KCNK2
ENSG00000082497	331.397909377885	-4.86548831906985	1.21119434356752	-4.01709960495585	5.89188250249065e-05	0.00790876463871054	SERTAD4
ENSG00000082512	609.956342255693	0.338065087415271	0.151689190272523	2.2286696026784	0.0258358962035123	0.225257229157992	TRAF5
ENSG00000082515	495.519661804866	0.266592877424609	0.137104711426302	1.94444723781729	0.0518415421548639	0.276472709034443	MRPL22
ENSG00000082516	488.908312267649	-0.286373522591316	0.200461179738404	-1.42857346726696	0.153126864700404	0.407802128911959	GEMIN5
ENSG00000082556	0	NA	NA	NA	NA	NA	OPRK1
ENSG00000082641	9833.14706264252	0.313038410728598	0.182532852917035	1.71497024084142	0.0863506831618029	0.325313840462188	NFE2L1
ENSG00000082684	0	NA	NA	NA	NA	NA	SEMA5B
ENSG00000082701	2498.43982804781	-0.248212956224873	0.157067688151926	-1.58029292431416	0.114039799517475	0.362363981824071	GSK3B
ENSG00000082781	7397.39673349965	-0.404013997606968	0.205106957532343	-1.96977227134414	0.0488644758451818	0.271434986141869	ITGB5
ENSG00000082805	2762.89541169835	0.0218634333518761	0.0777897322310107	0.281058087292918	0.778665847392008	0.89319591528834	ERC1
ENSG00000082898	3801.16089743018	-0.0101547539973964	0.0780463961449357	-0.130111760426945	0.896478005742338	0.950529020096958	XPO1
ENSG00000082929	1.78873572384295	-0.287171407562765	1.36792784167742	-0.209931692895892	0.833720986002564	NA	LINC01587
ENSG00000082996	557.912010464845	0.0696890165873539	0.108440025667634	0.64265031438621	0.520451027491104	0.729342100493825	RNF13
ENSG00000083067	1.13900354421617	-0.438913989089713	2.04509105280603	-0.214618311731151	0.830064915904197	NA	TRPM3
ENSG00000083093	192.515437131298	-0.0309402010885153	0.163451064113088	-0.189293359797943	0.849862899359734	0.931307336043874	PALB2
ENSG00000083097	244.07465922617	-0.318856591543862	0.226401647641815	-1.40836692164148	0.159022448788885	0.414544160713159	DOP1A
ENSG00000083099	628.053504403853	-0.199631720915503	0.138255202917113	-1.44393640675633	0.148756864479975	0.403048392306443	LYRM2
ENSG00000083123	365.750839163761	-0.134785847791763	0.181484519743478	-0.742685095027822	0.457672355742026	0.685402970802597	BCKDHB
ENSG00000083168	1578.18288633102	0.105496662423572	0.0969541554121452	1.08810872494441	0.276547112442468	0.534387360722313	KAT6A
ENSG00000083223	628.002605108985	-0.284121639771166	0.169676252199492	-1.67449266522647	0.0940338147260831	0.336286023488482	TUT7
ENSG00000083290	730.721908428005	-0.235226980364766	0.139350311921632	-1.68802622054447	0.0914061957320877	0.332845965857484	ULK2
ENSG00000083307	0	NA	NA	NA	NA	NA	GRHL2
ENSG00000083312	8566.1836493853	0.291299606742791	0.138758276998405	2.09933139156909	0.0357876980376073	0.248675840920534	TNPO1
ENSG00000083444	9189.39624172221	0.0757690292317803	0.0989492785428449	0.765736045250419	0.443833374989014	0.674782062937977	PLOD1
ENSG00000083454	23.2373046225289	-1.24169590736628	0.629761011336278	-1.97169384102002	0.0486445671645365	0.271290382690067	P2RX5
ENSG00000083457	192.706700469988	-0.0956766227946012	0.198272877020946	-0.482550231943696	0.629415123611081	0.807256998394872	ITGAE
ENSG00000083520	672.24394462731	0.343863291042467	0.148607507323984	2.31390255603171	0.0206730678849929	0.205600639769399	DIS3
ENSG00000083535	155.604297519148	0.123430542473561	0.24583358999872	0.502089818052138	0.615604342098119	0.79863715587869	PIBF1
ENSG00000083544	122.269856679805	0.0718082620166853	0.22196082101557	0.323517734743143	0.746303178679427	0.877219628963847	TDRD3
ENSG00000083622	0	NA	NA	NA	NA	NA	NA
ENSG00000083635	62.3472318310291	-0.0941405249777612	0.308942212034306	-0.304718880459454	0.760580268548999	0.88453322246371	NUFIP1
ENSG00000083642	613.420659516228	-0.204974235214957	0.182613343529483	-1.12244938542437	0.26167141659642	0.520343799741095	PDS5B
ENSG00000083720	671.547085371838	0.213249267562928	0.178607598164841	1.19395406328747	0.232495937675981	0.490834427704334	OXCT1
ENSG00000083750	281.3913569207	-0.307832409128253	0.168097094877177	-1.83127738973226	0.0670591506616748	0.299411372822207	RRAGB
ENSG00000083782	0.315986063755262	1.81076461819138	4.04455982582879	0.447703754220109	0.654367011881563	NA	EPYC
ENSG00000083799	855.224713707746	0.119317595151537	0.0991841404920306	1.2029906652377	0.228979932889005	0.487948103935718	CYLD
ENSG00000083807	35.1769622013894	0.173012414636248	0.468814204280424	0.369042603779043	0.712095969358775	0.856325459523886	SLC27A5
ENSG00000083812	200.891369142064	-0.0208418753678199	0.164307472494377	-0.126846789445521	0.899061662190005	0.951061960076235	ZNF324
ENSG00000083814	34.6688039515699	0.342969131434583	0.427243186160782	0.802749212963494	0.422119701972845	0.656883905464521	ZNF671
ENSG00000083817	37.2292998666087	-0.175056527098703	0.389882710433225	-0.448997922744986	0.653433155129016	0.822709740622831	ZNF416
ENSG00000083828	105.334274628696	0.149517336092524	0.258348773784577	0.578742193749287	0.562763141128314	0.760430928575743	ZNF586
ENSG00000083838	72.688321410232	-0.1457497391127	0.234884826774321	-0.620515769853183	0.5349182749138	0.740335700871838	ZNF446
ENSG00000083844	392.027317270955	-0.0967691372680765	0.123199626894898	-0.785466155271966	0.432180306352187	0.66479084210565	ZNF264
ENSG00000083845	10439.9856404595	0.173928414388506	0.158310525276982	1.09865351077699	0.2719192276176	0.529559357147234	RPS5
ENSG00000083857	1342.4727493779	-6.20371757159227	1.42523277935018	-4.35277497225456	1.34425109554139e-05	0.00319828356808423	FAT1
ENSG00000083896	1010.59499321118	-0.0625640618214037	0.0999017236636741	-0.626256079745229	0.531146989132524	0.738088614155313	YTHDC1
ENSG00000083937	624.224500923637	-0.103605398494145	0.163960388131526	-0.631892859457218	0.527456889595043	0.734922736104488	CHMP2B
ENSG00000084070	314.818841848774	-0.346394693632932	0.183772782498823	-1.88490748696778	0.0594423291223952	0.288000414991685	SMAP2
ENSG00000084072	586.970595190685	-0.189515665031406	0.111855924676431	-1.69428365622674	0.0902113947433885	0.331508928736565	PPIE
ENSG00000084073	1111.00298245711	-0.047228832076491	0.117893251425853	-0.400606748098679	0.688709676617989	0.843301278614188	ZMPSTE24
ENSG00000084090	2301.01348614349	0.0420028315620176	0.0800616551946096	0.524631066643818	0.599839685891523	0.787489566116177	STARD7
ENSG00000084092	936.493375793516	0.122346725675104	0.152358943371625	0.803016370208628	0.421965272782568	0.656883905464521	NOA1
ENSG00000084093	1305.26749597711	-0.214339403464332	0.128307803841045	-1.67050948615619	0.0948186041658403	0.337156055053796	REST
ENSG00000084110	1.49599903049692	1.83757989911243	1.67909232523994	1.09438883823726	0.273784477178835	NA	HAL
ENSG00000084112	3201.09725836024	0.583814361348912	0.287006422814	2.034150858454	0.0419363874884797	0.2604603343411	SSH1
ENSG00000084207	7175.10546219744	0.220511832731076	0.160033433592669	1.37791102634429	0.168230760169185	0.425413929037963	GSTP1
ENSG00000084234	58095.9429956785	0.0835169373371163	0.0923844682247287	0.904014916597866	0.365987491858588	0.609322484830774	APLP2
ENSG00000084444	227.190929764359	0.195211047141391	0.204231530275207	0.955832073913072	0.339157081080816	0.586040699320092	FAM234B
ENSG00000084453	1.38223661799932	0.199884086993593	2.39506780591337	0.0834565461988524	0.933488527915857	NA	SLCO1A2
ENSG00000084463	1412.3631984572	0.0582696820495925	0.0936685736426115	0.62208358453197	0.533886908368995	0.739976752230724	WBP11
ENSG00000084623	3804.88896990488	-0.152581548861512	0.10596187688019	-1.43996646108896	0.149876888124171	0.4042989839247	EIF3I
ENSG00000084628	2.47759667924692	0.119520342276773	1.43836473409601	0.0830946000298665	0.933776319550569	NA	NKAIN1
ENSG00000084636	66.1908726198348	-1.32323033021345	0.430738476132533	-3.07200401992023	0.0021262686168383	0.0657994627634695	COL16A1
ENSG00000084652	2469.20006266582	0.141832914947929	0.12132023194134	1.16907883110961	0.242371871939148	0.499812532326542	TXLNA
ENSG00000084674	34.580528792857	-0.346004212071888	0.33523080861864	-1.03213727132551	0.302007815855211	0.556216609765492	APOB
ENSG00000084676	482.605194164518	-0.210912466392656	0.137334740836299	-1.53575464669978	0.124598566858947	0.374886544061014	NCOA1
ENSG00000084693	418.165816092999	-0.273764668882888	0.189941486688931	-1.44131055123957	0.149496967756968	0.403784024260151	AGBL5
ENSG00000084710	73.3580585640979	-0.510333048996792	0.369869006993963	-1.37976699681983	0.16765839724535	0.4249386068523	EFR3B
ENSG00000084731	2513.5857616606	-0.0699539462236675	0.0933870609739049	-0.749075358985917	0.453811785855849	0.682188937791073	KIF3C
ENSG00000084733	3359.84165605754	-0.189910545505296	0.133480292589797	-1.4227609321244	0.154805470278382	0.410364517973119	RAB10
ENSG00000084734	2.19528481818393	-0.771379050381892	1.87968095257635	-0.410377649102958	0.681528939465611	NA	GCKR
ENSG00000084754	5839.99806688701	0.149285892673525	0.108175171069009	1.38003842469813	0.167574814310806	0.424913019071423	HADHA
ENSG00000084764	126.848763235318	0.0546724879638054	0.204758711953608	0.267009337195833	0.789461971969598	0.898334273281902	MAPRE3
ENSG00000084774	2208.0698322894	-0.0288611532072904	0.089703755762113	-0.321738515428806	0.747650796904129	0.878202914637883	CAD
ENSG00000085063	21792.5522359654	-0.581006676269524	0.219155905661337	-2.65111120102489	0.00802274223657284	0.13739945591207	CD59
ENSG00000085117	769.68726548403	-0.386948807748138	0.162055183175954	-2.3877595283577	0.01695142936709	0.190518790088697	CD82
ENSG00000085185	958.107241084454	0.257562079322391	0.157830939985939	1.63188586056281	0.102703533198585	0.347264551267823	BCORL1
ENSG00000085224	2262.4648984682	-0.146345695058317	0.136584297281448	-1.07146793570827	0.283959080561086	0.540217392161053	ATRX
ENSG00000085231	111.868306017308	-0.0699148456341195	0.25560909343268	-0.273522528855308	0.784451576851026	0.895911944169641	AK6
ENSG00000085265	0	NA	NA	NA	NA	NA	FCN1
ENSG00000085274	168.382685677255	-0.200584402451421	0.249131680430097	-0.805134064463962	0.420742320321577	0.656322370765906	MYNN
ENSG00000085276	1695.10355422114	-0.299269634572403	0.174328972327139	-1.71669476724044	0.0860349567548532	0.324995262875868	MECOM
ENSG00000085365	1216.64185756987	-0.147683712209411	0.16719106353857	-0.883323002340622	0.377061779127405	0.61843890276862	SCAMP1
ENSG00000085377	886.857666666434	-0.194637694582644	0.145149184116333	-1.34094928447305	0.179936919202062	0.438431456666125	PREP
ENSG00000085382	392.29367486104	-0.684350923511245	0.33573047003994	-2.03839384441284	0.0415105614089562	0.259833179859841	HACE1
ENSG00000085415	441.286717113209	0.19292489946167	0.141871346952681	1.35985809400975	0.173874834318678	0.431478548257117	SEH1L
ENSG00000085433	795.893531695942	-0.246763568407176	0.130172121863855	-1.89567139932821	0.0580035094996669	0.286526303031119	WDR47
ENSG00000085449	3014.01565198588	0.122212990601917	0.0963020574084232	1.26905897849725	0.204420029562279	0.463233939162017	WDFY1
ENSG00000085465	22.0651108736257	0.0637366080387543	0.616200264123153	0.103434892436229	0.91761782049147	0.960562615717225	OVGP1
ENSG00000085491	1224.57384076597	0.0437553580494086	0.108962520962566	0.401563378516552	0.688005385965223	0.842963178112456	SLC25A24
ENSG00000085511	492.609671012603	-0.130926176920467	0.15869552181692	-0.825014943216298	0.409363106988182	0.645802351277388	MAP3K4
ENSG00000085514	3.67003921284375	0.594868367676662	1.19396745429822	0.498228293857731	0.618323142122345	NA	PILRA
ENSG00000085552	1.72260704000896	-0.266496141269388	1.77618228127279	-0.150038734244337	0.880734055630722	NA	IGSF9
ENSG00000085563	3.18173233999859	-0.911070231706733	1.16999069420832	-0.778698699243259	0.436157222532269	NA	ABCB1
ENSG00000085644	270.639458654972	0.0380840840462674	0.146664483987269	0.259668073761971	0.795119821499803	0.901438900336813	ZNF213
ENSG00000085662	1607.63194048072	-0.276038549018739	0.171180489192545	-1.61255847743401	0.106840465669788	0.352375304240407	AKR1B1
ENSG00000085719	2561.70390045575	-0.0669385634721124	0.0988180804301365	-0.67739186169921	0.498157360514354	0.714424244583306	CPNE3
ENSG00000085721	831.506342037492	-0.123854105983507	0.100281837239861	-1.23506020025605	0.216808100227776	0.475063018935338	RRN3
ENSG00000085733	7820.72496907671	0.135542044766511	0.120772064022285	1.12229633453561	0.261736464156869	0.520343799741095	CTTN
ENSG00000085741	2.83541668966712	1.22505029723147	1.32560552344142	0.924143929372819	0.355411384110983	NA	WNT11
ENSG00000085760	387.858378609446	-0.171599124700785	0.159237414196633	-1.07763069104405	0.281198600082659	0.53765465185721	MTIF2
ENSG00000085788	1113.11310514964	-0.0215507560688091	0.103396037777026	-0.208429225453333	0.834893838769616	0.924018318615616	DDHD2
ENSG00000085831	29.9470747820875	1.47162216815787	0.680805426191252	2.16158995146502	0.0306497966860283	0.237757116245601	TTC39A
ENSG00000085832	1656.57569142193	-0.165262208361951	0.11959676196491	-1.38182845126225	0.167024380933111	0.424307553591941	EPS15
ENSG00000085840	164.236515006671	0.526560520526119	0.278259167824271	1.89233844348539	0.0584459019361354	0.286526303031119	ORC1
ENSG00000085871	745.979225555147	0.22823455592198	0.142183460886401	1.60521170675632	0.108447222013061	0.35409628241037	MGST2
ENSG00000085872	782.371375489123	-0.158358463209791	0.106645726760683	-1.48490209612574	0.137569760703194	0.39218290756805	CHERP
ENSG00000085978	697.202074148548	-0.288029252109241	0.136628924130302	-2.10811329989358	0.0350211902843673	0.24700930776159	ATG16L1
ENSG00000085982	896.84718201259	-0.18451637699658	0.185531858938467	-0.994526643845985	0.31996654060381	0.572850492062738	USP40
ENSG00000085998	1515.84854399602	-0.227073769643707	0.123657099787081	-1.83631809281226	0.0663106254230424	0.298667819920605	POMGNT1
ENSG00000085999	101.872951790003	0.606203906841919	0.258484219779397	2.34522597688665	0.0190155506185204	0.198359045449157	RAD54L
ENSG00000086015	1624.93078869153	-0.457315689183426	0.172140935827554	-2.65663531445856	0.00789247698792212	0.13652925796221	MAST2
ENSG00000086061	3685.54259165116	-0.0913382660870918	0.124780494770612	-0.731991536457699	0.464173733612739	0.689785675499398	DNAJA1
ENSG00000086062	2746.76319891563	0.245042448929415	0.168294551710602	1.45603316589112	0.145383451432944	0.399864672791972	B4GALT1
ENSG00000086065	1209.577343169	-0.00755970453903352	0.111762450003629	-0.0676408269395317	0.946071554606549	0.974778389613626	CHMP5
ENSG00000086102	506.490920440131	-0.130745499169258	0.121919907635613	-1.07238843684185	0.283545599436086	0.540050840420458	NFX1
ENSG00000086159	0	NA	NA	NA	NA	NA	AQP6
ENSG00000086189	794.529567216214	-0.0792557228548317	0.120086252764712	-0.65998997412401	0.509260263245371	0.72230578721967	DIMT1
ENSG00000086200	1225.38908328426	0.373277430495619	0.199932231228202	1.86701978066538	0.0618988255875357	0.291760237034818	IPO11
ENSG00000086205	0	NA	NA	NA	NA	NA	FOLH1
ENSG00000086232	2106.68361257249	-0.0784618232436595	0.0777394127668857	-1.00929271846882	0.312834271210567	0.566007117570226	EIF2AK1
ENSG00000086288	0	NA	NA	NA	NA	NA	NME8
ENSG00000086289	1.30562877520291	-0.663961443958753	1.99890179851753	-0.332163112990931	0.73976609550897	NA	EPDR1
ENSG00000086300	40.8131615310897	2.0647286854357	1.14481183020635	1.80355289048991	0.0713014269118302	0.304690955289156	SNX10
ENSG00000086475	990.212892388643	-0.0902400580949216	0.136573276740929	-0.660744621849423	0.508776102388043	0.722067085263023	SEPHS1
ENSG00000086504	1194.55994844847	-0.0388076330324137	0.101892523488645	-0.380868308131935	0.703300969694889	0.851260037280383	MRPL28
ENSG00000086506	33.6546094108118	1.2263803114389	0.806218099382698	1.52115204605046	0.128221686167665	0.37972889903373	HBQ1
ENSG00000086544	514.129427370157	0.0962118057340626	0.185309386330007	0.519195533693714	0.603624393295715	0.789909675839749	ITPKC
ENSG00000086548	1.62043528900457	-4.13803994804312	2.67252057024501	-1.54836598607125	0.121534205663785	NA	CEACAM6
ENSG00000086570	2.15593606185312	-1.63805129356314	1.44474931672562	-1.13379620574981	0.256880042939794	NA	FAT2
ENSG00000086589	714.408765759447	-0.100688447919187	0.119406425517597	-0.84324145440857	0.399093418376897	0.638194572970605	RBM22
ENSG00000086598	4649.0443513893	0.167730911929079	0.0873254671704147	1.92075596460026	0.0547624804321113	0.28061688531564	TMED2
ENSG00000086619	195.853824265858	0.200725248138784	0.180236052649592	1.11367978375018	0.265416585163648	0.524156236694652	ERO1B
ENSG00000086666	1264.05842729943	0.0342276030965117	0.0912206255211035	0.375217807387139	0.707498487698183	0.853468339489267	ZFAND6
ENSG00000086696	1028.35093217164	-0.227538100544409	0.123231677040436	-1.84642541600523	0.0648304596593096	0.296608250181323	HSD17B2
ENSG00000086712	201.697568520423	-0.18063798876808	0.217153665974427	-0.831844067460289	0.405496966349372	0.64312986127904	TXLNG
ENSG00000086717	0.338130620029043	-1.87098820990163	4.03478272153555	-0.463714737330286	0.642852137120564	NA	PPEF1
ENSG00000086730	24.1180858682241	0.571552396154438	0.536258439188042	1.06581520100613	0.286507187946312	0.54273025338242	LAT2
ENSG00000086758	6969.2575584894	-0.194062770166342	0.0921245696706495	-2.10652566259064	0.0351587163583066	0.247037504989192	HUWE1
ENSG00000086827	387.081272617595	-0.132100453246103	0.132779693259066	-0.994884458637529	0.319792462409486	0.572804080514558	ZW10
ENSG00000086848	113.535539784843	-0.143624706936712	0.209725630043305	-0.684821911881045	0.493456306550275	0.711410625598956	ALG9
ENSG00000086967	0.187375029839326	0.983885793828669	4.0804728567969	0.241120533908171	0.809461698460041	NA	MYBPC2
ENSG00000086991	1356.09761278452	-0.0238644995941236	0.137507005355757	-0.173551154956663	0.862218222032206	0.936193554990386	NOX4
ENSG00000087008	534.754366051802	-0.159519332007645	0.14493156395339	-1.10065280230431	0.271047795203863	0.528594470722288	ACOX3
ENSG00000087053	837.641754413543	0.407269675361145	0.154637190813912	2.63371103172229	0.00844573330958966	0.141822310000648	MTMR2
ENSG00000087074	2757.2714220416	0.309391997373748	0.161904258271337	1.91095651638288	0.0560101691888027	0.283713008856122	PPP1R15A
ENSG00000087076	140.201405352045	0.893767621417131	0.660697188442702	1.35276437837399	0.176130916122094	0.4336877185819	HSD17B14
ENSG00000087077	2263.23056960069	-0.182527182907612	0.101023276002323	-1.80678344764244	0.0707960505287931	0.304035990509934	TRIP6
ENSG00000087085	181.931559465514	1.17809647839142	0.72027113924735	1.63562915990563	0.101917223683896	0.346597335519647	ACHE
ENSG00000087086	22577.4316767132	0.184956146683546	0.134465830551299	1.37548807697272	0.16898017963727	0.4261488672391	FTL
ENSG00000087087	1527.74592677652	-0.127441807999033	0.0876034082540445	-1.45475855950102	0.14573611440968	0.400321316047193	SRRT
ENSG00000087088	3936.01093002536	0.218154251766789	0.136844936478803	1.59417116467865	0.110897703085734	0.357784099926734	BAX
ENSG00000087095	1051.32167864397	0.0661394726847973	0.09274361802038	0.713143115359845	0.475757202108588	0.698792395347072	NLK
ENSG00000087111	1684.34302956585	-0.109309292776492	0.0983618883280476	-1.11129721718979	0.266440436836182	0.525158667321386	PIGS
ENSG00000087116	0.654576573973087	1.46733913139743	2.73109698560892	0.537270971748471	0.591080453664337	NA	ADAMTS2
ENSG00000087128	0	NA	NA	NA	NA	NA	TMPRSS11E
ENSG00000087152	2151.56632126064	0.214012753944803	0.149224811873739	1.43416333555765	0.151525657271254	0.40598480417532	ATXN7L3
ENSG00000087157	534.614502868016	0.258399567489808	0.165581513015273	1.56055807670977	0.118628056918916	0.367651883817842	PGS1
ENSG00000087191	1586.94648543178	-0.23434956270345	0.120933379989452	-1.9378401788149	0.0526427241540214	0.277743772863395	PSMC5
ENSG00000087206	754.039303374346	0.31869862003535	0.16026842234002	1.98853033793026	0.0467530671612129	0.268686801801619	UIMC1
ENSG00000087237	91.5470324317158	0.422920895985865	0.293142636137201	1.44271369582664	0.14910113951525	0.403614409697766	CETP
ENSG00000087245	7436.27748578674	-1.87204043094882	0.500517181534708	-3.74021212460416	0.000183865019788047	0.0149944064454114	MMP2
ENSG00000087250	0.319916156442361	0.022113121615038	4.0804728567969	0.00541925467736021	0.995676081526257	NA	MT3
ENSG00000087253	1851.45136279181	-0.372278130554082	0.191421193564166	-1.94481145803373	0.051797674568873	0.276415126710704	LPCAT2
ENSG00000087258	0.319916156442361	0.022113121615038	4.0804728567969	0.00541925467736021	0.995676081526257	NA	GNAO1
ENSG00000087263	553.374099443635	-0.102490355472003	0.121046037111108	-0.846705583413087	0.397159245827435	0.63613692912516	OGFOD1
ENSG00000087266	2431.44920665323	0.197110264014924	0.116356325784882	1.69402275884286	0.0902609584216411	0.331508928736565	SH3BP2
ENSG00000087269	519.281517426254	-0.0958662172911889	0.140638695232876	-0.681648938312812	0.495460962165422	0.712646927633738	NOP14
ENSG00000087274	7503.95119510131	-0.0603982830921801	0.0701859925230828	-0.860546113561282	0.389488075474832	0.629539411289535	ADD1
ENSG00000087299	168.057926642885	0.436258278465911	0.283086563206148	1.54107730697279	0.123297972145827	0.372713670687103	L2HGDH
ENSG00000087301	176.652813122996	0.481915062956535	0.222012429578454	2.17066703819948	0.0299563505476703	0.237546614239362	TXNDC16
ENSG00000087302	1914.89481567519	0.0971141734935073	0.114720292069191	0.846530040517464	0.397257122791361	0.63613692912516	RTRAF
ENSG00000087303	1894.19934870008	1.31130679834218	0.988634591032577	1.32638166845102	NA	NA	NID2
ENSG00000087338	498.467852915993	0.280096543734358	0.111397805685322	2.51438115868796	0.0119241482900121	0.165562884071681	GMCL1
ENSG00000087365	3704.52647564025	-0.103177222423521	0.0782647954458327	-1.31830948813928	0.187400066027075	0.44544169974009	SF3B2
ENSG00000087448	649.770650624013	-0.847486906795598	0.367141942133206	-2.30833584926702	0.020980463996439	0.206664252041356	KLHL42
ENSG00000087460	18605.186102298	0.28284864828511	0.163536318047139	1.72957696285897	0.0837058849244808	0.321563439961389	GNAS
ENSG00000087470	2091.80490875853	-0.0996860541134553	0.106452618291019	-0.936435906545152	0.34904879796372	0.594825306943132	DNM1L
ENSG00000087494	6.47021194450376	-5.14164744341442	1.95293324711472	-2.63278197092028	0.00846886930107539	0.141896058483441	PTHLH
ENSG00000087495	15.9563755702518	1.43858230255809	1.28820105661168	1.11673740304325	0.264106620394271	0.522837798821992	PHACTR3
ENSG00000087502	592.436327861868	-0.113998374426172	0.173970424763193	-0.655274450133384	0.512291067760823	0.724515899672714	ERGIC2
ENSG00000087510	0.47208702447324	-2.36393017854005	3.75370748820292	-0.629758761429698	0.528852430407623	NA	TFAP2C
ENSG00000087586	556.537894957895	0.11007439778184	0.119835698913033	0.918544296735175	0.358333979220574	0.602286163313354	AURKA
ENSG00000087589	1.26914019906624	-3.79115820942724	2.19780444726421	-1.72497521976826	0.0845319383845842	NA	CASS4
ENSG00000087842	808.003324181512	0.787406984227559	0.324784123368428	2.42440109467526	0.0153336594829635	0.183683225332325	PIR
ENSG00000087884	55.0210333321023	0.0604671307649199	0.292518902632188	0.206711874756863	0.836234882982354	0.92479780215404	AAMDC
ENSG00000087903	147.466461178436	-1.07398559722586	0.355935652480578	-3.01735886737128	0.0025498774577236	0.0731479691594682	RFX2
ENSG00000087995	309.398700338852	-0.187065637798007	0.146940215545147	-1.27307311415051	0.202992098398039	0.461115276399189	METTL2A
ENSG00000088002	4.75560014230578	0.872498737112862	1.00125856120215	0.871402024333562	0.383534680870877	NA	SULT2B1
ENSG00000088035	208.982981006526	0.121902799168021	0.155768655789798	0.78258875991408	0.433868644131906	0.66637983727281	ALG6
ENSG00000088038	1043.17813007641	0.0825919627353996	0.118146370964827	0.699064745374088	0.484511569464193	0.705088117226286	CNOT3
ENSG00000088053	0	NA	NA	NA	NA	NA	GP6
ENSG00000088179	615.771720541961	0.16428324695412	0.128519501734485	1.27827485118578	0.201152531955765	0.459094437233752	PTPN4
ENSG00000088205	988.207979150563	-0.188861672012311	0.154504199785486	-1.22237241624841	0.221566825463282	0.479614203265092	DDX18
ENSG00000088247	5827.23193152468	-0.0736208363741175	0.0791113976345665	-0.93059708936238	0.352062020686164	0.59719635295728	KHSRP
ENSG00000088256	2395.36764172485	0.0338210128657074	0.0965426213528962	0.350322089785402	0.726096989111646	0.86444110366525	GNA11
ENSG00000088280	350.43182127632	-0.485616848011941	0.203410087768251	-2.38737839081615	0.0169690157731181	0.190577944031425	ASAP3
ENSG00000088298	1156.2530325892	0.171263439300102	0.140028647562878	1.22306001151084	0.221307030797827	0.479343589816302	EDEM2
ENSG00000088305	109.585600928479	0.396951841721785	0.330030014351757	1.2027749733656	0.229063411962272	0.487948103935718	DNMT3B
ENSG00000088320	5.13304390421458	-3.24898479572198	1.26385306953217	-2.57069818798212	0.0101493735231403	NA	REM1
ENSG00000088325	2027.17756929987	-0.0448318340268871	0.0995015864206403	-0.450564012490834	0.652303808782079	0.822224990041149	TPX2
ENSG00000088340	63.6145462808438	0.190784165475418	0.36638769768868	0.520716625255052	0.602564191117283	0.789114676571157	FER1L4
ENSG00000088356	380.625282088157	0.380108320512611	0.204629886237456	1.85754059439552	0.0632342813321636	0.293485552871026	PDRG1
ENSG00000088367	1409.19923850237	0.286420926074673	0.158535385479202	1.80666874596428	0.0708139436027665	0.304035990509934	EPB41L1
ENSG00000088386	0.827112086485925	-1.91538473670628	2.6390261615687	-0.72579225041397	0.467966138420607	NA	SLC15A1
ENSG00000088387	5205.28904980596	0.321427755496322	0.182467396485623	1.76156267742686	0.0781432144926426	0.313973710607617	DOCK9
ENSG00000088448	341.207570216908	0.406685409859895	0.161097242541568	2.52447157656941	0.0115872374754519	0.163202757338674	ANKRD10
ENSG00000088451	53.4712405720563	0.246236636144077	0.306391270619692	0.803667270435123	0.421589161159383	0.656782147409073	TGDS
ENSG00000088538	23.7404157984121	-1.27642541871631	0.641781092982328	-1.98887974836532	0.0467144775905078	0.268686801801619	DOCK3
ENSG00000088543	55.7241650177799	-0.230965167116768	0.29657211516875	-0.778782479213691	0.43610786037136	0.668424981233209	C3orf18
ENSG00000088682	404.308039590252	0.0261565606337385	0.153715529392562	0.170162121791477	0.864882639665254	0.937441128569046	COQ9
ENSG00000088726	0.360830322729729	0.0221131216150379	4.0804728567969	0.00541925467736018	0.995676081526257	NA	TMEM40
ENSG00000088727	83.5788200732694	0.145561236622006	0.231594733228317	0.628517041786544	0.529665286321211	0.736492865757735	KIF9
ENSG00000088756	12.5993929315399	0.975490765683712	0.836114966806847	1.16669453892106	0.243333749014339	0.500829089864877	ARHGAP28
ENSG00000088766	584.718869338548	-0.112609954815945	0.121896120754928	-0.923819019986266	0.355580550722592	0.599757273104931	CRLS1
ENSG00000088782	0	NA	NA	NA	NA	NA	DEFB127
ENSG00000088808	941.294858350451	0.552008962123001	0.277762629294124	1.98734064235285	0.046884660684302	0.268932432130712	PPP1R13B
ENSG00000088812	2444.78899045482	-0.0929120311643122	0.0844040100608205	-1.10080114792367	0.270983212054701	0.528567763013607	ATRN
ENSG00000088826	678.429531413219	-0.0877537828790158	0.139351489908397	-0.629729778538437	0.5288713959813	0.735889625256853	SMOX
ENSG00000088827	0.321036057432662	0.0221131216150373	4.0804728567969	0.00541925467736004	0.995676081526257	NA	SIGLEC1
ENSG00000088832	26084.5504687814	-0.211939582807216	0.131791821922401	-1.60813910693188	0.107804715935111	0.353394382571204	FKBP1A
ENSG00000088833	1561.20785577732	-0.226649360378934	0.142950131052614	-1.58551348438788	0.112849715663861	0.360422702529348	NSFL1C
ENSG00000088836	654.880630912857	0.474858537492441	0.221818953301984	2.14074825628615	0.0322943447263574	0.241155017476155	SLC4A11
ENSG00000088854	1337.66536817518	-0.04155037828627	0.0906988937373478	-0.458113396692516	0.646870974685619	0.818981549202873	DNAAF9
ENSG00000088876	117.842735572796	-0.103552598348151	0.198915098558758	-0.52058691923561	0.602654563616925	0.789166200367125	ZNF343
ENSG00000088881	23.8730041295939	0.581143564464417	0.534570388182392	1.08712262652703	0.276982619451387	0.534587580100034	EBF4
ENSG00000088882	5.69758242031915	0.936041618899858	0.821332669891236	1.13966198254821	0.254427151595585	NA	CPXM1
ENSG00000088888	4083.09847053323	0.118022508483577	0.0755949405786956	1.56124877644046	0.118465064431781	0.367588728217797	MAVS
ENSG00000088899	861.314633483863	0.208132170575209	0.180853087160357	1.15083559724178	0.249799877062915	0.507508552125325	LZTS3
ENSG00000088926	0	NA	NA	NA	NA	NA	F11
ENSG00000088930	1897.66256288564	-0.287381130841915	0.156528179907873	-1.83597056460413	0.0663620101762129	0.298732977616726	XRN2
ENSG00000088970	81.1834429636832	-0.972617737600895	0.486101234772377	-2.000854283072	0.0454080955304045	0.265555628334198	KIZ
ENSG00000088986	3390.60272502833	0.0327125972246666	0.0775520232433093	0.421814878021107	0.673160145202792	0.833566599125868	DYNLL1
ENSG00000088992	3.68254316790686	1.12348556184025	1.33797771146697	0.839689295428135	0.401082617460978	NA	TESC
ENSG00000089006	965.838005233454	-0.0796443745349075	0.104047905980391	-0.765458696976728	0.443998452149003	0.674834011054971	SNX5
ENSG00000089009	16687.1058134477	0.205356637106028	0.135440905852814	1.5162083848523	0.129466668537704	0.381299186618852	RPL6
ENSG00000089012	0.548205352569055	1.06096280941415	3.73562536966905	0.28401210089976	0.776401107162426	NA	SIRPG
ENSG00000089022	457.255157607586	-0.164355230337944	0.180013443946617	-0.913016421077322	0.361233905170346	0.60532807825241	MAPKAPK5
ENSG00000089041	327.669632376255	1.20664359236194	1.25679616293549	0.960094904764498	NA	NA	P2RX7
ENSG00000089048	290.882636132596	-0.185366720995628	0.171506283759949	-1.08081591491469	0.279779007632126	0.536688458574898	ESF1
ENSG00000089050	589.201305646475	-0.285117628041557	0.232526149919074	-1.22617446743425	0.220133027381663	0.478300279372182	RBBP9
ENSG00000089053	3049.92686378842	-0.0229687360203275	0.0752493376128475	-0.30523505919082	0.76018713229843	0.88453322246371	ANAPC5
ENSG00000089057	1176.9532946712	0.37273665258021	0.166270421022485	2.24174961660682	0.0249775591793843	0.221616725593332	SLC23A2
ENSG00000089060	2442.66263980369	-0.534073137812014	0.236078244276739	-2.26227172880004	0.0236806200057242	0.217526640483356	SLC8B1
ENSG00000089063	1628.46406873175	-0.119319254545545	0.126081316857885	-0.946367451729881	0.343961200578009	0.589598754925617	TMEM230
ENSG00000089091	35.3636818395376	-1.12459007475232	0.408441491052723	-2.75336884079475	0.00589853999216064	0.118161814739332	DZANK1
ENSG00000089094	1174.58566074614	-0.0538626471969231	0.0979566459189081	-0.549862101663959	0.582413959937181	0.775456524379023	KDM2B
ENSG00000089101	0.454532571688078	-2.31399309215279	4.00134257802153	-0.578304168421626	0.563058780638441	NA	CFAP61
ENSG00000089116	0	NA	NA	NA	NA	NA	LHX5
ENSG00000089123	89.244428756958	-0.24462691702911	0.341559567038851	-0.71620572408468	0.473864329128318	0.697379491172784	TASP1
ENSG00000089127	546.565297107318	-0.386797790425055	0.359333512996687	-1.07643116056537	0.281734472626163	0.537837750791706	OAS1
ENSG00000089154	4856.05163592385	0.00458487154919658	0.114258272176267	0.0401272613515761	0.967991667884648	0.984543975260512	GCN1
ENSG00000089157	49959.358425171	0.18393195332097	0.141079555063356	1.30374633828672	0.192320084375859	0.450095354853611	RPLP0
ENSG00000089159	6734.56474864796	-0.278712612460809	0.137394607777007	-2.0285556832999	0.0425035662871797	0.261003394814575	PXN
ENSG00000089163	13.8805886046323	-0.192601831828244	0.524385980560656	-0.367290200287812	0.713402563103755	0.856980785956158	SIRT4
ENSG00000089169	0	NA	NA	NA	NA	NA	RPH3A
ENSG00000089177	203.293212425822	0.153778957109064	0.165571920478143	0.928774375902489	0.353006026598917	0.598142804079642	KIF16B
ENSG00000089195	173.612637129501	-0.387088795500526	0.235206406435199	-1.6457408680625	0.0998171211411888	0.343878765526506	TRMT6
ENSG00000089199	4.77816826868496	-1.17375444591407	1.09835241210083	-1.06865012812147	0.285227351694197	NA	CHGB
ENSG00000089220	4902.96287580605	-0.137931783949457	0.095411088581688	-1.44565779512476	0.148273207524699	0.402571129629472	PEBP1
ENSG00000089225	0	NA	NA	NA	NA	NA	TBX5
ENSG00000089234	639.09426003094	-0.0783035234860729	0.127728655530248	-0.613045860077415	0.539846016765389	0.743562401966222	BRAP
ENSG00000089248	2947.85565048404	0.45480149537756	0.233169966694962	1.95051490474561	0.0511147786520528	0.274188573974371	ERP29
ENSG00000089250	0	NA	NA	NA	NA	NA	NOS1
ENSG00000089280	3267.7729114327	0.102851797233608	0.0997705516061813	1.03088331755034	0.302595540628916	0.556459703530351	FUS
ENSG00000089289	753.680243043039	-0.0736611379923517	0.119125037199752	-0.618351437480222	0.536343701993002	0.74144590608043	IGBP1
ENSG00000089327	2196.70824068308	-0.177214158408271	0.0999117565394497	-1.77370676431156	0.0761116669796495	0.310735725934604	FXYD5
ENSG00000089335	236.015852589797	-0.15413582690093	0.178684649690117	-0.862613700551446	0.388349895065102	0.628553754807096	ZNF302
ENSG00000089351	3661.62853182475	0.322685088882218	0.219582395568292	1.46953988750824	0.141686411214618	0.396362106505111	GRAMD1A
ENSG00000089356	0	NA	NA	NA	NA	NA	FXYD3
ENSG00000089472	0.476477007349121	-2.37568039516661	3.74601678726145	-0.634188400662071	0.525957876535959	NA	HEPH
ENSG00000089486	1035.92937652183	0.158435308658891	0.145369239055591	1.08988194261857	0.275765151867671	0.533648062125645	CDIP1
ENSG00000089505	72.2755153167038	0.118577190735572	0.258178813590643	0.459283196349268	0.646030813031836	0.818118778540561	CMTM1
ENSG00000089558	8.50397515661435	-0.982422360384529	0.780272939934977	-1.25907526726019	0.208003146853969	0.466739504657084	KCNH4
ENSG00000089597	11639.3236871009	0.18685442563441	0.140974864800274	1.32544497133681	0.185023609561053	0.4429523143274	GANAB
ENSG00000089639	768.116789225419	-0.158368399649142	0.114295881055434	-1.385600234993	0.165869006442699	0.422613306542988	GMIP
ENSG00000089682	193.664304866485	-0.0118910919512567	0.163871692694017	-0.0725634290814329	0.942153529334296	0.972960674424509	RBM41
ENSG00000089685	1631.6228207049	0.468226843421248	0.258640092438378	1.81034130867706	0.070242874803915	0.303691937054108	BIRC5
ENSG00000089692	34.0536591183931	0.0585528141365217	0.443089704440513	0.132146636560775	0.89486830869234	0.949974432892008	LAG3
ENSG00000089693	2865.17082836683	0.0211353622245476	0.0828663909892404	0.255053489988382	0.798681785958161	0.903622343978562	MLF2
ENSG00000089723	105.381277881045	-0.373664631564943	0.28371458611367	-1.31704413468271	0.18782383116478	0.445573791833612	OTUB2
ENSG00000089737	1701.36786813442	-0.387226509009361	0.200576876536783	-1.93056405950339	0.0535369860784588	0.278770871953995	DDX24
ENSG00000089775	140.106845398052	-0.156139529165621	0.214005684773317	-0.72960458658381	0.465631917838747	0.690943943153377	ZBTB25
ENSG00000089818	258.71636330862	-0.128852575527458	0.148265175182784	-0.869068379466764	0.384809730757732	0.625692062432446	NECAP1
ENSG00000089820	158.667665292628	-0.62668826694278	0.237913650711026	-2.63409966208272	0.00843607219853027	0.141822310000648	ARHGAP4
ENSG00000089847	13.531761608394	-0.119558882018959	0.51222444975793	-0.233411119042561	0.815442179856964	0.912306540656004	ANKRD24
ENSG00000089876	1164.19252251003	0.177706967841762	0.10489994860928	1.69406153384942	0.0902535907986524	0.331508928736565	DHX32
ENSG00000089902	1201.21958961888	-0.0914127550521654	0.116307818103593	-0.785955377227919	0.431893629903424	0.664600496164821	RCOR1
ENSG00000089916	970.734722492831	-0.168504822955709	0.110210677482687	-1.52893373677137	0.126280871701403	0.376998506707388	GPATCH2L
ENSG00000090006	4030.64012619417	0.476880983829842	0.25362443649181	1.88026434055869	0.0600720606564666	0.288780265127554	LTBP4
ENSG00000090013	813.146454046873	-0.0280458687090894	0.14700641560658	-0.190779896192735	0.848698039898836	0.930793219419579	BLVRB
ENSG00000090020	3579.0072499064	0.37913427968434	0.212857465036793	1.78116506094257	0.0748854896170279	0.308603726722473	SLC9A1
ENSG00000090054	1289.546918602	-0.1790610983251	0.106574925970404	-1.68014283561243	0.0929295283166178	0.334992999851141	SPTLC1
ENSG00000090060	3317.245330907	-0.11897283705489	0.101770681720196	-1.16902859491488	0.242392110730622	0.499812532326542	PAPOLA
ENSG00000090061	180.846239530447	-0.0356205175567917	0.18281274856256	-0.194847010598947	0.845512718395964	0.929505778720686	CCNK
ENSG00000090097	1165.88084396115	-0.196806919936732	0.118877853399072	-1.65553897811439	0.0978152166293966	0.341547149508607	PCBP4
ENSG00000090104	0	NA	NA	NA	NA	NA	RGS1
ENSG00000090238	948.424651697238	0.220477704138858	0.13017825161415	1.69366005000864	0.0903299000174588	0.331508928736565	YPEL3
ENSG00000090263	266.944060072833	-0.0206130364970004	0.136552939892201	-0.150952711184929	0.880013019336977	0.943512308234459	MRPS33
ENSG00000090266	281.529480545253	0.172213017453321	0.155082149358365	1.1104631846143	0.266799483981794	0.525376397083614	NDUFB2
ENSG00000090273	1827.49696926021	-0.344094947449353	0.177774517438812	-1.93556957660024	0.0529204395169193	0.277743772863395	NUDC
ENSG00000090316	1601.98066905717	-0.0672312504819133	0.085819322736575	-0.783404579971828	0.433389567505021	0.665974727888032	MAEA
ENSG00000090339	1902.67667720655	0.681976302773875	0.34269780711435	1.99002237136089	0.0465884711752747	0.268433134982213	ICAM1
ENSG00000090372	2289.93294321915	0.0859795697308571	0.11150410920957	0.771088799689526	0.440654298921474	0.672527260714556	STRN4
ENSG00000090376	694.274699746849	0.201173660084161	0.127832591435944	1.57372746515091	0.115550469406036	0.364022817144907	IRAK3
ENSG00000090382	0	NA	NA	NA	NA	NA	LYZ
ENSG00000090402	0	NA	NA	NA	NA	NA	SI
ENSG00000090432	760.872290340696	0.144886659531475	0.105174717729704	1.37758068344742	0.168332788244902	0.425578971752068	MUL1
ENSG00000090447	135.417575499306	-0.0328574990667203	0.209621006966512	-0.156747167386565	0.875444112314517	0.941521295665147	TFAP4
ENSG00000090470	565.080764487176	-0.148515786003945	0.120511237411302	-1.2323812218197	0.217806712140501	0.47606130569025	PDCD7
ENSG00000090487	1730.99640770537	-0.0689368120817532	0.112380510217912	-0.613423198987804	0.539596550399583	0.743417430015995	SPG21
ENSG00000090512	0	NA	NA	NA	NA	NA	FETUB
ENSG00000090520	516.444508324182	0.430718081708561	0.215944947728675	1.9945735533009	0.0460894104062923	0.266651976535671	DNAJB11
ENSG00000090530	656.537163615547	-0.180717974433683	0.109933994543075	-1.64387708447065	0.100201594500396	0.344147535357064	P3H2
ENSG00000090534	5.97287566445208	-0.165977816634927	0.821331456899259	-0.202083842327842	0.839851179231018	0.926941085270318	THPO
ENSG00000090539	263.034057705752	-0.575889988263708	0.308961594857256	-1.86395331280503	0.0623282609499487	0.291920552780158	CHRD
ENSG00000090554	0.315986063755262	1.81076461819138	4.04455982582879	0.447703754220109	0.654367011881563	NA	FLT3LG
ENSG00000090565	2218.43565397359	0.0641339179614352	0.103629726506094	0.618875684841873	0.535998257867854	0.741189244920996	RAB11FIP3
ENSG00000090581	901.355004235396	0.264010649075663	0.178837560957183	1.47625950422614	0.139874240879118	0.394988792767275	GNPTG
ENSG00000090612	311.593723472524	-0.0389853973864694	0.200612840316624	-0.19433151599339	0.84591630979794	0.9295257012287	ZNF268
ENSG00000090615	3639.79569533703	0.140171844050987	0.129123579835262	1.08556349064843	0.277672159699158	0.535301232628821	GOLGA3
ENSG00000090621	4416.38580482941	0.186590582072741	0.138851810426207	1.34381094131938	0.179009530499334	0.437136015975398	PABPC4
ENSG00000090659	0	NA	NA	NA	NA	NA	CD209
ENSG00000090661	429.768352887247	0.597843362626692	0.302068840341187	1.97916263707116	0.047797698076376	0.27018594157942	CERS4
ENSG00000090674	844.385111520019	0.331837881720498	0.189113880352442	1.75469870906392	0.0793108569683477	0.315759188954449	MCOLN1
ENSG00000090686	1820.23330150237	-0.0549390181368698	0.101575167202661	-0.540870565610358	0.588596800216717	0.779957770474639	USP48
ENSG00000090776	4036.23505136453	0.0870178637466162	0.0872460562765231	0.997384494616196	0.318577914616317	0.571555388577883	EFNB1
ENSG00000090857	809.875622776824	-0.0132923960301266	0.113308090194364	-0.11731197664108	0.906612834577366	0.954832980573343	PDPR
ENSG00000090861	3119.27291322504	0.193887688615511	0.115200266040605	1.68304896576515	0.0923656127505993	0.334371301776221	AARS1
ENSG00000090863	6875.25733920861	-0.213498091023079	0.115435520876982	-1.84950082436584	0.0643855288773513	0.295200475765059	GLG1
ENSG00000090889	669.96310243653	0.001717410158149	0.108303406127673	0.0158573974684086	0.987348157620167	0.994749255365434	KIF4A
ENSG00000090905	1618.7020978671	-0.157669326902363	0.111955609178607	-1.4083200302258	0.159036327104558	0.414544160713159	TNRC6A
ENSG00000090924	1106.11518782546	-0.184225865062099	0.123583066777853	-1.49070475321068	0.136039027611681	0.389745009635912	PLEKHG2
ENSG00000090932	29.2806875517152	0.0894376373707525	0.355028563139613	0.251916737571286	0.801105422013887	0.904445565151465	DLL3
ENSG00000090971	462.90298848	-0.51662263649442	0.201346563596	-2.56583786317316	0.0102926927327503	0.156488932734162	NAT14
ENSG00000090975	1966.23458257392	0.786124506059517	0.31419082104846	2.50206070131586	0.0123472752839356	0.168313135252419	PITPNM2
ENSG00000090989	1148.27444502409	-0.390299646325729	0.157817234164335	-2.47311168765834	0.0133942276008896	0.174583246153455	EXOC1
ENSG00000091009	238.273229936053	-0.154283283058176	0.194958210027236	-0.791365919068618	0.428730491752521	0.662567907959702	RBM27
ENSG00000091010	0.507951197083207	-0.846171909410814	2.91448343146651	-0.290333408752657	0.771561182525865	NA	POU4F3
ENSG00000091039	3319.02747297968	-0.269685083807167	0.186698179286008	-1.44449766376152	0.148599036428355	0.402889919068113	OSBPL8
ENSG00000091073	349.287497655885	-0.167044895256881	0.155354638262898	-1.07524884435185	0.282263332489107	0.538448555192307	DTX2
ENSG00000091106	4.34156026245106	-1.21560876399407	1.00546891690251	-1.20899686062789	0.22666405147884	NA	NLRC4
ENSG00000091127	370.653652839554	-0.126037586864164	0.128917239249933	-0.977662782708325	0.328241134684153	0.578621810998567	PUS7
ENSG00000091128	14.4349023423847	-2.83032446803489	0.880994005053763	-3.2126489531131	0.00131516931544935	0.0497288348738977	LAMB4
ENSG00000091129	650.447369072489	1.14694231797397	0.51142926393593	2.2426216074285	0.0249212256721169	0.221243831813598	NRCAM
ENSG00000091136	26761.1817656755	-0.274297462004569	0.139488821696733	-1.96644762403203	0.0492469268157607	0.271434986141869	LAMB1
ENSG00000091137	261.392732852936	1.12738249511342	0.540985643582477	2.08394161376954	0.0371654784846008	0.250660324799107	SLC26A4
ENSG00000091138	0.187375029839326	0.983885793828669	4.0804728567969	0.241120533908171	0.809461698460041	NA	SLC26A3
ENSG00000091140	1804.13727065724	0.261355425569842	0.147775542811742	1.76859729693428	0.0769611021816829	0.312307385263639	DLD
ENSG00000091157	510.498947813207	0.343028451721691	0.196325108392841	1.74724697482556	0.0805945065666951	0.317809638181224	WDR7
ENSG00000091164	1198.91502559532	0.0161196183336678	0.0874434271100447	0.184343396255293	0.853744071943591	0.932484286153899	TXNL1
ENSG00000091181	0.507195930043564	-2.45746824901479	3.99248777135345	-0.615523049725388	0.538209351980238	NA	IL5RA
ENSG00000091262	9.02028334068233	0.242920814131096	0.80050246817449	0.303460418660627	0.761539007462931	0.885104520548191	ABCC6
ENSG00000091317	2673.82069391579	-0.184288136516916	0.128119360011792	-1.43840974931466	0.150317828027747	0.404613263119423	CMTM6
ENSG00000091409	22801.5455326788	0.661196361349884	0.246538052657881	2.68192416635748	0.00732000510287883	0.131824566708565	ITGA6
ENSG00000091428	233.689254272515	1.28510986993119	0.638736964605412	2.01195474998864	0.0442247071747205	0.262828659141631	RAPGEF4
ENSG00000091436	1403.98679774955	-0.625783578627026	0.280836266498317	-2.22828620544553	0.0258614356301413	0.225257229157992	MAP3K20
ENSG00000091482	0.169065310014521	-0.93966755781382	4.0804728567969	-0.230283986878776	0.81787110288516	NA	SMPX
ENSG00000091483	841.708583746991	-0.255981455445366	0.181052969572289	-1.41384842264716	0.157406412482406	0.412870532144208	FH
ENSG00000091490	4699.89627954249	0.998533446399007	0.484836148458199	2.05952763541743	0.039443720447476	0.255801913857127	SEL1L3
ENSG00000091513	1.32619354029761	-3.84542606397225	2.08024366708006	-1.84854597796704	0.0645233994628345	NA	TF
ENSG00000091527	6341.663665828	0.00439648870928059	0.0700309982401955	0.062779180930726	0.949942344371805	0.976556746832715	CDV3
ENSG00000091536	18.6871568922429	0.663077998351871	0.605509145063267	1.095075117788	0.273483728593065	0.531268165141533	MYO15A
ENSG00000091542	1216.56370296733	0.0597062366992213	0.110815413376133	0.538790001139683	0.590031763682003	0.7808352922593	ALKBH5
ENSG00000091583	0.454532571688078	-2.31399309215279	4.00134257802153	-0.578304168421626	0.563058780638441	NA	APOH
ENSG00000091592	1114.0985454982	-0.863613171391538	0.275851723494679	-3.13071515541282	0.00174381209424973	0.0575662688510103	NLRP1
ENSG00000091622	46.220456182457	0.71785278398043	0.425446993123223	1.6872907684942	0.0915474552055418	0.333014427417209	PITPNM3
ENSG00000091640	760.206450832797	0.0853683118606393	0.118910332451937	0.717921732286339	0.472805547147021	0.696574048454671	SPAG7
ENSG00000091651	297.196510780636	0.571878979605448	0.31632470302928	1.80788592901172	0.0706242561769105	0.303989969795645	ORC6
ENSG00000091656	371.839822812121	-5.490282901035	1.24280304115981	-4.41766130207676	9.97746063873099e-06	0.00268080651646254	ZFHX4
ENSG00000091664	0.516435785984107	-0.940113702581798	3.7827742776403	-0.248524927363164	0.803728285695407	NA	SLC17A6
ENSG00000091704	0	NA	NA	NA	NA	NA	CPA1
ENSG00000091732	295.976949664182	-0.243109160977633	0.139144526325568	-1.74717013595497	0.0806078303468383	0.317809638181224	ZC3HC1
ENSG00000091831	3.75996279820115	-1.3479926308049	1.4386673028881	-0.936973147369672	0.348772370785257	NA	ESR1
ENSG00000091844	260.688556243576	-0.145641481041777	0.169923592790961	-0.857099821452953	0.391389719854019	0.6315569717803	RGS17
ENSG00000091879	10073.0241856272	1.29922372465592	1.13639312802182	1.14328720635397	NA	NA	ANGPT2
ENSG00000091947	665.518077300171	0.124435887525126	0.165879390703661	0.750158817181981	0.453159058853854	0.681987626038814	TMEM101
ENSG00000091972	141.306952292614	1.74146467747573	1.28659865094404	1.35354150744518	0.1758826990445	0.433597117359353	CD200
ENSG00000091986	1651.1229704103	-1.61713405989549	0.45514288218882	-3.55302504593405	0.000380828204532611	0.0230380570378316	CCDC80
ENSG00000092009	0.146460863551959	0.983885793828669	4.0804728567969	0.241120533908171	0.809461698460041	NA	CMA1
ENSG00000092010	1614.44300126296	0.210908250866194	0.137540694138468	1.53342435987609	0.125171330490602	0.37569530086133	PSME1
ENSG00000092020	240.174643579236	-0.208519823591152	0.183922676234351	-1.13373634975526	0.256905157235845	0.515295365292218	PPP2R3C
ENSG00000092036	102.60525517097	0.0315341120801732	0.235714067505474	0.133781205398108	0.893575589504564	0.949806577908034	HAUS4
ENSG00000092051	2.17802992399723	1.75867123946418	1.40539803728777	1.25136878863029	0.210799959023082	NA	JPH4
ENSG00000092054	0	NA	NA	NA	NA	NA	MYH7
ENSG00000092067	0	NA	NA	NA	NA	NA	CEBPE
ENSG00000092068	2.83831650244924	0.931906297395424	1.1638708340581	0.800695635740024	0.423307869730616	NA	SLC7A8
ENSG00000092094	327.476815634134	0.139794404200094	0.156387250987953	0.893898980364213	0.371375943382922	0.613931499815388	OSGEP
ENSG00000092096	9.06646980960345	0.252838792691609	0.642205250556817	0.393704026045237	0.693799568600142	0.846124805772753	SLC22A17
ENSG00000092098	353.71639404596	-0.050165323909321	0.138369116147663	-0.362547115324394	0.716943221797704	0.859498211248178	RNF31
ENSG00000092108	631.468429045145	-0.806099460575013	0.275198695792465	-2.92915436337284	0.00339885583997045	0.0866811941109838	SCFD1
ENSG00000092140	439.247131635215	-0.132393010225343	0.154852206460337	-0.854963666657557	0.392571262381361	0.632276043816679	G2E3
ENSG00000092148	4719.04647150033	0.23096886083588	0.112411641112748	2.05467030415667	0.0399108600656843	0.256667510389806	HECTD1
ENSG00000092199	8340.3098130386	0.02448920194657	0.0659577624397179	0.371286123736412	0.710424432161759	0.855529548236057	HNRNPC
ENSG00000092200	6.86141517127688	0.145433868380443	0.88351872189675	0.164607568324329	0.869252873822478	0.939364568986813	RPGRIP1
ENSG00000092201	2524.05368501195	-0.116064111686053	0.128941476179299	-0.900130160792176	0.368050987016904	0.610586072712062	SUPT16H
ENSG00000092203	1483.34612985669	-0.16043054523463	0.118812612617193	-1.3502821097919	0.176925508691362	0.434654962972505	TOX4
ENSG00000092208	73.1848375913971	-0.21925262371717	0.285164496829486	-0.768863677473398	0.441974242117132	0.673553107966573	GEMIN2
ENSG00000092295	25.0137647948633	0.438727869732043	0.504349029118291	0.869889390882802	0.384360853766307	0.625379262320198	TGM1
ENSG00000092330	818.895021135269	-0.138165762846821	0.120895193009918	-1.14285571995809	0.2530984998194	0.5111221979851	TINF2
ENSG00000092345	0	NA	NA	NA	NA	NA	DAZL
ENSG00000092377	0	NA	NA	NA	NA	NA	TBL1Y
ENSG00000092421	45.7561703461654	-0.313132900668414	0.407467290258012	-0.768485981954858	0.442198515667216	0.673554618811534	SEMA6A
ENSG00000092439	1076.99051202684	0.103350605553766	0.096625201739827	1.06960299893653	0.28479804473454	0.541347315857874	TRPM7
ENSG00000092445	1011.40639010137	-0.0161217529158248	0.0946545470255748	-0.170322012226933	0.86475690092454	0.937441128569046	TYRO3
ENSG00000092470	217.608540403915	0.273738320376962	0.165970704925213	1.64931709183442	0.0990826898829162	0.342927892698108	WDR76
ENSG00000092529	2.54017412913255	0.46846794908741	2.27273329444201	0.206125351458111	0.836692996360532	NA	CAPN3
ENSG00000092531	1399.48686936345	-0.267919035515708	0.151381121286063	-1.7698312262427	0.0767552603334142	0.311992806607743	SNAP23
ENSG00000092607	0	NA	NA	NA	NA	NA	TBX15
ENSG00000092621	101.539933348641	-0.237002473561203	0.241411780769343	-0.981735327107532	0.326230256640907	0.577122212239113	PHGDH
ENSG00000092758	121.266022589505	1.34606636852229	0.818883765875303	1.64378196835235	0.100221247290833	0.344147535357064	COL9A3
ENSG00000092820	3970.1783634196	-0.22366358629673	0.140305536797536	-1.59411803270088	0.110909600714437	0.357784099926734	EZR
ENSG00000092841	12275.4619544246	-0.15766329208758	0.0765094566631717	-2.06070332954635	0.0393313518031139	0.255463820090364	MYL6
ENSG00000092847	1098.62049188869	-0.0968682630133197	0.114010063152059	-0.849646604301268	0.395521593079944	0.634911919968999	AGO1
ENSG00000092850	2.67101074024101	0.323091065465499	1.39987882528773	0.230799308932393	0.817470718133794	NA	TEKT2
ENSG00000092853	425.598754420828	0.801502707277757	0.292970707184103	2.73577763108614	0.00622330645873441	0.122136338051177	CLSPN
ENSG00000092871	180.453271437162	-0.290483330435684	0.236468934379297	-1.22842068535628	0.219289086673959	0.477391917230605	RFFL
ENSG00000092929	44.941953951923	0.806876296164539	0.38662295260113	2.0869849830074	0.0368894920159151	0.249067963137675	UNC13D
ENSG00000092931	365.582259590429	-0.106227428772326	0.135073693440869	-0.786440542686642	0.431609439339676	0.664508058755702	MFSD11
ENSG00000092964	6018.42446036527	-0.0247373713094934	0.0793509817726119	-0.311746253882287	0.755233372903084	0.882417959500316	DPYSL2
ENSG00000092969	1059.09679414772	0.339506719694279	0.182387605660914	1.86145718873832	0.0626796409634445	0.292675316274055	TGFB2
ENSG00000092978	193.212243537391	-0.151329014496897	0.213277943818566	-0.709538978984305	0.477990071579065	0.700011028122182	GPATCH2
ENSG00000093000	1685.00078386338	0.0358122431250139	0.0900405677055698	0.397734532751048	0.690825879498043	0.844421611321312	NUP50
ENSG00000093009	241.096371676	0.627568782455321	0.379888488547476	1.65198157189459	0.0985383075775097	0.342063956607449	CDC45
ENSG00000093010	1982.26842745207	0.100036878070179	0.110413000047986	0.906024453884078	0.364922909265164	0.608335969794736	COMT
ENSG00000093072	21.0519098861272	1.12965460012493	0.790608406016758	1.428842131614	0.153049613034367	0.407736824388715	ADA2
ENSG00000093100	1.50449870625267	-2.88998408704353	1.84391002300455	-1.56731296591927	0.11704155616243	NA	NA
ENSG00000093134	0	NA	NA	NA	NA	NA	NA
ENSG00000093144	759.800963052645	-0.137005783521488	0.183035037636657	-0.748522169801491	0.454145257853126	0.682342991615525	ECHDC1
[truncated: 56,303 more rows]
